# Supplementary material for: Evolution of a Genome-Encoded Bias in Amino Acid Biosynthetic Pathways Is a Potential Indicator of Amino Acid Dynamics in the Environment
Source: Mol Biol Evol. 2014 Aug 12;31(11):2865–78. doi: 10.1093/molbev/msu225 (PMC4209129; doi:10.1093/molbev/msu225)
Supplement: Supplementary Data [file supp_msu225_Table_S2.xls]

## Sheet: Table_S2_Data_for_Computation_o
Organism ID	Organism Name	Phylum	Amino Acid	Abbreviation	Protein ID	EC Number	Enzyme Name	Length	Average Length	Cognate Count	Critical Cognate Count (n)	Average Cognate Count (m)	Cognate Bias (n - m)	Critical Bias (n - 2m)
329726	Acaryochloris marina (strain MBIC 11017)	Cyanobacteria	Arginine	R	B0CEZ5	4.3.2.1	Argininosuccinate lyase	476	275.81	24	24	14.22	9.78	-4.44
329726	Acaryochloris marina (strain MBIC 11017)	Cyanobacteria	Asparagine	N	B0CDZ4	3.1.1.29	Aminoacyl-tRNA hydrolase	206	275.81	7	7	10.36	-3.36	-13.72
329726	Acaryochloris marina (strain MBIC 11017)	Cyanobacteria	Asparagine	N	B0CEG7	6.3.5.4	Asparagine synthase (glutamine-hydrolyzing)	656	275.81	16	7	10.36	-3.36	-13.72
329726	Acaryochloris marina (strain MBIC 11017)	Cyanobacteria	Asparagine	N	B0BZG4	6.3.5.4	Asparagine synthase (glutamine-hydrolyzing)	627	275.81	28	7	10.36	-3.36	-13.72
329726	Acaryochloris marina (strain MBIC 11017)	Cyanobacteria	Cysteine	C	A8ZKV3	2.5.1.47	Cysteine synthase	336	275.81	3	4	3.04	0.96	-2.08
329726	Acaryochloris marina (strain MBIC 11017)	Cyanobacteria	Cysteine	C	B0C378	2.5.1.47	Cysteine synthase	314	275.81	3	4	3.04	0.96	-2.08
329726	Acaryochloris marina (strain MBIC 11017)	Cyanobacteria	Cysteine	C	B0C778	2.5.1.47	Cysteine synthase	324	275.81	4	4	3.04	0.96	-2.08
329726	Acaryochloris marina (strain MBIC 11017)	Cyanobacteria	Glutamine	Q	B0C7Y2	6.3.1.2	glutamine synthetase	473	275.81	18	18	16.7	1.3	-15.4
329726	Acaryochloris marina (strain MBIC 11017)	Cyanobacteria	Glycine	G	B0C1Q8	1.4.4.2	Glycine dehydrogenase (decarboxylating)	984	275.81	76	35	18.67	16.33	-2.33
329726	Acaryochloris marina (strain MBIC 11017)	Cyanobacteria	Glycine	G	B0CEI9	2.1.2.1	serine hydroxymethyltransferase	426	275.81	35	35	18.67	16.33	-2.33
329726	Acaryochloris marina (strain MBIC 11017)	Cyanobacteria	Histidine	H	B0CBB6	1.1.1.23	histidinal dehydrogenase / histidinol dehydrogenase	435	275.81	8	16	6.12	9.88	3.76
329726	Acaryochloris marina (strain MBIC 11017)	Cyanobacteria	Histidine	H	B0C2C7	1.1.1.23	histidinal dehydrogenase / histidinol dehydrogenase	431	275.81	16	16	6.12	9.88	3.76
329726	Acaryochloris marina (strain MBIC 11017)	Cyanobacteria	Lysine	K	B0CAX9	4.1.1.20	diaminopimelate decarboxylase	460	275.81	14	14	11.81	2.19	-9.62
329726	Acaryochloris marina (strain MBIC 11017)	Cyanobacteria	Methionine	M	A8ZQ25	2.1.1.14	methionine synthase	784	275.81	16	16	5.55	10.45	4.91
329726	Acaryochloris marina (strain MBIC 11017)	Cyanobacteria	Proline	P	B0CBS3	1.5.1.2	pyrroline-5-carboxylate reductase	271	275.81	14	14	13.97	0.03	-13.94
329726	Acaryochloris marina (strain MBIC 11017)	Cyanobacteria	Threonine	T	B0C422	4.2.3.1	threonine synthase	452	275.81	29	33	16.01	16.99	0.99
329726	Acaryochloris marina (strain MBIC 11017)	Cyanobacteria	Threonine	T	B0BZN6	4.2.3.1	threonine synthase	432	275.81	33	33	16.01	16.99	0.99
329726	Acaryochloris marina (strain MBIC 11017)	Cyanobacteria	Tryptophan	W	B0C6F8	4.2.1.20	Tryptophan synthase	267	275.81	1	2	4.2	-2.2	-6.41
329726	Acaryochloris marina (strain MBIC 11017)	Cyanobacteria	Tryptophan	W	B0C2I6	4.2.1.20	Tryptophan synthase	418	275.81	2	2	4.2	-2.2	-6.41
522306	Accumulibacter phosphatis (strain UW-1)	Proteobacteria	Alanine	A	C7RMV0	2.8.1.7	Cysteine desulfurase	403	338.89	38	38	42.35	-4.35	-46.71
522306	Accumulibacter phosphatis (strain UW-1)	Proteobacteria	Arginine	R	C7RNJ8	4.3.2.1	Argininosuccinate lyase	461	338.89	42	42	25.59	16.41	-9.18
522306	Accumulibacter phosphatis (strain UW-1)	Proteobacteria	Asparagine	N	C7RSW6	3.1.1.29	Aminoacyl-tRNA hydrolase	191	338.89	6	6	8.6	-2.6	-11.2
522306	Accumulibacter phosphatis (strain UW-1)	Proteobacteria	Asparagine	N	C7RTW5	6.3.5.4	Asparagine synthase (glutamine-hydrolyzing)	600	338.89	8	6	8.6	-2.6	-11.2
522306	Accumulibacter phosphatis (strain UW-1)	Proteobacteria	Asparagine	N	C7RT05	6.3.5.4	Asparagine synthase (glutamine-hydrolyzing)	641	338.89	11	6	8.6	-2.6	-11.2
522306	Accumulibacter phosphatis (strain UW-1)	Proteobacteria	Asparagine	N	C7RT03	6.3.5.4	Asparagine synthase (glutamine-hydrolyzing)	646	338.89	15	6	8.6	-2.6	-11.2
522306	Accumulibacter phosphatis (strain UW-1)	Proteobacteria	Aspartate	D	C7RQ37	2.6.1.1	Aspartate transaminase	400	338.89	22	22	18.6	3.4	-15.21
522306	Accumulibacter phosphatis (strain UW-1)	Proteobacteria	Cysteine	C	C7RKX4	2.5.1.47	Cysteine synthase	325	338.89	3	4	3.47	0.53	-2.94
522306	Accumulibacter phosphatis (strain UW-1)	Proteobacteria	Cysteine	C	C7RU09	2.5.1.47	Cysteine synthase	299	338.89	4	4	3.47	0.53	-2.94
522306	Accumulibacter phosphatis (strain UW-1)	Proteobacteria	Glutamate	E	C7RPC3	1.4.7.1	glutamate synthase (ferredoxin-dependent)	1559	338.89	104	104	18.77	85.23	66.46
522306	Accumulibacter phosphatis (strain UW-1)	Proteobacteria	Glutamine	Q	C7RJP1	6.3.1.2	glutamine synthetase	471	338.89	10	10	12.36	-2.36	-14.72
522306	Accumulibacter phosphatis (strain UW-1)	Proteobacteria	Glycine	G	C7RM05	1.4.4.2	Glycine dehydrogenase (decarboxylating)	963	338.89	74	33	27.72	5.28	-22.45
522306	Accumulibacter phosphatis (strain UW-1)	Proteobacteria	Glycine	G	C7RT70	2.1.2.1	serine hydroxymethyltransferase	419	338.89	35	33	27.72	5.28	-22.45
522306	Accumulibacter phosphatis (strain UW-1)	Proteobacteria	Glycine	G	C7RMX7	4.1.2.5	L-threonine aldolase	343	338.89	33	33	27.72	5.28	-22.45
522306	Accumulibacter phosphatis (strain UW-1)	Proteobacteria	Histidine	H	C7RN89	1.1.1.23	histidinal dehydrogenase / histidinol dehydrogenase	437	338.89	9	9	7.36	1.64	-5.73
522306	Accumulibacter phosphatis (strain UW-1)	Proteobacteria	Lysine	K	C7RKU0	4.1.1.20	diaminopimelate decarboxylase	414	338.89	10	10	10.1	-0.1	-10.2
522306	Accumulibacter phosphatis (strain UW-1)	Proteobacteria	Methionine	M	C7RQL3	2.5.1.49	O-acetylhomoserine aminocarboxypropyltransferase	427	338.89	8	8	7.22	0.78	-6.44
522306	Accumulibacter phosphatis (strain UW-1)	Proteobacteria	Proline	P	C7RK15	1.5.1.2	pyrroline-5-carboxylate reductase	271	338.89	8	8	17.07	-9.07	-26.15
522306	Accumulibacter phosphatis (strain UW-1)	Proteobacteria	Threonine	T	C7RL43	4.2.3.1	threonine synthase	495	338.89	25	25	16.78	8.22	-8.56
522306	Accumulibacter phosphatis (strain UW-1)	Proteobacteria	Tryptophan	W	C7RRS0	4.2.1.20	Tryptophan synthase	272	338.89	0	6	4.83	1.17	-3.66
522306	Accumulibacter phosphatis (strain UW-1)	Proteobacteria	Tryptophan	W	C7RRR9	4.2.1.20	Tryptophan synthase	401	338.89	3	6	4.83	1.17	-3.66
522306	Accumulibacter phosphatis (strain UW-1)	Proteobacteria	Tryptophan	W	C7RMS1	4.2.1.20	Tryptophan synthase	454	338.89	6	6	4.83	1.17	-3.66
634452	Acetobacter pasteurianus (strain NBRC 3283 / LMG 1513 / CCTM 1153)	Proteobacteria	Arginine	R	C7JFJ1	4.3.2.1	Argininosuccinate lyase	482	323.93	32	32	20.9	11.1	-9.81
634452	Acetobacter pasteurianus (strain NBRC 3283 / LMG 1513 / CCTM 1153)	Proteobacteria	Asparagine	N	C7JCS0	3.1.1.29	Aminoacyl-tRNA hydrolase	193	323.93	7	7	9.92	-2.92	-12.84
634452	Acetobacter pasteurianus (strain NBRC 3283 / LMG 1513 / CCTM 1153)	Proteobacteria	Asparagine	N	C7JBX0	6.3.5.4	Asparagine synthase (glutamine-hydrolyzing)	586	323.93	13	7	9.92	-2.92	-12.84
634452	Acetobacter pasteurianus (strain NBRC 3283 / LMG 1513 / CCTM 1153)	Proteobacteria	Cysteine	C	C7JEZ5	2.5.1.47	Cysteine synthase	346	323.93	5	5	3.68	1.32	-2.35
634452	Acetobacter pasteurianus (strain NBRC 3283 / LMG 1513 / CCTM 1153)	Proteobacteria	Glutamine	Q	C7JDY6	6.3.1.2	glutamine synthetase	481	323.93	12	12	12.79	-0.79	-13.59
634452	Acetobacter pasteurianus (strain NBRC 3283 / LMG 1513 / CCTM 1153)	Proteobacteria	Glycine	G	C7JFV9	1.4.4.2	Glycine dehydrogenase (decarboxylating)	986	323.93	86	42	25.98	16.02	-9.95
634452	Acetobacter pasteurianus (strain NBRC 3283 / LMG 1513 / CCTM 1153)	Proteobacteria	Glycine	G	C7JD49	2.1.2.1	serine hydroxymethyltransferase	430	323.93	42	42	25.98	16.02	-9.95
634452	Acetobacter pasteurianus (strain NBRC 3283 / LMG 1513 / CCTM 1153)	Proteobacteria	Histidine	H	C7JDA0	1.1.1.23	histidinal dehydrogenase / histidinol dehydrogenase	437	323.93	9	9	7.98	1.02	-6.96
634452	Acetobacter pasteurianus (strain NBRC 3283 / LMG 1513 / CCTM 1153)	Proteobacteria	Lysine	K	C7JFI9	4.1.1.20	diaminopimelate decarboxylase	447	323.93	12	12	11.78	0.22	-11.56
634452	Acetobacter pasteurianus (strain NBRC 3283 / LMG 1513 / CCTM 1153)	Proteobacteria	Tryptophan	W	C7JCL1	4.2.1.20	Tryptophan synthase	277	323.93	1	4	4.71	-0.71	-5.43
634452	Acetobacter pasteurianus (strain NBRC 3283 / LMG 1513 / CCTM 1153)	Proteobacteria	Tryptophan	W	C7JCL0	4.2.1.20	Tryptophan synthase	439	323.93	4	4	4.71	-0.71	-5.43
931626	Acetobacterium woodii (strain ATCC 29683 / DSM 1030 / JCM 2381 / KCTC 1655)	Firmicutes	Alanine	A	H6LEH5	2.8.1.7	Cysteine desulfurase	387	330.4	24	40	23.85	16.15	-7.7
931626	Acetobacterium woodii (strain ATCC 29683 / DSM 1030 / JCM 2381 / KCTC 1655)	Firmicutes	Alanine	A	H6LCI4	2.8.1.7	Cysteine desulfurase	402	330.4	38	40	23.85	16.15	-7.7
931626	Acetobacterium woodii (strain ATCC 29683 / DSM 1030 / JCM 2381 / KCTC 1655)	Firmicutes	Alanine	A	H6LC78	2.8.1.7	Cysteine desulfurase	383	330.4	40	40	23.85	16.15	-7.7
931626	Acetobacterium woodii (strain ATCC 29683 / DSM 1030 / JCM 2381 / KCTC 1655)	Firmicutes	Arginine	R	H6LEN4	4.3.2.1	Argininosuccinate lyase	459	330.4	18	18	12.14	5.86	-6.27
931626	Acetobacterium woodii (strain ATCC 29683 / DSM 1030 / JCM 2381 / KCTC 1655)	Firmicutes	Asparagine	N	H6LI27	3.1.1.29	Aminoacyl-tRNA hydrolase	209	330.4	13	13	17.08	-4.08	-21.16
931626	Acetobacterium woodii (strain ATCC 29683 / DSM 1030 / JCM 2381 / KCTC 1655)	Firmicutes	Aspartate	D	H6LB43	2.6.1.1	Aspartate transaminase	402	330.4	25	25	18.46	6.54	-11.92
931626	Acetobacterium woodii (strain ATCC 29683 / DSM 1030 / JCM 2381 / KCTC 1655)	Firmicutes	Cysteine	C	H6LFC7	2.5.1.47	Cysteine synthase	310	330.4	0	3	4.13	-1.13	-5.27
931626	Acetobacterium woodii (strain ATCC 29683 / DSM 1030 / JCM 2381 / KCTC 1655)	Firmicutes	Cysteine	C	H6LIM0	2.5.1.47	Cysteine synthase	301	330.4	1	3	4.13	-1.13	-5.27
931626	Acetobacterium woodii (strain ATCC 29683 / DSM 1030 / JCM 2381 / KCTC 1655)	Firmicutes	Cysteine	C	H6LEZ7	2.5.1.47	Cysteine synthase	335	330.4	3	3	4.13	-1.13	-5.27
931626	Acetobacterium woodii (strain ATCC 29683 / DSM 1030 / JCM 2381 / KCTC 1655)	Firmicutes	Glutamate	E	H6LKC3	1.4.1.13	glutamate synthase	240	330.4	17	109	22.96	86.04	63.08
931626	Acetobacterium woodii (strain ATCC 29683 / DSM 1030 / JCM 2381 / KCTC 1655)	Firmicutes	Glutamate	E	H6LKC4	1.4.1.13	glutamate synthase	434	330.4	30	109	22.96	86.04	63.08
931626	Acetobacterium woodii (strain ATCC 29683 / DSM 1030 / JCM 2381 / KCTC 1655)	Firmicutes	Glutamate	E	H6LKE1	1.4.1.13	glutamate synthase	493	330.4	32	109	22.96	86.04	63.08
931626	Acetobacterium woodii (strain ATCC 29683 / DSM 1030 / JCM 2381 / KCTC 1655)	Firmicutes	Glutamate	E	H6LKE2	1.4.1.13	glutamate synthase	1529	330.4	109	109	22.96	86.04	63.08
931626	Acetobacterium woodii (strain ATCC 29683 / DSM 1030 / JCM 2381 / KCTC 1655)	Firmicutes	Glutamine	Q	H6LFQ4	6.3.1.2	glutamine synthetase	700	330.4	12	20	11.44	8.56	-2.88
931626	Acetobacterium woodii (strain ATCC 29683 / DSM 1030 / JCM 2381 / KCTC 1655)	Firmicutes	Glutamine	Q	H6LKC1	6.3.1.2	glutamine synthetase	454	330.4	12	20	11.44	8.56	-2.88
931626	Acetobacterium woodii (strain ATCC 29683 / DSM 1030 / JCM 2381 / KCTC 1655)	Firmicutes	Glutamine	Q	H6LJR7	6.3.1.2	glutamine synthetase	463	330.4	18	20	11.44	8.56	-2.88
931626	Acetobacterium woodii (strain ATCC 29683 / DSM 1030 / JCM 2381 / KCTC 1655)	Firmicutes	Glutamine	Q	H6LFQ6	6.3.1.2	glutamine synthetase	442	330.4	20	20	11.44	8.56	-2.88
931626	Acetobacterium woodii (strain ATCC 29683 / DSM 1030 / JCM 2381 / KCTC 1655)	Firmicutes	Glycine	G	H6LK87	1.4.4.2	Glycine dehydrogenase (decarboxylating)	448	330.4	30	28	22.5	5.5	-17.01
931626	Acetobacterium woodii (strain ATCC 29683 / DSM 1030 / JCM 2381 / KCTC 1655)	Firmicutes	Glycine	G	H6LK86	1.4.4.2	Glycine dehydrogenase (decarboxylating)	488	330.4	41	28	22.5	5.5	-17.01
931626	Acetobacterium woodii (strain ATCC 29683 / DSM 1030 / JCM 2381 / KCTC 1655)	Firmicutes	Glycine	G	H6LFB0	2.1.2.1	serine hydroxymethyltransferase	413	330.4	37	28	22.5	5.5	-17.01
931626	Acetobacterium woodii (strain ATCC 29683 / DSM 1030 / JCM 2381 / KCTC 1655)	Firmicutes	Glycine	G	H6LH69	4.1.2.5	L-threonine aldolase	343	330.4	28	28	22.5	5.5	-17.01
931626	Acetobacterium woodii (strain ATCC 29683 / DSM 1030 / JCM 2381 / KCTC 1655)	Firmicutes	Histidine	H	H6LC47	1.1.1.23	histidinal dehydrogenase / histidinol dehydrogenase	426	330.4	8	8	5.55	2.45	-3.1
931626	Acetobacterium woodii (strain ATCC 29683 / DSM 1030 / JCM 2381 / KCTC 1655)	Firmicutes	Isoleucine	I	H6LKK0	2.6.1.42	branched-chain-amino-acid transaminase	340	330.4	27	32	28.83	3.17	-25.65
931626	Acetobacterium woodii (strain ATCC 29683 / DSM 1030 / JCM 2381 / KCTC 1655)	Firmicutes	Isoleucine	I	H6LJN5	2.6.1.42	branched-chain-amino-acid transaminase	362	330.4	32	32	28.83	3.17	-25.65
931626	Acetobacterium woodii (strain ATCC 29683 / DSM 1030 / JCM 2381 / KCTC 1655)	Firmicutes	Leucine	L	H6LJN5	2.6.1.42	branched-chain-amino-acid transaminase	362	330.4	24	28	31.03	-3.03	-34.06
931626	Acetobacterium woodii (strain ATCC 29683 / DSM 1030 / JCM 2381 / KCTC 1655)	Firmicutes	Leucine	L	H6LKK0	2.6.1.42	branched-chain-amino-acid transaminase	340	330.4	28	28	31.03	-3.03	-34.06
931626	Acetobacterium woodii (strain ATCC 29683 / DSM 1030 / JCM 2381 / KCTC 1655)	Firmicutes	Lysine	K	H6LIG1	1.5.1.7	saccharopine dehydrogenase (NAD+; L-lysine-forming)	399	330.4	28	26	23.53	2.47	-21.07
931626	Acetobacterium woodii (strain ATCC 29683 / DSM 1030 / JCM 2381 / KCTC 1655)	Firmicutes	Lysine	K	H6LI11	4.1.1.20	diaminopimelate decarboxylase	417	330.4	26	26	23.53	2.47	-21.07
931626	Acetobacterium woodii (strain ATCC 29683 / DSM 1030 / JCM 2381 / KCTC 1655)	Firmicutes	Methionine	M	H6LG76	2.1.1.13	methionine synthase	793	330.4	23	4	9.64	-5.64	-15.29
931626	Acetobacterium woodii (strain ATCC 29683 / DSM 1030 / JCM 2381 / KCTC 1655)	Firmicutes	Methionine	M	H6LJ35	2.5.1.49	O-acetylhomoserine aminocarboxypropyltransferase	427	330.4	4	4	9.64	-5.64	-15.29
931626	Acetobacterium woodii (strain ATCC 29683 / DSM 1030 / JCM 2381 / KCTC 1655)	Firmicutes	Phenylalanine	F	H6LF51	2.6.1.57	branched-chain amino-acid aminotransferase	418	330.4	19	19	14.36	4.64	-9.72
931626	Acetobacterium woodii (strain ATCC 29683 / DSM 1030 / JCM 2381 / KCTC 1655)	Firmicutes	Proline	P	H6LH85	1.5.1.2	pyrroline-5-carboxylate reductase	273	330.4	13	13	10.97	2.03	-8.94
931626	Acetobacterium woodii (strain ATCC 29683 / DSM 1030 / JCM 2381 / KCTC 1655)	Firmicutes	Serine	S	H6LHC7	3.1.3.3	phosphoserine phosphatase	260	330.4	18	18	19.01	-1.01	-20.01
931626	Acetobacterium woodii (strain ATCC 29683 / DSM 1030 / JCM 2381 / KCTC 1655)	Firmicutes	Threonine	T	H6LGF3	4.2.3.1	threonine synthase	501	330.4	32	32	18.33	13.67	-4.65
931626	Acetobacterium woodii (strain ATCC 29683 / DSM 1030 / JCM 2381 / KCTC 1655)	Firmicutes	Tryptophan	W	H6LKM0	4.2.1.20	Tryptophan synthase	261	330.4	0	2	2.65	-0.65	-3.31
931626	Acetobacterium woodii (strain ATCC 29683 / DSM 1030 / JCM 2381 / KCTC 1655)	Firmicutes	Tryptophan	W	H6LKM1	4.2.1.20	Tryptophan synthase	394	330.4	1	2	2.65	-0.65	-3.31
931626	Acetobacterium woodii (strain ATCC 29683 / DSM 1030 / JCM 2381 / KCTC 1655)	Firmicutes	Tryptophan	W	H6LKG7	4.2.1.20	Tryptophan synthase	457	330.4	2	2	2.65	-0.65	-3.31
931626	Acetobacterium woodii (strain ATCC 29683 / DSM 1030 / JCM 2381 / KCTC 1655)	Firmicutes	Tyrosine	Y	H6LF51	2.6.1.57	aromatic-amino-acid transaminase	418	330.4	16	16	12.12	3.88	-8.25
931626	Acetobacterium woodii (strain ATCC 29683 / DSM 1030 / JCM 2381 / KCTC 1655)	Firmicutes	Valine	V	H6LKK0	2.6.1.42	branched-chain-amino-acid transaminase	340	330.4	15	24	21.82	2.18	-19.64
931626	Acetobacterium woodii (strain ATCC 29683 / DSM 1030 / JCM 2381 / KCTC 1655)	Firmicutes	Valine	V	H6LJN5	2.6.1.42	branched-chain-amino-acid transaminase	362	330.4	24	24	21.82	2.18	-19.64
574087	Acetohalobium arabaticum (strain ATCC 49924 / DSM 5501 / Z-7288)	Firmicutes	Alanine	A	D9QQK7	2.8.1.7	Cysteine desulfurase	386	308.97	22	36	20.97	15.03	-5.95
574087	Acetohalobium arabaticum (strain ATCC 49924 / DSM 5501 / Z-7288)	Firmicutes	Alanine	A	D9QVL0	2.8.1.7	Cysteine desulfurase	390	308.97	35	36	20.97	15.03	-5.95
574087	Acetohalobium arabaticum (strain ATCC 49924 / DSM 5501 / Z-7288)	Firmicutes	Alanine	A	D9QVB0	2.8.1.7	Cysteine desulfurase	457	308.97	36	36	20.97	15.03	-5.95
574087	Acetohalobium arabaticum (strain ATCC 49924 / DSM 5501 / Z-7288)	Firmicutes	Arginine	R	D9QR95	4.3.2.1	Argininosuccinate lyase	456	308.97	23	23	12.36	10.64	-1.73
574087	Acetohalobium arabaticum (strain ATCC 49924 / DSM 5501 / Z-7288)	Firmicutes	Asparagine	N	D9QSV3	3.1.1.29	Aminoacyl-tRNA hydrolase	185	308.97	12	12	14.48	-2.48	-16.96
574087	Acetohalobium arabaticum (strain ATCC 49924 / DSM 5501 / Z-7288)	Firmicutes	Asparagine	N	D9QS47	6.3.5.4	Asparagine synthase (glutamine-hydrolyzing)	613	308.97	28	12	14.48	-2.48	-16.96
574087	Acetohalobium arabaticum (strain ATCC 49924 / DSM 5501 / Z-7288)	Firmicutes	Aspartate	D	D9QS90	2.6.1.1	Aspartate transaminase	396	308.97	20	20	19	1	-18.01
574087	Acetohalobium arabaticum (strain ATCC 49924 / DSM 5501 / Z-7288)	Firmicutes	Cysteine	C	D9QSJ7	2.5.1.47	Cysteine synthase	308	308.97	0	0	2.63	-2.63	-5.27
574087	Acetohalobium arabaticum (strain ATCC 49924 / DSM 5501 / Z-7288)	Firmicutes	Glutamate	E	D9QS37	1.4.1.13	glutamate synthase	245	308.97	18	46	27.89	18.11	-9.77
574087	Acetohalobium arabaticum (strain ATCC 49924 / DSM 5501 / Z-7288)	Firmicutes	Glutamate	E	D9QS41	1.4.1.13	glutamate synthase	365	308.97	33	46	27.89	18.11	-9.77
574087	Acetohalobium arabaticum (strain ATCC 49924 / DSM 5501 / Z-7288)	Firmicutes	Glutamate	E	D9QS40	1.4.1.13	glutamate synthase	500	308.97	46	46	27.89	18.11	-9.77
574087	Acetohalobium arabaticum (strain ATCC 49924 / DSM 5501 / Z-7288)	Firmicutes	Glutamine	Q	D9QU15	6.3.1.2	glutamine synthetase	443	308.97	12	16	11.22	4.78	-6.43
574087	Acetohalobium arabaticum (strain ATCC 49924 / DSM 5501 / Z-7288)	Firmicutes	Glutamine	Q	D9QS44	6.3.1.2	glutamine synthetase	444	308.97	16	16	11.22	4.78	-6.43
574087	Acetohalobium arabaticum (strain ATCC 49924 / DSM 5501 / Z-7288)	Firmicutes	Glycine	G	D9QTZ5	2.1.2.1	serine hydroxymethyltransferase	417	308.97	32	32	21.55	10.45	-11.11
574087	Acetohalobium arabaticum (strain ATCC 49924 / DSM 5501 / Z-7288)	Firmicutes	Histidine	H	D9QR28	1.1.1.23	histidinal dehydrogenase / histidinol dehydrogenase	431	308.97	7	7	4.5	2.5	-2
574087	Acetohalobium arabaticum (strain ATCC 49924 / DSM 5501 / Z-7288)	Firmicutes	Isoleucine	I	D9QQ02	2.6.1.42	branched-chain-amino-acid transaminase	291	308.97	26	26	25.69	0.31	-25.37
574087	Acetohalobium arabaticum (strain ATCC 49924 / DSM 5501 / Z-7288)	Firmicutes	Leucine	L	D9QQ02	2.6.1.42	branched-chain-amino-acid transaminase	291	308.97	28	28	31.23	-3.23	-34.45
574087	Acetohalobium arabaticum (strain ATCC 49924 / DSM 5501 / Z-7288)	Firmicutes	Lysine	K	D9QRQ2	4.1.1.20	diaminopimelate decarboxylase	437	308.97	25	25	21.95	3.05	-18.9
574087	Acetohalobium arabaticum (strain ATCC 49924 / DSM 5501 / Z-7288)	Firmicutes	Methionine	M	D9QPP3	2.1.1.13	methionine synthase	265	308.97	7	6	6.95	-0.95	-7.9
574087	Acetohalobium arabaticum (strain ATCC 49924 / DSM 5501 / Z-7288)	Firmicutes	Methionine	M	D9QPZ1	2.1.1.13	methionine synthase	265	308.97	7	6	6.95	-0.95	-7.9
574087	Acetohalobium arabaticum (strain ATCC 49924 / DSM 5501 / Z-7288)	Firmicutes	Methionine	M	D9QQE8	2.1.1.13	methionine synthase	265	308.97	7	6	6.95	-0.95	-7.9
574087	Acetohalobium arabaticum (strain ATCC 49924 / DSM 5501 / Z-7288)	Firmicutes	Methionine	M	D9QPL9	2.1.1.13	methionine synthase	209	308.97	9	6	6.95	-0.95	-7.9
574087	Acetohalobium arabaticum (strain ATCC 49924 / DSM 5501 / Z-7288)	Firmicutes	Methionine	M	D9QPP2	2.1.1.13	methionine synthase	209	308.97	9	6	6.95	-0.95	-7.9
574087	Acetohalobium arabaticum (strain ATCC 49924 / DSM 5501 / Z-7288)	Firmicutes	Methionine	M	D9QQJ4	2.1.1.13	methionine synthase	265	308.97	9	6	6.95	-0.95	-7.9
574087	Acetohalobium arabaticum (strain ATCC 49924 / DSM 5501 / Z-7288)	Firmicutes	Methionine	M	D9QQE9	2.1.1.13	methionine synthase	209	308.97	10	6	6.95	-0.95	-7.9
574087	Acetohalobium arabaticum (strain ATCC 49924 / DSM 5501 / Z-7288)	Firmicutes	Methionine	M	D9QUT2	2.1.1.13	methionine synthase	265	308.97	10	6	6.95	-0.95	-7.9
574087	Acetohalobium arabaticum (strain ATCC 49924 / DSM 5501 / Z-7288)	Firmicutes	Methionine	M	D9QUT1	2.1.1.13	methionine synthase	212	308.97	11	6	6.95	-0.95	-7.9
574087	Acetohalobium arabaticum (strain ATCC 49924 / DSM 5501 / Z-7288)	Firmicutes	Methionine	M	D9QPY6	2.1.1.13	methionine synthase	210	308.97	13	6	6.95	-0.95	-7.9
574087	Acetohalobium arabaticum (strain ATCC 49924 / DSM 5501 / Z-7288)	Firmicutes	Methionine	M	D9QPY8	2.1.1.13	methionine synthase	210	308.97	13	6	6.95	-0.95	-7.9
574087	Acetohalobium arabaticum (strain ATCC 49924 / DSM 5501 / Z-7288)	Firmicutes	Methionine	M	D9QQ77	2.5.1.49	O-acetylhomoserine aminocarboxypropyltransferase	398	308.97	6	6	6.95	-0.95	-7.9
574087	Acetohalobium arabaticum (strain ATCC 49924 / DSM 5501 / Z-7288)	Firmicutes	Proline	P	D9QPH0	1.5.1.2	pyrroline-5-carboxylate reductase	265	308.97	8	8	10.19	-2.19	-12.37
574087	Acetohalobium arabaticum (strain ATCC 49924 / DSM 5501 / Z-7288)	Firmicutes	Threonine	T	D9QQ36	4.2.3.1	threonine synthase	497	308.97	36	36	15.47	20.53	5.05
574087	Acetohalobium arabaticum (strain ATCC 49924 / DSM 5501 / Z-7288)	Firmicutes	Tryptophan	W	D9QS77	4.2.1.20	Tryptophan synthase	265	308.97	0	1	2.22	-1.22	-3.43
574087	Acetohalobium arabaticum (strain ATCC 49924 / DSM 5501 / Z-7288)	Firmicutes	Tryptophan	W	D9QS78	4.2.1.20	Tryptophan synthase	396	308.97	1	1	2.22	-1.22	-3.43
574087	Acetohalobium arabaticum (strain ATCC 49924 / DSM 5501 / Z-7288)	Firmicutes	Valine	V	D9QQ02	2.6.1.42	branched-chain-amino-acid transaminase	291	308.97	23	23	22.09	0.91	-21.18
441768	Acholeplasma laidlawii (strain PG-8A)	Tenericutes	Alanine	A	A9NHI4	2.8.1.7	Cysteine desulfurase	400	327	33	33	18.8	14.2	-4.6
441768	Acholeplasma laidlawii (strain PG-8A)	Tenericutes	Asparagine	N	A9NE82	3.1.1.29	Aminoacyl-tRNA hydrolase	191	327	15	15	18.1	-3.1	-21.2
441768	Acholeplasma laidlawii (strain PG-8A)	Tenericutes	Asparagine	N	A9NHJ7	6.3.1.1	Aspartate-ammonia ligase	333	327	19	15	18.1	-3.1	-21.2
441768	Acholeplasma laidlawii (strain PG-8A)	Tenericutes	Glycine	G	A9NF87	1.4.4.2	Glycine dehydrogenase (decarboxylating)	437	327	29	29	19.64	9.36	-10.28
441768	Acholeplasma laidlawii (strain PG-8A)	Tenericutes	Glycine	G	A9NF86	1.4.4.2	Glycine dehydrogenase (decarboxylating)	485	327	40	29	19.64	9.36	-10.28
441768	Acholeplasma laidlawii (strain PG-8A)	Tenericutes	Glycine	G	A9NEA9	2.1.2.1	serine hydroxymethyltransferase	409	327	29	29	19.64	9.36	-10.28
441768	Acholeplasma laidlawii (strain PG-8A)	Tenericutes	Isoleucine	I	A9NHC0	2.6.1.42	branched-chain-amino-acid transaminase	331	327	21	21	29.31	-8.31	-37.62
441768	Acholeplasma laidlawii (strain PG-8A)	Tenericutes	Leucine	L	A9NHC0	2.6.1.42	branched-chain-amino-acid transaminase	331	327	26	26	32.72	-6.72	-39.44
441768	Acholeplasma laidlawii (strain PG-8A)	Tenericutes	Lysine	K	A9NGC5	4.1.1.20	diaminopimelate decarboxylase	420	327	36	36	25.57	10.43	-15.14
441768	Acholeplasma laidlawii (strain PG-8A)	Tenericutes	Phenylalanine	F	A9NE85	2.6.1.57	branched-chain amino-acid aminotransferase	393	327	24	24	15.84	8.16	-7.67
441768	Acholeplasma laidlawii (strain PG-8A)	Tenericutes	Tryptophan	W	A9NGB2	4.2.1.20	Tryptophan synthase	391	327	1	1	2.41	-1.41	-3.82
441768	Acholeplasma laidlawii (strain PG-8A)	Tenericutes	Tyrosine	Y	A9NE85	2.6.1.57	aromatic-amino-acid transaminase	393	327	18	18	15.01	2.99	-12.02
441768	Acholeplasma laidlawii (strain PG-8A)	Tenericutes	Valine	V	A9NHC0	2.6.1.42	branched-chain-amino-acid transaminase	331	327	24	24	22.39	1.61	-20.77
762376	Achromobacter xylosoxidans (strain A8)	Proteobacteria	Alanine	A	E3HSG6	2.8.1.7	Cysteine desulfurase	403	327.82	35	35	43.25	-8.25	-51.51
762376	Achromobacter xylosoxidans (strain A8)	Proteobacteria	Arginine	R	E3HR14	4.3.2.1	Argininosuccinate lyase	472	327.82	38	38	23.08	14.92	-8.15
762376	Achromobacter xylosoxidans (strain A8)	Proteobacteria	Asparagine	N	E3HF26	3.1.1.29	Aminoacyl-tRNA hydrolase	198	327.82	8	8	8.59	-0.59	-9.17
762376	Achromobacter xylosoxidans (strain A8)	Proteobacteria	Asparagine	N	E3HF52	6.3.5.4	Asparagine synthase (glutamine-hydrolyzing)	643	327.82	11	8	8.59	-0.59	-9.17
762376	Achromobacter xylosoxidans (strain A8)	Proteobacteria	Aspartate	D	E3HXF6	2.6.1.1	Aspartate transaminase	383	327.82	20	36	17.4	18.6	1.19
762376	Achromobacter xylosoxidans (strain A8)	Proteobacteria	Aspartate	D	E3HK60	2.6.1.1	Aspartate transaminase	417	327.82	21	36	17.4	18.6	1.19
762376	Achromobacter xylosoxidans (strain A8)	Proteobacteria	Aspartate	D	E3HVR7	2.6.1.1	Aspartate transaminase	606	327.82	36	36	17.4	18.6	1.19
762376	Achromobacter xylosoxidans (strain A8)	Proteobacteria	Cysteine	C	E3HVQ8	2.5.1.47	Cysteine synthase	306	327.82	1	1	2.92	-1.92	-4.84
762376	Achromobacter xylosoxidans (strain A8)	Proteobacteria	Cysteine	C	E3HFJ8	4.4.1.1	Cystathionine gamma-lyase	414	327.82	5	1	2.92	-1.92	-4.84
762376	Achromobacter xylosoxidans (strain A8)	Proteobacteria	Glutamate	E	E3HQM6	1.4.1.13	glutamate synthase	488	327.82	32	32	16.62	15.38	-1.23
762376	Achromobacter xylosoxidans (strain A8)	Proteobacteria	Glutamate	E	E3HQM7	1.4.7.1	glutamate synthase (ferredoxin-dependent)	1579	327.82	97	32	16.62	15.38	-1.23
762376	Achromobacter xylosoxidans (strain A8)	Proteobacteria	Glutamate	E	E3HV08	1.5.1.12	1-pyrroline-5-carboxylate dehydrogenase	1273	327.82	84	32	16.62	15.38	-1.23
762376	Achromobacter xylosoxidans (strain A8)	Proteobacteria	Glutamine	Q	E3HHW7	6.3.1.2	glutamine synthetase	470	327.82	12	18	13.06	4.94	-8.11
762376	Achromobacter xylosoxidans (strain A8)	Proteobacteria	Glutamine	Q	E3HT29	6.3.1.2	glutamine synthetase	461	327.82	18	18	13.06	4.94	-8.11
762376	Achromobacter xylosoxidans (strain A8)	Proteobacteria	Glycine	G	E3HF74	1.4.4.2	Glycine dehydrogenase (decarboxylating)	957	327.82	75	32	28.25	3.75	-24.5
762376	Achromobacter xylosoxidans (strain A8)	Proteobacteria	Glycine	G	E3HEB9	2.1.2.1	serine hydroxymethyltransferase	471	327.82	42	32	28.25	3.75	-24.5
762376	Achromobacter xylosoxidans (strain A8)	Proteobacteria	Glycine	G	E3HHA9	2.1.2.1	serine hydroxymethyltransferase	440	327.82	46	32	28.25	3.75	-24.5
762376	Achromobacter xylosoxidans (strain A8)	Proteobacteria	Glycine	G	E3HTF7	4.1.2.5	L-threonine aldolase	336	327.82	32	32	28.25	3.75	-24.5
762376	Achromobacter xylosoxidans (strain A8)	Proteobacteria	Histidine	H	E3HQL0	1.1.1.23	histidinal dehydrogenase / histidinol dehydrogenase	434	327.82	8	10	6.81	3.19	-3.61
762376	Achromobacter xylosoxidans (strain A8)	Proteobacteria	Histidine	H	E3HQS9	1.1.1.23	histidinal dehydrogenase / histidinol dehydrogenase	437	327.82	10	10	6.81	3.19	-3.61
762376	Achromobacter xylosoxidans (strain A8)	Proteobacteria	Isoleucine	I	E3HJN5	2.6.1.42	branched-chain-amino-acid transaminase	306	327.82	17	17	14.54	2.46	-12.09
762376	Achromobacter xylosoxidans (strain A8)	Proteobacteria	Leucine	L	E3HJN5	2.6.1.42	branched-chain-amino-acid transaminase	306	327.82	25	25	35.3	-10.3	-45.59
762376	Achromobacter xylosoxidans (strain A8)	Proteobacteria	Lysine	K	E3HV38	4.1.1.20	diaminopimelate decarboxylase	411	327.82	5	15	9.64	5.36	-4.27
762376	Achromobacter xylosoxidans (strain A8)	Proteobacteria	Lysine	K	E3HRQ4	4.1.1.20	diaminopimelate decarboxylase	430	327.82	15	15	9.64	5.36	-4.27
762376	Achromobacter xylosoxidans (strain A8)	Proteobacteria	Methionine	M	E3HVK2	2.1.1.13	methionine synthase	1257	327.82	37	2	8.28	-6.28	-14.56
762376	Achromobacter xylosoxidans (strain A8)	Proteobacteria	Methionine	M	E3HNK2	2.1.1.14	methionine synthase	339	327.82	6	2	8.28	-6.28	-14.56
762376	Achromobacter xylosoxidans (strain A8)	Proteobacteria	Methionine	M	E3HEG0	2.1.1.14	methionine synthase	765	327.82	13	2	8.28	-6.28	-14.56
762376	Achromobacter xylosoxidans (strain A8)	Proteobacteria	Methionine	M	E3HVY4	2.5.1.49	O-acetylhomoserine aminocarboxypropyltransferase	430	327.82	2	2	8.28	-6.28	-14.56
762376	Achromobacter xylosoxidans (strain A8)	Proteobacteria	Phenylalanine	F	E3HHE2	2.6.1.57	branched-chain amino-acid aminotransferase	400	327.82	15	15	10.9	4.1	-6.79
762376	Achromobacter xylosoxidans (strain A8)	Proteobacteria	Phenylalanine	F	E3HSH0	2.6.1.57	branched-chain amino-acid aminotransferase	399	327.82	15	15	10.9	4.1	-6.79
762376	Achromobacter xylosoxidans (strain A8)	Proteobacteria	Proline	P	E3HGY6	1.5.1.2	pyrroline-5-carboxylate reductase	277	327.82	8	8	17.45	-9.45	-26.91
762376	Achromobacter xylosoxidans (strain A8)	Proteobacteria	Serine	S	E3HI13	3.1.3.3	phosphoserine phosphatase	237	327.82	6	14	17.92	-3.92	-21.84
762376	Achromobacter xylosoxidans (strain A8)	Proteobacteria	Serine	S	E3HS20	3.1.3.3	phosphoserine phosphatase	285	327.82	14	14	17.92	-3.92	-21.84
762376	Achromobacter xylosoxidans (strain A8)	Proteobacteria	Threonine	T	E3HEJ0	4.2.3.1	threonine synthase	469	327.82	22	22	16.44	5.56	-10.89
762376	Achromobacter xylosoxidans (strain A8)	Proteobacteria	Tryptophan	W	E3HWC5	4.2.1.20	Tryptophan synthase	261	327.82	0	4	4.66	-0.66	-5.32
762376	Achromobacter xylosoxidans (strain A8)	Proteobacteria	Tryptophan	W	E3HS73	4.2.1.20	Tryptophan synthase	287	327.82	1	4	4.66	-0.66	-5.32
762376	Achromobacter xylosoxidans (strain A8)	Proteobacteria	Tryptophan	W	E3HS72	4.2.1.20	Tryptophan synthase	399	327.82	4	4	4.66	-0.66	-5.32
762376	Achromobacter xylosoxidans (strain A8)	Proteobacteria	Tryptophan	W	E3HWC6	4.2.1.20	Tryptophan synthase	402	327.82	4	4	4.66	-0.66	-5.32
762376	Achromobacter xylosoxidans (strain A8)	Proteobacteria	Tyrosine	Y	E3HHE2	2.6.1.57	aromatic-amino-acid transaminase	400	327.82	12	13	8.18	4.82	-3.36
762376	Achromobacter xylosoxidans (strain A8)	Proteobacteria	Tyrosine	Y	E3HSH0	2.6.1.57	aromatic-amino-acid transaminase	399	327.82	13	13	8.18	4.82	-3.36
762376	Achromobacter xylosoxidans (strain A8)	Proteobacteria	Valine	V	E3HJN5	2.6.1.42	branched-chain-amino-acid transaminase	306	327.82	26	26	24.55	1.45	-23.09
591001	Acidaminococcus fermentans (strain ATCC 25085 / DSM 20731 / VR4)	Firmicutes	Alanine	A	D2RIF3	2.8.1.7	Cysteine desulfurase	406	332.11	30	53	30.01	22.99	-7.03
591001	Acidaminococcus fermentans (strain ATCC 25085 / DSM 20731 / VR4)	Firmicutes	Alanine	A	D2RN20	2.8.1.7	Cysteine desulfurase	383	332.11	53	53	30.01	22.99	-7.03
591001	Acidaminococcus fermentans (strain ATCC 25085 / DSM 20731 / VR4)	Firmicutes	Arginine	R	D2RIU2	4.3.2.1	Argininosuccinate lyase	472	332.11	23	23	17.67	5.33	-12.33
591001	Acidaminococcus fermentans (strain ATCC 25085 / DSM 20731 / VR4)	Firmicutes	Asparagine	N	D2RL51	3.1.1.29	Aminoacyl-tRNA hydrolase	209	332.11	9	9	11.72	-2.72	-14.44
591001	Acidaminococcus fermentans (strain ATCC 25085 / DSM 20731 / VR4)	Firmicutes	Cysteine	C	D2RM49	2.5.1.47	Cysteine synthase	313	332.11	0	0	4.36	-4.36	-8.72
591001	Acidaminococcus fermentans (strain ATCC 25085 / DSM 20731 / VR4)	Firmicutes	Glycine	G	D2RP53	2.1.2.1	serine hydroxymethyltransferase	415	332.11	37	37	27.12	9.88	-17.23
591001	Acidaminococcus fermentans (strain ATCC 25085 / DSM 20731 / VR4)	Firmicutes	Histidine	H	D2RJQ0	1.1.1.23	histidinal dehydrogenase / histidinol dehydrogenase	448	332.11	6	6	6.72	-0.72	-7.45
591001	Acidaminococcus fermentans (strain ATCC 25085 / DSM 20731 / VR4)	Firmicutes	Methionine	M	D2RKX3	2.1.1.10	homocysteine S-methyltransferase	317	332.11	3	3	9.53	-6.53	-16.06
591001	Acidaminococcus fermentans (strain ATCC 25085 / DSM 20731 / VR4)	Firmicutes	Methionine	M	D2RN47	2.5.1.49	O-acetylhomoserine aminocarboxypropyltransferase	431	332.11	3	3	9.53	-6.53	-16.06
591001	Acidaminococcus fermentans (strain ATCC 25085 / DSM 20731 / VR4)	Firmicutes	Proline	P	D2RJV2	1.5.1.2	pyrroline-5-carboxylate reductase	273	332.11	13	13	14.13	-1.13	-15.26
591001	Acidaminococcus fermentans (strain ATCC 25085 / DSM 20731 / VR4)	Firmicutes	Threonine	T	D2RLD9	4.2.3.1	threonine synthase	500	332.11	28	28	18.09	9.91	-8.18
591001	Acidaminococcus fermentans (strain ATCC 25085 / DSM 20731 / VR4)	Firmicutes	Tryptophan	W	D2RNR7	4.2.1.20	Tryptophan synthase	260	332.11	0	1	3.44	-2.44	-5.89
591001	Acidaminococcus fermentans (strain ATCC 25085 / DSM 20731 / VR4)	Firmicutes	Tryptophan	W	D2RNR6	4.2.1.20	Tryptophan synthase	394	332.11	1	1	3.44	-2.44	-5.89
568816	Acidaminococcus intestini (strain RyC-MR95)	Firmicutes	Alanine	A	G4Q8J5	2.8.1.7	Cysteine desulfurase	406	296.74	39	39	26.26	12.74	-13.51
568816	Acidaminococcus intestini (strain RyC-MR95)	Firmicutes	Arginine	R	G4Q597	4.3.2.1	Argininosuccinate lyase	470	296.74	26	26	14.97	11.03	-3.94
568816	Acidaminococcus intestini (strain RyC-MR95)	Firmicutes	Asparagine	N	G4Q3Q9	3.1.1.29	Aminoacyl-tRNA hydrolase	224	296.74	6	6	10.11	-4.11	-14.22
568816	Acidaminococcus intestini (strain RyC-MR95)	Firmicutes	Histidine	H	G4Q5L5	1.1.1.23	histidinal dehydrogenase / histidinol dehydrogenase	448	296.74	6	6	6.52	-0.52	-7.05
568816	Acidaminococcus intestini (strain RyC-MR95)	Firmicutes	Tryptophan	W	G4Q5T6	4.2.1.20	Tryptophan synthase	257	296.74	0	1	2.82	-1.82	-4.64
568816	Acidaminococcus intestini (strain RyC-MR95)	Firmicutes	Tryptophan	W	G4Q5T7	4.2.1.20	Tryptophan synthase	394	296.74	1	1	2.82	-1.82	-4.64
933801	Acidianus hospitalis (strain W1)	Crenarchaeota	Arginine	R	F4B9S6	4.3.2.1	Argininosuccinate lyase	445	266.36	16	16	10.74	5.26	-5.48
933801	Acidianus hospitalis (strain W1)	Crenarchaeota	Glutamate	E	F4B3T3	1.4.1.13	glutamate synthase	711	266.36	45	45	19.46	25.54	6.08
933801	Acidianus hospitalis (strain W1)	Crenarchaeota	Glutamine	Q	F4B3W8	6.3.1.2	glutamine synthetase	471	266.36	11	11	5.41	5.59	0.18
933801	Acidianus hospitalis (strain W1)	Crenarchaeota	Glycine	G	F4B4A2	1.4.4.2	Glycine dehydrogenase (decarboxylating)	450	266.36	33	39	17.31	21.69	4.38
933801	Acidianus hospitalis (strain W1)	Crenarchaeota	Glycine	G	F4B4A3	1.4.4.2	Glycine dehydrogenase (decarboxylating)	502	266.36	39	39	17.31	21.69	4.38
933801	Acidianus hospitalis (strain W1)	Crenarchaeota	Histidine	H	F4BA33	1.1.1.23	histidinal dehydrogenase / histidinol dehydrogenase	396	266.36	6	6	3.4	2.6	-0.8
933801	Acidianus hospitalis (strain W1)	Crenarchaeota	Proline	P	F4B647	1.5.1.2	pyrroline-5-carboxylate reductase	268	266.36	9	9	10.34	-1.34	-11.68
933801	Acidianus hospitalis (strain W1)	Crenarchaeota	Threonine	T	F4B4L5	4.2.3.1	threonine synthase	393	266.36	16	16	12.08	3.92	-8.17
933801	Acidianus hospitalis (strain W1)	Crenarchaeota	Tryptophan	W	F4B4K7	4.2.1.20	Tryptophan synthase	380	266.36	2	4	2.57	1.43	-1.13
933801	Acidianus hospitalis (strain W1)	Crenarchaeota	Tryptophan	W	F4B4K6	4.2.1.20	Tryptophan synthase	244	266.36	3	4	2.57	1.43	-1.13
933801	Acidianus hospitalis (strain W1)	Crenarchaeota	Tryptophan	W	F4B9B5	4.2.1.20	Tryptophan synthase	435	266.36	4	4	2.57	1.43	-1.13
666510	Acidilobus saccharovorans (strain DSM 16705 / VKM B-2471 / 345-15)	Crenarchaeota	Asparagine	N	D9Q259	3.1.1.29	Aminoacyl-tRNA hydrolase	119	299.76	3	3	8.51	-5.51	-14.02
666510	Acidilobus saccharovorans (strain DSM 16705 / VKM B-2471 / 345-15)	Crenarchaeota	Asparagine	N	D9PZR7	6.3.5.4	Asparagine synthase (glutamine-hydrolyzing)	340	299.76	6	3	8.51	-5.51	-14.02
666510	Acidilobus saccharovorans (strain DSM 16705 / VKM B-2471 / 345-15)	Crenarchaeota	Aspartate	D	D9Q1P6	2.6.1.1	Aspartate transaminase	405	299.76	21	27	13.98	13.02	-0.96
666510	Acidilobus saccharovorans (strain DSM 16705 / VKM B-2471 / 345-15)	Crenarchaeota	Aspartate	D	D9Q135	2.6.1.1	Aspartate transaminase	400	299.76	27	27	13.98	13.02	-0.96
666510	Acidilobus saccharovorans (strain DSM 16705 / VKM B-2471 / 345-15)	Crenarchaeota	Cysteine	C	D9Q1L1	2.5.1.47	Cysteine synthase	386	299.76	1	1	1.92	-0.92	-2.83
666510	Acidilobus saccharovorans (strain DSM 16705 / VKM B-2471 / 345-15)	Crenarchaeota	Glutamate	E	D9PZ44	1.4.1.13	glutamate synthase	361	299.76	26	26	19.28	6.72	-12.55
666510	Acidilobus saccharovorans (strain DSM 16705 / VKM B-2471 / 345-15)	Crenarchaeota	Glutamine	Q	D9PZP4	6.3.1.2	glutamine synthetase	449	299.76	9	9	6.66	2.34	-4.31
666510	Acidilobus saccharovorans (strain DSM 16705 / VKM B-2471 / 345-15)	Crenarchaeota	Glycine	G	D9Q0C2	1.4.4.2	Glycine dehydrogenase (decarboxylating)	464	299.76	38	32	24.28	7.72	-16.55
666510	Acidilobus saccharovorans (strain DSM 16705 / VKM B-2471 / 345-15)	Crenarchaeota	Glycine	G	D9Q0C1	1.4.4.2	Glycine dehydrogenase (decarboxylating)	521	299.76	45	32	24.28	7.72	-16.55
666510	Acidilobus saccharovorans (strain DSM 16705 / VKM B-2471 / 345-15)	Crenarchaeota	Glycine	G	D9Q2V2	2.1.2.1	serine hydroxymethyltransferase	433	299.76	32	32	24.28	7.72	-16.55
666510	Acidilobus saccharovorans (strain DSM 16705 / VKM B-2471 / 345-15)	Crenarchaeota	Proline	P	D9PZF7	1.5.1.2	pyrroline-5-carboxylate reductase	268	299.76	9	9	14.88	-5.88	-20.77
666510	Acidilobus saccharovorans (strain DSM 16705 / VKM B-2471 / 345-15)	Crenarchaeota	Serine	S	D9Q1N6	3.1.3.3	phosphoserine phosphatase	227	299.76	11	11	21.84	-10.84	-32.69
666510	Acidilobus saccharovorans (strain DSM 16705 / VKM B-2471 / 345-15)	Crenarchaeota	Threonine	T	D9Q1I2	4.2.3.1	threonine synthase	332	299.76	14	14	13.4	0.6	-12.8
525909	Acidimicrobium ferrooxidans (strain DSM 10331 / JCM 15462 / NBRC 103882 / ICP)	Actinobacteria	Alanine	A	C7M3C7	2.8.1.7	Cysteine desulfurase	416	326.81	55	77	45.11	31.89	-13.21
525909	Acidimicrobium ferrooxidans (strain DSM 10331 / JCM 15462 / NBRC 103882 / ICP)	Actinobacteria	Alanine	A	C7M373	2.8.1.7	Cysteine desulfurase	380	326.81	77	77	45.11	31.89	-13.21
525909	Acidimicrobium ferrooxidans (strain DSM 10331 / JCM 15462 / NBRC 103882 / ICP)	Actinobacteria	Arginine	R	C7M0R6	4.3.2.1	Argininosuccinate lyase	466	326.81	45	45	28.35	16.65	-11.69
525909	Acidimicrobium ferrooxidans (strain DSM 10331 / JCM 15462 / NBRC 103882 / ICP)	Actinobacteria	Asparagine	N	C7M0K9	3.1.1.29	Aminoacyl-tRNA hydrolase	192	326.81	5	5	5.17	-0.17	-5.34
525909	Acidimicrobium ferrooxidans (strain DSM 10331 / JCM 15462 / NBRC 103882 / ICP)	Actinobacteria	Cysteine	C	C7LZV4	2.5.1.47	Cysteine synthase	311	326.81	1	3	1.99	1.01	-0.98
525909	Acidimicrobium ferrooxidans (strain DSM 10331 / JCM 15462 / NBRC 103882 / ICP)	Actinobacteria	Cysteine	C	C7M2J4	2.5.1.47	Cysteine synthase	331	326.81	3	3	1.99	1.01	-0.98
525909	Acidimicrobium ferrooxidans (strain DSM 10331 / JCM 15462 / NBRC 103882 / ICP)	Actinobacteria	Glutamate	E	C7M2A2	1.4.7.1	glutamate synthase (ferredoxin-dependent)	1497	326.81	119	119	19.97	99.03	79.06
525909	Acidimicrobium ferrooxidans (strain DSM 10331 / JCM 15462 / NBRC 103882 / ICP)	Actinobacteria	Glutamine	Q	C7M2G8	6.3.1.2	glutamine synthetase	475	326.81	17	17	8.35	8.65	0.3
525909	Acidimicrobium ferrooxidans (strain DSM 10331 / JCM 15462 / NBRC 103882 / ICP)	Actinobacteria	Glycine	G	C7LZ94	1.4.4.2	Glycine dehydrogenase (decarboxylating)	440	326.81	37	38	29.17	8.83	-20.33
525909	Acidimicrobium ferrooxidans (strain DSM 10331 / JCM 15462 / NBRC 103882 / ICP)	Actinobacteria	Glycine	G	C7LZ93	1.4.4.2	Glycine dehydrogenase (decarboxylating)	507	326.81	45	38	29.17	8.83	-20.33
525909	Acidimicrobium ferrooxidans (strain DSM 10331 / JCM 15462 / NBRC 103882 / ICP)	Actinobacteria	Glycine	G	C7M171	2.1.2.1	serine hydroxymethyltransferase	424	326.81	38	38	29.17	8.83	-20.33
525909	Acidimicrobium ferrooxidans (strain DSM 10331 / JCM 15462 / NBRC 103882 / ICP)	Actinobacteria	Histidine	H	C7LZ86	1.1.1.23	histidinal dehydrogenase / histidinol dehydrogenase	432	326.81	11	11	7.18	3.82	-3.37
525909	Acidimicrobium ferrooxidans (strain DSM 10331 / JCM 15462 / NBRC 103882 / ICP)	Actinobacteria	Lysine	K	C7M180	4.1.1.20	diaminopimelate decarboxylase	426	326.81	5	5	4.16	0.84	-3.32
525909	Acidimicrobium ferrooxidans (strain DSM 10331 / JCM 15462 / NBRC 103882 / ICP)	Actinobacteria	Proline	P	C7M2T1	1.5.1.2	pyrroline-5-carboxylate reductase	274	326.81	14	14	17.94	-3.94	-21.89
525909	Acidimicrobium ferrooxidans (strain DSM 10331 / JCM 15462 / NBRC 103882 / ICP)	Actinobacteria	Threonine	T	C7M178	4.2.3.1	threonine synthase	356	326.81	17	23	17.63	5.37	-12.26
525909	Acidimicrobium ferrooxidans (strain DSM 10331 / JCM 15462 / NBRC 103882 / ICP)	Actinobacteria	Threonine	T	C7M1B4	4.2.3.1	threonine synthase	414	326.81	23	23	17.63	5.37	-12.26
525909	Acidimicrobium ferrooxidans (strain DSM 10331 / JCM 15462 / NBRC 103882 / ICP)	Actinobacteria	Tryptophan	W	C7LZ69	4.2.1.20	Tryptophan synthase	269	326.81	3	6	4.67	1.33	-3.34
525909	Acidimicrobium ferrooxidans (strain DSM 10331 / JCM 15462 / NBRC 103882 / ICP)	Actinobacteria	Tryptophan	W	C7LZ70	4.2.1.20	Tryptophan synthase	395	326.81	6	6	4.67	1.33	-3.34
349163	Acidiphilium cryptum (strain JF-5)	Proteobacteria	Alanine	A	A5G0T2	2.8.1.7	Cysteine desulfurase	414	331.28	64	64	48.79	15.21	-33.58
349163	Acidiphilium cryptum (strain JF-5)	Proteobacteria	Arginine	R	A5FWI3	4.3.2.1	Argininosuccinate lyase	471	331.28	42	42	27.03	14.97	-12.06
349163	Acidiphilium cryptum (strain JF-5)	Proteobacteria	Asparagine	N	A5FZ48	3.1.1.29	Aminoacyl-tRNA hydrolase	192	331.28	6	5	7.56	-2.56	-10.12
349163	Acidiphilium cryptum (strain JF-5)	Proteobacteria	Asparagine	N	A5FV61	6.3.5.4	Asparagine synthase (glutamine-hydrolyzing)	581	331.28	5	5	7.56	-2.56	-10.12
349163	Acidiphilium cryptum (strain JF-5)	Proteobacteria	Cysteine	C	A5G1L9	2.5.1.47	Cysteine synthase	310	331.28	3	5	2.86	2.14	-0.72
349163	Acidiphilium cryptum (strain JF-5)	Proteobacteria	Cysteine	C	A5FYL5	2.5.1.47	Cysteine synthase	335	331.28	5	5	2.86	2.14	-0.72
349163	Acidiphilium cryptum (strain JF-5)	Proteobacteria	Glutamate	E	A5FZ40	1.4.1.13	glutamate synthase	483	331.28	34	101	16.8	84.2	67.39
349163	Acidiphilium cryptum (strain JF-5)	Proteobacteria	Glutamate	E	A5FZ39	1.4.1.13	glutamate synthase	1512	331.28	101	101	16.8	84.2	67.39
349163	Acidiphilium cryptum (strain JF-5)	Proteobacteria	Glutamine	Q	A5G155	6.3.1.2	glutamine synthetase	493	331.28	10	10	9.02	0.98	-8.05
349163	Acidiphilium cryptum (strain JF-5)	Proteobacteria	Glutamine	Q	A5G314	6.3.1.2	glutamine synthetase	477	331.28	10	10	9.02	0.98	-8.05
349163	Acidiphilium cryptum (strain JF-5)	Proteobacteria	Glycine	G	A5FUJ8	1.4.4.2	Glycine dehydrogenase (decarboxylating)	960	331.28	85	44	29.99	14.01	-15.99
349163	Acidiphilium cryptum (strain JF-5)	Proteobacteria	Glycine	G	A5G0E0	2.1.2.1	serine hydroxymethyltransferase	432	331.28	44	44	29.99	14.01	-15.99
349163	Acidiphilium cryptum (strain JF-5)	Proteobacteria	Histidine	H	A5G202	1.1.1.23	histidinal dehydrogenase / histidinol dehydrogenase	436	331.28	8	8	7.49	0.51	-6.98
349163	Acidiphilium cryptum (strain JF-5)	Proteobacteria	Isoleucine	I	A5FWT7	2.6.1.42	branched-chain-amino-acid transaminase	299	331.28	20	20	16.96	3.04	-13.91
349163	Acidiphilium cryptum (strain JF-5)	Proteobacteria	Leucine	L	A5FWT7	2.6.1.42	branched-chain-amino-acid transaminase	299	331.28	27	27	34.51	-7.51	-42.03
349163	Acidiphilium cryptum (strain JF-5)	Proteobacteria	Lysine	K	A5FWI2	4.1.1.20	diaminopimelate decarboxylase	438	331.28	6	6	7.75	-1.75	-9.49
349163	Acidiphilium cryptum (strain JF-5)	Proteobacteria	Methionine	M	A5FZ72	2.1.1.13	methionine synthase	1171	331.28	31	6	7.76	-1.76	-9.53
349163	Acidiphilium cryptum (strain JF-5)	Proteobacteria	Methionine	M	A5G0M4	2.1.1.14	methionine synthase	769	331.28	14	6	7.76	-1.76	-9.53
349163	Acidiphilium cryptum (strain JF-5)	Proteobacteria	Methionine	M	A5G0C0	2.5.1.49	O-acetylhomoserine aminocarboxypropyltransferase	431	331.28	6	6	7.76	-1.76	-9.53
349163	Acidiphilium cryptum (strain JF-5)	Proteobacteria	Proline	P	A5G213	1.5.1.2	pyrroline-5-carboxylate reductase	270	331.28	17	17	18.95	-1.95	-20.9
349163	Acidiphilium cryptum (strain JF-5)	Proteobacteria	Serine	S	A5G2E3	3.1.3.3	phosphoserine phosphatase	332	331.28	10	10	15.68	-5.68	-21.35
349163	Acidiphilium cryptum (strain JF-5)	Proteobacteria	Threonine	T	A5FZF8	4.2.3.1	threonine synthase	467	331.28	23	23	17.03	5.97	-11.06
349163	Acidiphilium cryptum (strain JF-5)	Proteobacteria	Tryptophan	W	A5FY58	4.2.1.20	Tryptophan synthase	276	331.28	0	2	4.28	-2.28	-6.56
349163	Acidiphilium cryptum (strain JF-5)	Proteobacteria	Tryptophan	W	A5FY57	4.2.1.20	Tryptophan synthase	404	331.28	2	2	4.28	-2.28	-6.56
349163	Acidiphilium cryptum (strain JF-5)	Proteobacteria	Valine	V	A5FWT7	2.6.1.42	branched-chain-amino-acid transaminase	299	331.28	12	12	23.31	-11.31	-34.61
926570	Acidiphilium multivorum (strain DSM 11245 / JCM 8867 / AIU301)	Proteobacteria	Alanine	A	F0J2C6	2.8.1.7	Cysteine desulfurase	414	321.06	64	105	47.28	57.72	10.44
926570	Acidiphilium multivorum (strain DSM 11245 / JCM 8867 / AIU301)	Proteobacteria	Alanine	A	F0IZF0	2.8.1.7	Cysteine desulfurase	400	321.06	105	105	47.28	57.72	10.44
926570	Acidiphilium multivorum (strain DSM 11245 / JCM 8867 / AIU301)	Proteobacteria	Arginine	R	F0IX64	4.3.2.1	Argininosuccinate lyase	481	321.06	42	42	25.99	16.01	-9.98
926570	Acidiphilium multivorum (strain DSM 11245 / JCM 8867 / AIU301)	Proteobacteria	Asparagine	N	F0IZ56	3.1.1.29	Aminoacyl-tRNA hydrolase	192	321.06	6	5	7.34	-2.34	-9.68
926570	Acidiphilium multivorum (strain DSM 11245 / JCM 8867 / AIU301)	Proteobacteria	Asparagine	N	F0IZJ2	6.3.5.4	Asparagine synthase (glutamine-hydrolyzing)	614	321.06	4	5	7.34	-2.34	-9.68
926570	Acidiphilium multivorum (strain DSM 11245 / JCM 8867 / AIU301)	Proteobacteria	Asparagine	N	F0J253	6.3.5.4	Asparagine synthase (glutamine-hydrolyzing)	581	321.06	5	5	7.34	-2.34	-9.68
926570	Acidiphilium multivorum (strain DSM 11245 / JCM 8867 / AIU301)	Proteobacteria	Cysteine	C	F0J491	2.5.1.47	Cysteine synthase	310	321.06	3	6	2.77	3.23	0.46
926570	Acidiphilium multivorum (strain DSM 11245 / JCM 8867 / AIU301)	Proteobacteria	Cysteine	C	F0J2M2	2.5.1.47	Cysteine synthase	332	321.06	5	6	2.77	3.23	0.46
926570	Acidiphilium multivorum (strain DSM 11245 / JCM 8867 / AIU301)	Proteobacteria	Cysteine	C	F0IYM2	2.5.1.47	Cysteine synthase	335	321.06	6	6	2.77	3.23	0.46
926570	Acidiphilium multivorum (strain DSM 11245 / JCM 8867 / AIU301)	Proteobacteria	Glutamate	E	F0IZ48	1.4.1.13	glutamate synthase	483	321.06	33	87	16.2	70.8	54.6
926570	Acidiphilium multivorum (strain DSM 11245 / JCM 8867 / AIU301)	Proteobacteria	Glutamate	E	F0IZ47	1.4.1.13	glutamate synthase	1514	321.06	101	87	16.2	70.8	54.6
926570	Acidiphilium multivorum (strain DSM 11245 / JCM 8867 / AIU301)	Proteobacteria	Glutamate	E	F0J5F0	1.5.1.12	1-pyrroline-5-carboxylate dehydrogenase	1270	321.06	87	87	16.2	70.8	54.6
926570	Acidiphilium multivorum (strain DSM 11245 / JCM 8867 / AIU301)	Proteobacteria	Glutamine	Q	F0IXI5	6.3.1.2	glutamine synthetase	477	321.06	10	10	8.74	1.26	-7.49
926570	Acidiphilium multivorum (strain DSM 11245 / JCM 8867 / AIU301)	Proteobacteria	Glutamine	Q	F0J3C2	6.3.1.2	glutamine synthetase	493	321.06	10	10	8.74	1.26	-7.49
926570	Acidiphilium multivorum (strain DSM 11245 / JCM 8867 / AIU301)	Proteobacteria	Glycine	G	F0J140	1.4.4.2	Glycine dehydrogenase (decarboxylating)	960	321.06	85	34	29	5	-23.99
926570	Acidiphilium multivorum (strain DSM 11245 / JCM 8867 / AIU301)	Proteobacteria	Glycine	G	F0J1H2	2.1.2.1	serine hydroxymethyltransferase	432	321.06	44	34	29	5	-23.99
926570	Acidiphilium multivorum (strain DSM 11245 / JCM 8867 / AIU301)	Proteobacteria	Glycine	G	F0J5W7	4.1.2.5	L-threonine aldolase	352	321.06	34	34	29	5	-23.99
926570	Acidiphilium multivorum (strain DSM 11245 / JCM 8867 / AIU301)	Proteobacteria	Histidine	H	F0J522	1.1.1.23	histidinal dehydrogenase / histidinol dehydrogenase	436	321.06	8	8	7.25	0.75	-6.49
926570	Acidiphilium multivorum (strain DSM 11245 / JCM 8867 / AIU301)	Proteobacteria	Lysine	K	F0IX65	4.1.1.20	diaminopimelate decarboxylase	438	321.06	6	6	7.51	-1.51	-9.02
926570	Acidiphilium multivorum (strain DSM 11245 / JCM 8867 / AIU301)	Proteobacteria	Methionine	M	F0IZ81	2.1.1.13	methionine synthase	1171	321.06	31	6	7.54	-1.54	-9.09
926570	Acidiphilium multivorum (strain DSM 11245 / JCM 8867 / AIU301)	Proteobacteria	Methionine	M	F0J1Q7	2.1.1.14	methionine synthase	769	321.06	14	6	7.54	-1.54	-9.09
926570	Acidiphilium multivorum (strain DSM 11245 / JCM 8867 / AIU301)	Proteobacteria	Methionine	M	F0J1F3	2.5.1.49	O-acetylhomoserine aminocarboxypropyltransferase	431	321.06	6	6	7.54	-1.54	-9.09
926570	Acidiphilium multivorum (strain DSM 11245 / JCM 8867 / AIU301)	Proteobacteria	Proline	P	F0J533	1.5.1.2	pyrroline-5-carboxylate reductase	270	321.06	17	17	18.41	-1.41	-19.81
926570	Acidiphilium multivorum (strain DSM 11245 / JCM 8867 / AIU301)	Proteobacteria	Serine	S	F0J5X7	3.1.3.3	phosphoserine phosphatase	290	321.06	8	8	15.19	-7.19	-22.37
926570	Acidiphilium multivorum (strain DSM 11245 / JCM 8867 / AIU301)	Proteobacteria	Threonine	T	F0IZH1	4.2.3.1	threonine synthase	467	321.06	24	24	16.54	7.46	-9.08
926570	Acidiphilium multivorum (strain DSM 11245 / JCM 8867 / AIU301)	Proteobacteria	Tryptophan	W	F0IY62	4.2.1.20	Tryptophan synthase	276	321.06	0	2	4.22	-2.22	-6.44
926570	Acidiphilium multivorum (strain DSM 11245 / JCM 8867 / AIU301)	Proteobacteria	Tryptophan	W	F0IY61	4.2.1.20	Tryptophan synthase	404	321.06	2	2	4.22	-2.22	-6.44
990288	Acidithiobacillus caldus (strain SM-1)	Proteobacteria	Alanine	A	F9ZLZ4	2.8.1.7	Cysteine desulfurase	422	295.42	42	42	34.21	7.79	-26.42
990288	Acidithiobacillus caldus (strain SM-1)	Proteobacteria	Arginine	R	F9ZTJ2	4.3.2.1	Argininosuccinate lyase	463	295.42	45	45	22.83	22.17	-0.66
990288	Acidithiobacillus caldus (strain SM-1)	Proteobacteria	Asparagine	N	F9ZMP1	3.1.1.29	Aminoacyl-tRNA hydrolase	193	295.42	6	6	7.3	-1.3	-8.6
990288	Acidithiobacillus caldus (strain SM-1)	Proteobacteria	Asparagine	N	F9ZLU9	6.3.5.4	Asparagine synthase (glutamine-hydrolyzing)	616	295.42	8	6	7.3	-1.3	-8.6
990288	Acidithiobacillus caldus (strain SM-1)	Proteobacteria	Cysteine	C	F9ZQC2	2.5.1.47	Cysteine synthase	294	295.42	3	3	2.66	0.34	-2.32
990288	Acidithiobacillus caldus (strain SM-1)	Proteobacteria	Glutamine	Q	F9ZTA8	6.3.1.2	glutamine synthetase	310	295.42	6	11	12.67	-1.67	-14.35
990288	Acidithiobacillus caldus (strain SM-1)	Proteobacteria	Glutamine	Q	F9ZPV8	6.3.1.2	glutamine synthetase	471	295.42	11	11	12.67	-1.67	-14.35
990288	Acidithiobacillus caldus (strain SM-1)	Proteobacteria	Glycine	G	F9ZMB5	2.1.2.1	serine hydroxymethyltransferase	414	295.42	39	39	23.82	15.18	-8.64
990288	Acidithiobacillus caldus (strain SM-1)	Proteobacteria	Histidine	H	F9ZPG2	1.1.1.23	histidinal dehydrogenase / histidinol dehydrogenase	431	295.42	15	15	7.5	7.5	0
990288	Acidithiobacillus caldus (strain SM-1)	Proteobacteria	Lysine	K	F9ZTJ0	4.1.1.20	diaminopimelate decarboxylase	421	295.42	5	5	8.62	-3.62	-12.24
990288	Acidithiobacillus caldus (strain SM-1)	Proteobacteria	Methionine	M	F9ZU30	2.1.1.14	methionine synthase	783	295.42	24	24	6.46	17.54	11.08
990288	Acidithiobacillus caldus (strain SM-1)	Proteobacteria	Threonine	T	F9ZTE1	4.2.3.1	threonine synthase	376	295.42	20	20	13.55	6.45	-7.1
990288	Acidithiobacillus caldus (strain SM-1)	Proteobacteria	Tryptophan	W	F9ZS11	4.2.1.20	Tryptophan synthase	399	295.42	1	2	5.11	-3.11	-8.22
990288	Acidithiobacillus caldus (strain SM-1)	Proteobacteria	Tryptophan	W	F9ZS10	4.2.1.20	Tryptophan synthase	269	295.42	2	2	5.11	-3.11	-8.22
243159	Acidithiobacillus ferrooxidans (strain ATCC 23270 / DSM 14882 / NCIB 8455)	Proteobacteria	Alanine	A	B7J5W9	2.8.1.7	Cysteine desulfurase	407	282.77	40	40	31.74	8.26	-23.49
243159	Acidithiobacillus ferrooxidans (strain ATCC 23270 / DSM 14882 / NCIB 8455)	Proteobacteria	Arginine	R	B7JBF5	4.3.2.1	Argininosuccinate lyase	462	282.77	44	44	19.89	24.11	4.21
243159	Acidithiobacillus ferrooxidans (strain ATCC 23270 / DSM 14882 / NCIB 8455)	Proteobacteria	Asparagine	N	B7J502	3.1.1.29	Aminoacyl-tRNA hydrolase	189	282.77	4	4	7.93	-3.93	-11.86
243159	Acidithiobacillus ferrooxidans (strain ATCC 23270 / DSM 14882 / NCIB 8455)	Proteobacteria	Asparagine	N	B7J9F8	6.3.5.4	Asparagine synthase (glutamine-hydrolyzing)	632	282.77	9	4	7.93	-3.93	-11.86
243159	Acidithiobacillus ferrooxidans (strain ATCC 23270 / DSM 14882 / NCIB 8455)	Proteobacteria	Aspartate	D	B7J4N3	2.6.1.1	Aspartate transaminase	393	282.77	20	20	14.31	5.69	-8.62
243159	Acidithiobacillus ferrooxidans (strain ATCC 23270 / DSM 14882 / NCIB 8455)	Proteobacteria	Cysteine	C	B7J925	2.5.1.47	Cysteine synthase	294	282.77	2	2	2.87	-0.87	-3.73
243159	Acidithiobacillus ferrooxidans (strain ATCC 23270 / DSM 14882 / NCIB 8455)	Proteobacteria	Glutamate	E	B7J625	1.4.1.13	glutamate synthase	465	282.77	31	84	15.14	68.86	53.72
243159	Acidithiobacillus ferrooxidans (strain ATCC 23270 / DSM 14882 / NCIB 8455)	Proteobacteria	Glutamate	E	B7J626	1.4.1.13	glutamate synthase	1475	282.77	84	84	15.14	68.86	53.72
243159	Acidithiobacillus ferrooxidans (strain ATCC 23270 / DSM 14882 / NCIB 8455)	Proteobacteria	Glutamine	Q	B7J4K9	6.3.1.2	glutamine synthetase	471	282.77	12	12	11.91	0.09	-11.82
243159	Acidithiobacillus ferrooxidans (strain ATCC 23270 / DSM 14882 / NCIB 8455)	Proteobacteria	Glycine	G	B7J7F7	1.4.4.2	Glycine dehydrogenase (decarboxylating)	447	282.77	50	41	23.4	17.6	-5.8
243159	Acidithiobacillus ferrooxidans (strain ATCC 23270 / DSM 14882 / NCIB 8455)	Proteobacteria	Glycine	G	B7J7F8	1.4.4.2	Glycine dehydrogenase (decarboxylating)	508	282.77	50	41	23.4	17.6	-5.8
243159	Acidithiobacillus ferrooxidans (strain ATCC 23270 / DSM 14882 / NCIB 8455)	Proteobacteria	Glycine	G	B7J439	2.1.2.1	serine hydroxymethyltransferase	414	282.77	41	41	23.4	17.6	-5.8
243159	Acidithiobacillus ferrooxidans (strain ATCC 23270 / DSM 14882 / NCIB 8455)	Proteobacteria	Histidine	H	B7JA14	1.1.1.23	histidinal dehydrogenase / histidinol dehydrogenase	433	282.77	14	14	7.66	6.34	-1.32
243159	Acidithiobacillus ferrooxidans (strain ATCC 23270 / DSM 14882 / NCIB 8455)	Proteobacteria	Isoleucine	I	B7J566	2.6.1.42	branched-chain-amino-acid transaminase	307	282.77	19	19	14.81	4.19	-10.62
243159	Acidithiobacillus ferrooxidans (strain ATCC 23270 / DSM 14882 / NCIB 8455)	Proteobacteria	Leucine	L	B7J566	2.6.1.42	branched-chain-amino-acid transaminase	307	282.77	24	24	30.95	-6.95	-37.89
243159	Acidithiobacillus ferrooxidans (strain ATCC 23270 / DSM 14882 / NCIB 8455)	Proteobacteria	Lysine	K	B7JBF7	4.1.1.20	diaminopimelate decarboxylase	419	282.77	11	11	8.6	2.4	-6.19
243159	Acidithiobacillus ferrooxidans (strain ATCC 23270 / DSM 14882 / NCIB 8455)	Proteobacteria	Methionine	M	B7J432	2.1.1.14	methionine synthase	784	282.77	20	20	7.23	12.77	5.54
243159	Acidithiobacillus ferrooxidans (strain ATCC 23270 / DSM 14882 / NCIB 8455)	Proteobacteria	Proline	P	B7J406	1.5.1.2	pyrroline-5-carboxylate reductase	275	282.77	13	13	15.15	-2.15	-17.3
243159	Acidithiobacillus ferrooxidans (strain ATCC 23270 / DSM 14882 / NCIB 8455)	Proteobacteria	Serine	S	B7J4B8	3.1.3.3	phosphoserine phosphatase	327	282.77	17	17	15.25	1.75	-13.49
243159	Acidithiobacillus ferrooxidans (strain ATCC 23270 / DSM 14882 / NCIB 8455)	Proteobacteria	Threonine	T	B7J4L7	4.2.3.1	threonine synthase	376	282.77	22	22	14.02	7.98	-6.05
243159	Acidithiobacillus ferrooxidans (strain ATCC 23270 / DSM 14882 / NCIB 8455)	Proteobacteria	Tryptophan	W	B7J4S9	4.2.1.20	Tryptophan synthase	399	282.77	1	2	4.53	-2.53	-7.07
243159	Acidithiobacillus ferrooxidans (strain ATCC 23270 / DSM 14882 / NCIB 8455)	Proteobacteria	Tryptophan	W	B7J4S8	4.2.1.20	Tryptophan synthase	272	282.77	2	2	4.53	-2.53	-7.07
243159	Acidithiobacillus ferrooxidans (strain ATCC 23270 / DSM 14882 / NCIB 8455)	Proteobacteria	Valine	V	B7J566	2.6.1.42	branched-chain-amino-acid transaminase	307	282.77	16	16	19.89	-3.89	-23.78
380394	Acidithiobacillus ferrooxidans (strain ATCC 53993)	Proteobacteria	Alanine	A	B5ENY1	2.8.1.7	Cysteine desulfurase	421	302.73	40	40	34.26	5.74	-28.52
380394	Acidithiobacillus ferrooxidans (strain ATCC 53993)	Proteobacteria	Arginine	R	B5ERL3	4.3.2.1	Argininosuccinate lyase	462	302.73	44	44	21.19	22.81	1.62
380394	Acidithiobacillus ferrooxidans (strain ATCC 53993)	Proteobacteria	Asparagine	N	B5EKJ0	3.1.1.29	Aminoacyl-tRNA hydrolase	189	302.73	4	4	8.38	-4.38	-12.76
380394	Acidithiobacillus ferrooxidans (strain ATCC 53993)	Proteobacteria	Cysteine	C	B5EPA8	2.5.1.47	Cysteine synthase	294	302.73	2	2	2.88	-0.88	-3.76
380394	Acidithiobacillus ferrooxidans (strain ATCC 53993)	Proteobacteria	Glutamate	E	B5EP37	1.4.7.1	glutamate synthase (ferredoxin-dependent)	1475	302.73	84	84	16.42	67.58	51.17
380394	Acidithiobacillus ferrooxidans (strain ATCC 53993)	Proteobacteria	Glutamine	Q	B5EMV0	6.3.1.2	glutamine synthetase	471	302.73	12	12	12.81	-0.81	-13.62
380394	Acidithiobacillus ferrooxidans (strain ATCC 53993)	Proteobacteria	Glycine	G	B5EQ93	1.4.4.2	Glycine dehydrogenase (decarboxylating)	483	302.73	44	41	24.92	16.08	-8.84
380394	Acidithiobacillus ferrooxidans (strain ATCC 53993)	Proteobacteria	Glycine	G	B5EQ92	1.4.4.2	Glycine dehydrogenase (decarboxylating)	447	302.73	50	41	24.92	16.08	-8.84
380394	Acidithiobacillus ferrooxidans (strain ATCC 53993)	Proteobacteria	Glycine	G	B5ELV3	2.1.2.1	serine hydroxymethyltransferase	414	302.73	41	41	24.92	16.08	-8.84
380394	Acidithiobacillus ferrooxidans (strain ATCC 53993)	Proteobacteria	Histidine	H	B5EQE7	1.1.1.23	histidinal dehydrogenase / histidinol dehydrogenase	433	302.73	14	14	8.16	5.84	-2.33
380394	Acidithiobacillus ferrooxidans (strain ATCC 53993)	Proteobacteria	Lysine	K	B5ERL5	4.1.1.20	diaminopimelate decarboxylase	419	302.73	11	11	9.13	1.87	-7.26
380394	Acidithiobacillus ferrooxidans (strain ATCC 53993)	Proteobacteria	Methionine	M	B5ELU7	2.1.1.14	methionine synthase	784	302.73	20	20	7.63	12.37	4.73
380394	Acidithiobacillus ferrooxidans (strain ATCC 53993)	Proteobacteria	Proline	P	B5ELS1	1.5.1.2	pyrroline-5-carboxylate reductase	275	302.73	13	13	16.13	-3.13	-19.27
380394	Acidithiobacillus ferrooxidans (strain ATCC 53993)	Proteobacteria	Serine	S	B5EMB3	3.1.3.3	phosphoserine phosphatase	372	302.73	24	24	16.11	7.89	-8.22
380394	Acidithiobacillus ferrooxidans (strain ATCC 53993)	Proteobacteria	Threonine	T	B5EMV8	4.2.3.1	threonine synthase	376	302.73	22	22	14.95	7.05	-7.9
380394	Acidithiobacillus ferrooxidans (strain ATCC 53993)	Proteobacteria	Tryptophan	W	B5EK18	4.2.1.20	Tryptophan synthase	399	302.73	1	2	4.78	-2.78	-7.56
380394	Acidithiobacillus ferrooxidans (strain ATCC 53993)	Proteobacteria	Tryptophan	W	B5EK17	4.2.1.20	Tryptophan synthase	272	302.73	2	2	4.78	-2.78	-7.56
240015	Acidobacterium capsulatum (strain ATCC 51196 / DSM 11244 / JCM 7670)	Acidobacteria	Alanine	A	C1F1Z6	2.8.1.7	Cysteine desulfurase	428	351.78	42	53	39.75	13.25	-26.5
240015	Acidobacterium capsulatum (strain ATCC 51196 / DSM 11244 / JCM 7670)	Acidobacteria	Alanine	A	C1F756	2.8.1.7	Cysteine desulfurase	386	351.78	53	53	39.75	13.25	-26.5
240015	Acidobacterium capsulatum (strain ATCC 51196 / DSM 11244 / JCM 7670)	Acidobacteria	Arginine	R	C1F4E8	4.3.2.1	Argininosuccinate lyase	486	351.78	30	30	22.98	7.02	-15.96
240015	Acidobacterium capsulatum (strain ATCC 51196 / DSM 11244 / JCM 7670)	Acidobacteria	Asparagine	N	C1F905	3.1.1.29	Aminoacyl-tRNA hydrolase	198	351.78	12	9	11.34	-2.34	-13.67
240015	Acidobacterium capsulatum (strain ATCC 51196 / DSM 11244 / JCM 7670)	Acidobacteria	Asparagine	N	C1F7T8	6.3.5.4	Asparagine synthase (glutamine-hydrolyzing)	608	351.78	7	9	11.34	-2.34	-13.67
240015	Acidobacterium capsulatum (strain ATCC 51196 / DSM 11244 / JCM 7670)	Acidobacteria	Asparagine	N	C1F418	6.3.5.4	Asparagine synthase (glutamine-hydrolyzing)	637	351.78	9	9	11.34	-2.34	-13.67
240015	Acidobacterium capsulatum (strain ATCC 51196 / DSM 11244 / JCM 7670)	Acidobacteria	Aspartate	D	C1F679	2.6.1.1	Aspartate transaminase	396	351.78	15	18	16.72	1.28	-15.43
240015	Acidobacterium capsulatum (strain ATCC 51196 / DSM 11244 / JCM 7670)	Acidobacteria	Aspartate	D	C1FAD6	2.6.1.1	Aspartate transaminase	389	351.78	18	18	16.72	1.28	-15.43
240015	Acidobacterium capsulatum (strain ATCC 51196 / DSM 11244 / JCM 7670)	Acidobacteria	Cysteine	C	C1F337	2.5.1.47	Cysteine synthase	323	351.78	1	3	3.18	-0.18	-3.37
240015	Acidobacterium capsulatum (strain ATCC 51196 / DSM 11244 / JCM 7670)	Acidobacteria	Cysteine	C	C1F3L5	2.5.1.47	Cysteine synthase	311	351.78	2	3	3.18	-0.18	-3.37
240015	Acidobacterium capsulatum (strain ATCC 51196 / DSM 11244 / JCM 7670)	Acidobacteria	Cysteine	C	C1F3V3	2.5.1.47	Cysteine synthase	320	351.78	3	3	3.18	-0.18	-3.37
240015	Acidobacterium capsulatum (strain ATCC 51196 / DSM 11244 / JCM 7670)	Acidobacteria	Glutamate	E	C1F4F4	1.4.1.13	glutamate synthase	1482	351.78	97	42	19.67	22.33	2.66
240015	Acidobacterium capsulatum (strain ATCC 51196 / DSM 11244 / JCM 7670)	Acidobacteria	Glutamate	E	C1F2P8	1.5.1.12	1-pyrroline-5-carboxylate dehydrogenase	531	351.78	42	42	19.67	22.33	2.66
240015	Acidobacterium capsulatum (strain ATCC 51196 / DSM 11244 / JCM 7670)	Acidobacteria	Glutamine	Q	C1F1J4	6.3.1.2	glutamine synthetase	476	351.78	13	15	14.95	0.05	-14.9
240015	Acidobacterium capsulatum (strain ATCC 51196 / DSM 11244 / JCM 7670)	Acidobacteria	Glutamine	Q	C1F4X5	6.3.1.2	glutamine synthetase	476	351.78	15	15	14.95	0.05	-14.9
240015	Acidobacterium capsulatum (strain ATCC 51196 / DSM 11244 / JCM 7670)	Acidobacteria	Glycine	G	C1F935	1.4.4.2	Glycine dehydrogenase (decarboxylating)	452	351.78	34	31	27.8	3.2	-24.61
240015	Acidobacterium capsulatum (strain ATCC 51196 / DSM 11244 / JCM 7670)	Acidobacteria	Glycine	G	C1F936	1.4.4.2	Glycine dehydrogenase (decarboxylating)	504	351.78	41	31	27.8	3.2	-24.61
240015	Acidobacterium capsulatum (strain ATCC 51196 / DSM 11244 / JCM 7670)	Acidobacteria	Glycine	G	C1F3Q7	2.1.2.1	serine hydroxymethyltransferase	427	351.78	40	31	27.8	3.2	-24.61
240015	Acidobacterium capsulatum (strain ATCC 51196 / DSM 11244 / JCM 7670)	Acidobacteria	Glycine	G	C1F2U8	4.1.2.5	L-threonine aldolase	352	351.78	31	31	27.8	3.2	-24.61
240015	Acidobacterium capsulatum (strain ATCC 51196 / DSM 11244 / JCM 7670)	Acidobacteria	Histidine	H	C1FAE2	1.1.1.23	histidinal dehydrogenase / histidinol dehydrogenase	428	351.78	5	5	9.1	-4.1	-13.21
240015	Acidobacterium capsulatum (strain ATCC 51196 / DSM 11244 / JCM 7670)	Acidobacteria	Isoleucine	I	C1F1G6	2.6.1.42	branched-chain-amino-acid transaminase	313	351.78	21	21	17.08	3.92	-13.16
240015	Acidobacterium capsulatum (strain ATCC 51196 / DSM 11244 / JCM 7670)	Acidobacteria	Leucine	L	C1F1G6	2.6.1.42	branched-chain-amino-acid transaminase	313	351.78	27	27	35.81	-8.81	-44.62
240015	Acidobacterium capsulatum (strain ATCC 51196 / DSM 11244 / JCM 7670)	Acidobacteria	Lysine	K	C1F969	4.1.1.20	diaminopimelate decarboxylase	436	351.78	15	15	11.92	3.08	-8.85
240015	Acidobacterium capsulatum (strain ATCC 51196 / DSM 11244 / JCM 7670)	Acidobacteria	Methionine	M	C1F6A7	2.1.1.13	methionine synthase	1157	351.78	24	17	8.34	8.66	0.32
240015	Acidobacterium capsulatum (strain ATCC 51196 / DSM 11244 / JCM 7670)	Acidobacteria	Methionine	M	C1F3Y6	2.1.1.14	methionine synthase	758	351.78	17	17	8.34	8.66	0.32
240015	Acidobacterium capsulatum (strain ATCC 51196 / DSM 11244 / JCM 7670)	Acidobacteria	Proline	P	C1F4W4	1.5.1.2	pyrroline-5-carboxylate reductase	280	351.78	12	12	19.13	-7.13	-26.27
240015	Acidobacterium capsulatum (strain ATCC 51196 / DSM 11244 / JCM 7670)	Acidobacteria	Serine	S	C1F4X3	3.1.3.3	phosphoserine phosphatase	267	351.78	19	33	21.42	11.58	-9.85
240015	Acidobacterium capsulatum (strain ATCC 51196 / DSM 11244 / JCM 7670)	Acidobacteria	Serine	S	C1F4Z9	3.1.3.3	phosphoserine phosphatase	427	351.78	33	33	21.42	11.58	-9.85
240015	Acidobacterium capsulatum (strain ATCC 51196 / DSM 11244 / JCM 7670)	Acidobacteria	Threonine	T	C1F975	4.2.3.1	threonine synthase	454	351.78	23	25	19.77	5.23	-14.54
240015	Acidobacterium capsulatum (strain ATCC 51196 / DSM 11244 / JCM 7670)	Acidobacteria	Threonine	T	C1F6F5	4.2.3.1	threonine synthase	423	351.78	25	25	19.77	5.23	-14.54
240015	Acidobacterium capsulatum (strain ATCC 51196 / DSM 11244 / JCM 7670)	Acidobacteria	Tryptophan	W	C1F7N7	4.2.1.20	Tryptophan synthase	257	351.78	0	1	4.95	-3.95	-8.9
240015	Acidobacterium capsulatum (strain ATCC 51196 / DSM 11244 / JCM 7670)	Acidobacteria	Tryptophan	W	C1F7N8	4.2.1.20	Tryptophan synthase	406	351.78	1	1	4.95	-3.95	-8.9
240015	Acidobacterium capsulatum (strain ATCC 51196 / DSM 11244 / JCM 7670)	Acidobacteria	Tyrosine	Y	C1F688	1.14.16.1	phenylalanine hydroxylase	265	351.78	8	8	9.89	-1.89	-11.78
240015	Acidobacterium capsulatum (strain ATCC 51196 / DSM 11244 / JCM 7670)	Acidobacteria	Valine	V	C1F1G6	2.6.1.42	branched-chain-amino-acid transaminase	313	351.78	26	26	24.69	1.31	-23.38
696844	Acidobacterium sp. (strain MP5ACTX9)	Acidobacteria	Alanine	A	E8WVS7	2.8.1.7	Cysteine desulfurase	436	348.3	35	59	38.5	20.5	-18.01
696844	Acidobacterium sp. (strain MP5ACTX9)	Acidobacteria	Alanine	A	E8X2C2	2.8.1.7	Cysteine desulfurase	397	348.3	59	59	38.5	20.5	-18.01
696844	Acidobacterium sp. (strain MP5ACTX9)	Acidobacteria	Arginine	R	E8X054	4.3.2.1	Argininosuccinate lyase	493	348.3	29	29	20	9	-11
696844	Acidobacterium sp. (strain MP5ACTX9)	Acidobacteria	Asparagine	N	E8WWR5	3.1.1.29	Aminoacyl-tRNA hydrolase	206	348.3	9	9	11.77	-2.77	-14.54
696844	Acidobacterium sp. (strain MP5ACTX9)	Acidobacteria	Cysteine	C	E8WYH9	2.5.1.47	Cysteine synthase	318	348.3	4	4	2.95	1.05	-1.9
696844	Acidobacterium sp. (strain MP5ACTX9)	Acidobacteria	Cysteine	C	E8X6M8	4.4.1.1	Cystathionine gamma-lyase	393	348.3	7	4	2.95	1.05	-1.9
696844	Acidobacterium sp. (strain MP5ACTX9)	Acidobacteria	Glutamate	E	E8X047	1.4.7.1	glutamate synthase (ferredoxin-dependent)	1516	348.3	93	93	18.41	74.59	56.17
696844	Acidobacterium sp. (strain MP5ACTX9)	Acidobacteria	Glutamine	Q	E8WVI6	6.3.1.2	glutamine synthetase	476	348.3	17	17	13.37	3.63	-9.74
696844	Acidobacterium sp. (strain MP5ACTX9)	Acidobacteria	Glycine	G	E8X0C5	1.4.4.2	Glycine dehydrogenase (decarboxylating)	452	348.3	34	37	28.25	8.75	-19.51
696844	Acidobacterium sp. (strain MP5ACTX9)	Acidobacteria	Glycine	G	E8X0C8	1.4.4.2	Glycine dehydrogenase (decarboxylating)	515	348.3	41	37	28.25	8.75	-19.51
696844	Acidobacterium sp. (strain MP5ACTX9)	Acidobacteria	Glycine	G	E8X464	2.1.2.1	serine hydroxymethyltransferase	422	348.3	41	37	28.25	8.75	-19.51
696844	Acidobacterium sp. (strain MP5ACTX9)	Acidobacteria	Glycine	G	E8WYR5	4.1.2.5	L-threonine aldolase	346	348.3	37	37	28.25	8.75	-19.51
696844	Acidobacterium sp. (strain MP5ACTX9)	Acidobacteria	Histidine	H	E8X0A2	1.1.1.23	histidinal dehydrogenase / histidinol dehydrogenase	426	348.3	8	8	7.94	0.06	-7.88
696844	Acidobacterium sp. (strain MP5ACTX9)	Acidobacteria	Lysine	K	E8X0K5	4.1.1.20	diaminopimelate decarboxylase	433	348.3	23	23	13.16	9.84	-3.31
696844	Acidobacterium sp. (strain MP5ACTX9)	Acidobacteria	Methionine	M	E8WW86	2.1.1.13	methionine synthase	902	348.3	24	24	7.73	16.27	8.53
696844	Acidobacterium sp. (strain MP5ACTX9)	Acidobacteria	Proline	P	E8WZD5	1.5.1.2	pyrroline-5-carboxylate reductase	301	348.3	11	11	18.96	-7.96	-26.91
696844	Acidobacterium sp. (strain MP5ACTX9)	Acidobacteria	Tryptophan	W	E8WZS2	4.2.1.20	Tryptophan synthase	254	348.3	0	1	4.4	-3.4	-7.79
696844	Acidobacterium sp. (strain MP5ACTX9)	Acidobacteria	Tryptophan	W	E8WZS1	4.2.1.20	Tryptophan synthase	406	348.3	1	1	4.4	-3.4	-7.79
696844	Acidobacterium sp. (strain MP5ACTX9)	Acidobacteria	Tyrosine	Y	E8X1Y3	1.14.16.1	phenylalanine hydroxylase	252	348.3	7	7	9.35	-2.35	-11.71
351607	Acidothermus cellulolyticus (strain ATCC 43068 / 11B)	Actinobacteria	Alanine	A	A0LU00	2.8.1.7	Cysteine desulfurase	411	338.35	50	50	46.46	3.54	-42.92
351607	Acidothermus cellulolyticus (strain ATCC 43068 / 11B)	Actinobacteria	Arginine	R	A0LUB8	4.3.2.1	Argininosuccinate lyase	489	338.35	41	41	28.76	12.24	-16.51
351607	Acidothermus cellulolyticus (strain ATCC 43068 / 11B)	Actinobacteria	Asparagine	N	A0LWA6	3.1.1.29	Aminoacyl-tRNA hydrolase	196	338.35	7	7	6.46	0.54	-5.92
351607	Acidothermus cellulolyticus (strain ATCC 43068 / 11B)	Actinobacteria	Aspartate	D	A0LRK6	2.6.1.1	Aspartate transaminase	400	338.35	20	20	19.55	0.45	-19.09
351607	Acidothermus cellulolyticus (strain ATCC 43068 / 11B)	Actinobacteria	Cysteine	C	A0LVJ9	2.5.1.47	Cysteine synthase	315	338.35	2	2	2.88	-0.88	-3.76
351607	Acidothermus cellulolyticus (strain ATCC 43068 / 11B)	Actinobacteria	Glutamate	E	A0LTU1	1.4.1.14	glutamate synthase (NADH)	486	338.35	36	97	17.37	79.63	62.26
351607	Acidothermus cellulolyticus (strain ATCC 43068 / 11B)	Actinobacteria	Glutamate	E	A0LTU0	1.4.1.14	glutamate synthase (NADH)	1513	338.35	97	97	17.37	79.63	62.26
351607	Acidothermus cellulolyticus (strain ATCC 43068 / 11B)	Actinobacteria	Glutamine	Q	A0LTV8	6.3.1.2	glutamine synthetase	449	338.35	5	13	9.35	3.65	-5.7
351607	Acidothermus cellulolyticus (strain ATCC 43068 / 11B)	Actinobacteria	Glutamine	Q	A0LTD6	6.3.1.2	glutamine synthetase	474	338.35	10	13	9.35	3.65	-5.7
351607	Acidothermus cellulolyticus (strain ATCC 43068 / 11B)	Actinobacteria	Glutamine	Q	A0LW13	6.3.1.2	glutamine synthetase	446	338.35	12	13	9.35	3.65	-5.7
351607	Acidothermus cellulolyticus (strain ATCC 43068 / 11B)	Actinobacteria	Glutamine	Q	A0LTD2	6.3.1.2	glutamine synthetase	453	338.35	13	13	9.35	3.65	-5.7
351607	Acidothermus cellulolyticus (strain ATCC 43068 / 11B)	Actinobacteria	Glycine	G	A0LU84	1.4.4.2	Glycine dehydrogenase (decarboxylating)	964	338.35	77	28	29.67	-1.67	-31.33
351607	Acidothermus cellulolyticus (strain ATCC 43068 / 11B)	Actinobacteria	Glycine	G	A0LV49	2.1.2.1	serine hydroxymethyltransferase	427	338.35	37	28	29.67	-1.67	-31.33
351607	Acidothermus cellulolyticus (strain ATCC 43068 / 11B)	Actinobacteria	Glycine	G	A0LSP9	4.1.2.5	L-threonine aldolase	352	338.35	28	28	29.67	-1.67	-31.33
351607	Acidothermus cellulolyticus (strain ATCC 43068 / 11B)	Actinobacteria	Histidine	H	A0LTS1	1.1.1.23	histidinal dehydrogenase / histidinol dehydrogenase	448	338.35	11	11	7.37	3.63	-3.74
351607	Acidothermus cellulolyticus (strain ATCC 43068 / 11B)	Actinobacteria	Isoleucine	I	A0LSS4	2.6.1.42	branched-chain-amino-acid transaminase	361	338.35	18	18	14.2	3.8	-10.4
351607	Acidothermus cellulolyticus (strain ATCC 43068 / 11B)	Actinobacteria	Leucine	L	A0LSS4	2.6.1.42	branched-chain-amino-acid transaminase	361	338.35	29	29	34	-5	-39.01
351607	Acidothermus cellulolyticus (strain ATCC 43068 / 11B)	Actinobacteria	Lysine	K	A0LSJ2	4.1.1.20	diaminopimelate decarboxylase	500	338.35	5	5	5.79	-0.79	-6.58
351607	Acidothermus cellulolyticus (strain ATCC 43068 / 11B)	Actinobacteria	Methionine	M	A0LU36	2.1.1.13	methionine synthase	1158	338.35	22	13	5.49	7.51	2.01
351607	Acidothermus cellulolyticus (strain ATCC 43068 / 11B)	Actinobacteria	Methionine	M	A0LVN5	2.1.1.14	methionine synthase	784	338.35	13	13	5.49	7.51	2.01
351607	Acidothermus cellulolyticus (strain ATCC 43068 / 11B)	Actinobacteria	Proline	P	A0LRG1	1.5.1.2	pyrroline-5-carboxylate reductase	276	338.35	15	15	20.9	-5.9	-26.8
351607	Acidothermus cellulolyticus (strain ATCC 43068 / 11B)	Actinobacteria	Threonine	T	A0LSJ4	4.2.3.1	threonine synthase	365	338.35	24	27	20.01	6.99	-13.02
351607	Acidothermus cellulolyticus (strain ATCC 43068 / 11B)	Actinobacteria	Threonine	T	A0LR16	4.2.3.1	threonine synthase	418	338.35	27	27	20.01	6.99	-13.02
351607	Acidothermus cellulolyticus (strain ATCC 43068 / 11B)	Actinobacteria	Tryptophan	W	A0LTT7	4.2.1.20	Tryptophan synthase	267	338.35	2	3	4.7	-1.7	-6.39
351607	Acidothermus cellulolyticus (strain ATCC 43068 / 11B)	Actinobacteria	Tryptophan	W	A0LTT6	4.2.1.20	Tryptophan synthase	425	338.35	3	3	4.7	-1.7	-6.39
351607	Acidothermus cellulolyticus (strain ATCC 43068 / 11B)	Actinobacteria	Valine	V	A0LSS4	2.6.1.42	branched-chain-amino-acid transaminase	361	338.35	28	28	31.1	-3.1	-34.2
643561	Acidovorax avenae (strain ATCC 19860 / DSM 7227 / JCM 20985 / NCPPB 1011)	Proteobacteria	Alanine	A	F0Q398	2.8.1.7	Cysteine desulfurase	406	347.69	39	39	48.47	-9.47	-57.95
643561	Acidovorax avenae (strain ATCC 19860 / DSM 7227 / JCM 20985 / NCPPB 1011)	Proteobacteria	Arginine	R	F0Q8C0	4.3.2.1	Argininosuccinate lyase	485	347.69	32	45	26.19	18.81	-7.37
643561	Acidovorax avenae (strain ATCC 19860 / DSM 7227 / JCM 20985 / NCPPB 1011)	Proteobacteria	Arginine	R	F0Q8C4	4.3.2.1	Argininosuccinate lyase	533	347.69	44	45	26.19	18.81	-7.37
643561	Acidovorax avenae (strain ATCC 19860 / DSM 7227 / JCM 20985 / NCPPB 1011)	Proteobacteria	Arginine	R	F0Q5I9	4.3.2.1	Argininosuccinate lyase	500	347.69	45	45	26.19	18.81	-7.37
643561	Acidovorax avenae (strain ATCC 19860 / DSM 7227 / JCM 20985 / NCPPB 1011)	Proteobacteria	Asparagine	N	F0QBR7	3.1.1.29	Aminoacyl-tRNA hydrolase	213	347.69	8	8	7.71	0.29	-7.42
643561	Acidovorax avenae (strain ATCC 19860 / DSM 7227 / JCM 20985 / NCPPB 1011)	Proteobacteria	Asparagine	N	F0QC33	6.3.5.4	Asparagine synthase (glutamine-hydrolyzing)	613	347.69	9	8	7.71	0.29	-7.42
643561	Acidovorax avenae (strain ATCC 19860 / DSM 7227 / JCM 20985 / NCPPB 1011)	Proteobacteria	Asparagine	N	F0QAJ7	6.3.5.4	Asparagine synthase (glutamine-hydrolyzing)	662	347.69	12	8	7.71	0.29	-7.42
643561	Acidovorax avenae (strain ATCC 19860 / DSM 7227 / JCM 20985 / NCPPB 1011)	Proteobacteria	Aspartate	D	F0Q0H3	2.6.1.1	Aspartate transaminase	390	347.69	16	32	18	14	-4
643561	Acidovorax avenae (strain ATCC 19860 / DSM 7227 / JCM 20985 / NCPPB 1011)	Proteobacteria	Aspartate	D	F0Q4X9	2.6.1.1	Aspartate transaminase	394	347.69	17	32	18	14	-4
643561	Acidovorax avenae (strain ATCC 19860 / DSM 7227 / JCM 20985 / NCPPB 1011)	Proteobacteria	Aspartate	D	F0Q4M2	2.6.1.1	Aspartate transaminase	398	347.69	20	32	18	14	-4
643561	Acidovorax avenae (strain ATCC 19860 / DSM 7227 / JCM 20985 / NCPPB 1011)	Proteobacteria	Aspartate	D	F0Q3A1	2.6.1.1	Aspartate transaminase	398	347.69	22	32	18	14	-4
643561	Acidovorax avenae (strain ATCC 19860 / DSM 7227 / JCM 20985 / NCPPB 1011)	Proteobacteria	Aspartate	D	F0Q0F2	2.6.1.1	Aspartate transaminase	409	347.69	32	32	18	14	-4
643561	Acidovorax avenae (strain ATCC 19860 / DSM 7227 / JCM 20985 / NCPPB 1011)	Proteobacteria	Cysteine	C	F0Q601	2.5.1.47	Cysteine synthase	305	347.69	0	7	3.24	3.76	0.52
643561	Acidovorax avenae (strain ATCC 19860 / DSM 7227 / JCM 20985 / NCPPB 1011)	Proteobacteria	Cysteine	C	F0QBE1	2.5.1.47	Cysteine synthase	428	347.69	2	7	3.24	3.76	0.52
643561	Acidovorax avenae (strain ATCC 19860 / DSM 7227 / JCM 20985 / NCPPB 1011)	Proteobacteria	Cysteine	C	F0Q7K3	2.5.1.47	Cysteine synthase	306	347.69	3	7	3.24	3.76	0.52
643561	Acidovorax avenae (strain ATCC 19860 / DSM 7227 / JCM 20985 / NCPPB 1011)	Proteobacteria	Cysteine	C	F0QCC1	2.5.1.47	Cysteine synthase	437	347.69	3	7	3.24	3.76	0.52
643561	Acidovorax avenae (strain ATCC 19860 / DSM 7227 / JCM 20985 / NCPPB 1011)	Proteobacteria	Cysteine	C	F0Q180	2.5.1.47	Cysteine synthase	359	347.69	5	7	3.24	3.76	0.52
643561	Acidovorax avenae (strain ATCC 19860 / DSM 7227 / JCM 20985 / NCPPB 1011)	Proteobacteria	Cysteine	C	F0Q0P2	2.5.1.47	Cysteine synthase	334	347.69	7	7	3.24	3.76	0.52
643561	Acidovorax avenae (strain ATCC 19860 / DSM 7227 / JCM 20985 / NCPPB 1011)	Proteobacteria	Glutamate	E	F0QAG9	1.4.1.14	glutamate synthase (NADH)	492	347.69	36	36	17.92	18.08	0.16
643561	Acidovorax avenae (strain ATCC 19860 / DSM 7227 / JCM 20985 / NCPPB 1011)	Proteobacteria	Glutamate	E	F0QAG8	1.4.7.1	glutamate synthase (ferredoxin-dependent)	1580	347.69	97	36	17.92	18.08	0.16
643561	Acidovorax avenae (strain ATCC 19860 / DSM 7227 / JCM 20985 / NCPPB 1011)	Proteobacteria	Glutamate	E	F0Q849	1.5.1.12	1-pyrroline-5-carboxylate dehydrogenase	1247	347.69	72	36	17.92	18.08	0.16
643561	Acidovorax avenae (strain ATCC 19860 / DSM 7227 / JCM 20985 / NCPPB 1011)	Proteobacteria	Glutamine	Q	F0Q301	6.3.1.2	glutamine synthetase	471	347.69	9	9	14.2	-5.2	-19.4
643561	Acidovorax avenae (strain ATCC 19860 / DSM 7227 / JCM 20985 / NCPPB 1011)	Proteobacteria	Glycine	G	F0QAI6	1.4.4.2	Glycine dehydrogenase (decarboxylating)	988	347.69	79	32	30.74	1.26	-29.49
643561	Acidovorax avenae (strain ATCC 19860 / DSM 7227 / JCM 20985 / NCPPB 1011)	Proteobacteria	Glycine	G	F0QCC6	2.1.2.1	serine hydroxymethyltransferase	414	347.69	32	32	30.74	1.26	-29.49
643561	Acidovorax avenae (strain ATCC 19860 / DSM 7227 / JCM 20985 / NCPPB 1011)	Proteobacteria	Glycine	G	F0Q6A4	4.1.2.5	L-threonine aldolase	354	347.69	32	32	30.74	1.26	-29.49
643561	Acidovorax avenae (strain ATCC 19860 / DSM 7227 / JCM 20985 / NCPPB 1011)	Proteobacteria	Histidine	H	F0QB57	1.1.1.23	histidinal dehydrogenase / histidinol dehydrogenase	436	347.69	11	11	8.21	2.79	-5.43
643561	Acidovorax avenae (strain ATCC 19860 / DSM 7227 / JCM 20985 / NCPPB 1011)	Proteobacteria	Isoleucine	I	F0Q3K2	2.6.1.42	branched-chain-amino-acid transaminase	312	347.69	23	23	13.57	9.43	-4.13
643561	Acidovorax avenae (strain ATCC 19860 / DSM 7227 / JCM 20985 / NCPPB 1011)	Proteobacteria	Leucine	L	F0Q3K2	2.6.1.42	branched-chain-amino-acid transaminase	312	347.69	23	23	36.8	-13.8	-50.6
643561	Acidovorax avenae (strain ATCC 19860 / DSM 7227 / JCM 20985 / NCPPB 1011)	Proteobacteria	Lysine	K	F0QAF3	4.1.1.20	diaminopimelate decarboxylase	427	347.69	10	10	8.82	1.18	-7.64
643561	Acidovorax avenae (strain ATCC 19860 / DSM 7227 / JCM 20985 / NCPPB 1011)	Proteobacteria	Methionine	M	F0Q201	2.1.1.13	methionine synthase	354	347.69	7	29	8.15	20.85	12.69
643561	Acidovorax avenae (strain ATCC 19860 / DSM 7227 / JCM 20985 / NCPPB 1011)	Proteobacteria	Methionine	M	F0Q2T0	2.1.1.13	methionine synthase	907	347.69	29	29	8.15	20.85	12.69
643561	Acidovorax avenae (strain ATCC 19860 / DSM 7227 / JCM 20985 / NCPPB 1011)	Proteobacteria	Phenylalanine	F	F0Q369	4.2.1.91	arogenate dehydratase	260	347.69	9	9	11.48	-2.48	-13.97
643561	Acidovorax avenae (strain ATCC 19860 / DSM 7227 / JCM 20985 / NCPPB 1011)	Proteobacteria	Proline	P	F0Q667	1.5.1.2	pyrroline-5-carboxylate reductase	280	347.69	17	17	20.15	-3.15	-23.29
643561	Acidovorax avenae (strain ATCC 19860 / DSM 7227 / JCM 20985 / NCPPB 1011)	Proteobacteria	Serine	S	F0Q4P0	3.1.3.3	phosphoserine phosphatase	237	347.69	10	10	18.03	-8.03	-26.07
643561	Acidovorax avenae (strain ATCC 19860 / DSM 7227 / JCM 20985 / NCPPB 1011)	Proteobacteria	Threonine	T	F0Q1Y3	4.2.3.1	threonine synthase	375	347.69	24	27	17.35	9.65	-7.69
643561	Acidovorax avenae (strain ATCC 19860 / DSM 7227 / JCM 20985 / NCPPB 1011)	Proteobacteria	Threonine	T	F0Q0F4	4.2.3.1	threonine synthase	481	347.69	27	27	17.35	9.65	-7.69
643561	Acidovorax avenae (strain ATCC 19860 / DSM 7227 / JCM 20985 / NCPPB 1011)	Proteobacteria	Tryptophan	W	F0Q0C6	4.2.1.20	Tryptophan synthase	286	347.69	0	2	5.3	-3.3	-8.59
643561	Acidovorax avenae (strain ATCC 19860 / DSM 7227 / JCM 20985 / NCPPB 1011)	Proteobacteria	Tryptophan	W	F0Q0C7	4.2.1.20	Tryptophan synthase	422	347.69	2	2	5.3	-3.3	-8.59
643561	Acidovorax avenae (strain ATCC 19860 / DSM 7227 / JCM 20985 / NCPPB 1011)	Proteobacteria	Tyrosine	Y	F0Q4C3	1.14.16.1	phenylalanine hydroxylase	279	347.69	18	18	7.29	10.71	3.42
643561	Acidovorax avenae (strain ATCC 19860 / DSM 7227 / JCM 20985 / NCPPB 1011)	Proteobacteria	Valine	V	F0Q3K2	2.6.1.42	branched-chain-amino-acid transaminase	312	347.69	23	23	26.07	-3.07	-29.13
397945	Acidovorax citrulli (strain AAC00-1)	Proteobacteria	Alanine	A	A1TPY0	2.8.1.7	Cysteine desulfurase	406	338.4	38	38	46.88	-8.88	-55.76
397945	Acidovorax citrulli (strain AAC00-1)	Proteobacteria	Arginine	R	A1TNJ5	4.3.2.1	Argininosuccinate lyase	485	338.4	35	46	25.99	20.01	-5.98
397945	Acidovorax citrulli (strain AAC00-1)	Proteobacteria	Arginine	R	A1TNJ1	4.3.2.1	Argininosuccinate lyase	533	338.4	46	46	25.99	20.01	-5.98
397945	Acidovorax citrulli (strain AAC00-1)	Proteobacteria	Asparagine	N	A1TT75	3.1.1.29	Aminoacyl-tRNA hydrolase	213	338.4	7	7	7.59	-0.59	-8.17
397945	Acidovorax citrulli (strain AAC00-1)	Proteobacteria	Asparagine	N	A1TKS1	6.3.5.4	Asparagine synthase (glutamine-hydrolyzing)	628	338.4	10	7	7.59	-0.59	-8.17
397945	Acidovorax citrulli (strain AAC00-1)	Proteobacteria	Asparagine	N	A1TKR9	6.3.5.4	Asparagine synthase (glutamine-hydrolyzing)	635	338.4	16	7	7.59	-0.59	-8.17
397945	Acidovorax citrulli (strain AAC00-1)	Proteobacteria	Cysteine	C	A1TV49	2.5.1.47	Cysteine synthase	321	338.4	0	3	3.21	-0.21	-3.43
397945	Acidovorax citrulli (strain AAC00-1)	Proteobacteria	Cysteine	C	A1TNN3	2.5.1.47	Cysteine synthase	306	338.4	3	3	3.21	-0.21	-3.43
397945	Acidovorax citrulli (strain AAC00-1)	Proteobacteria	Glutamate	E	A1TKW9	1.4.1.14	glutamate synthase (NADH)	492	338.4	37	95	17.74	77.26	59.52
397945	Acidovorax citrulli (strain AAC00-1)	Proteobacteria	Glutamate	E	A1TKW8	1.4.1.14	glutamate synthase (NADH)	1566	338.4	95	95	17.74	77.26	59.52
397945	Acidovorax citrulli (strain AAC00-1)	Proteobacteria	Glutamine	Q	A1TM45	6.3.1.2	glutamine synthetase	471	338.4	8	8	13.8	-5.8	-19.61
397945	Acidovorax citrulli (strain AAC00-1)	Proteobacteria	Glycine	G	A1TRX3	1.4.4.2	Glycine dehydrogenase (decarboxylating)	988	338.4	79	32	29.74	2.26	-27.47
397945	Acidovorax citrulli (strain AAC00-1)	Proteobacteria	Glycine	G	A1TRH1	2.1.2.1	serine hydroxymethyltransferase	414	338.4	32	32	29.74	2.26	-27.47
397945	Acidovorax citrulli (strain AAC00-1)	Proteobacteria	Glycine	G	A1TJV5	4.1.2.5	L-threonine aldolase	354	338.4	32	32	29.74	2.26	-27.47
397945	Acidovorax citrulli (strain AAC00-1)	Proteobacteria	Histidine	H	A1TKY4	1.1.1.23	histidinal dehydrogenase / histidinol dehydrogenase	439	338.4	10	10	7.98	2.02	-5.95
397945	Acidovorax citrulli (strain AAC00-1)	Proteobacteria	Isoleucine	I	A1TIT3	2.6.1.42	branched-chain-amino-acid transaminase	312	338.4	23	23	13.17	9.83	-3.34
397945	Acidovorax citrulli (strain AAC00-1)	Proteobacteria	Leucine	L	A1TIT3	2.6.1.42	branched-chain-amino-acid transaminase	312	338.4	23	23	35	-12	-46.99
397945	Acidovorax citrulli (strain AAC00-1)	Proteobacteria	Lysine	K	A1TKV2	4.1.1.20	diaminopimelate decarboxylase	427	338.4	12	12	9.04	2.96	-6.09
397945	Acidovorax citrulli (strain AAC00-1)	Proteobacteria	Methionine	M	A1TIJ8	2.1.1.13	methionine synthase	354	338.4	7	8	7.99	0.01	-7.98
397945	Acidovorax citrulli (strain AAC00-1)	Proteobacteria	Methionine	M	A1TIN7	2.1.1.13	methionine synthase	907	338.4	30	8	7.99	0.01	-7.98
397945	Acidovorax citrulli (strain AAC00-1)	Proteobacteria	Methionine	M	A1TQV9	2.1.1.14	methionine synthase	341	338.4	10	8	7.99	0.01	-7.98
397945	Acidovorax citrulli (strain AAC00-1)	Proteobacteria	Methionine	M	A1TRR5	2.5.1.49	O-acetylhomoserine aminocarboxypropyltransferase	428	338.4	5	8	7.99	0.01	-7.98
397945	Acidovorax citrulli (strain AAC00-1)	Proteobacteria	Methionine	M	A1TRH6	2.5.1.49	O-acetylhomoserine aminocarboxypropyltransferase	445	338.4	8	8	7.99	0.01	-7.98
397945	Acidovorax citrulli (strain AAC00-1)	Proteobacteria	Phenylalanine	F	A1TQ07	4.2.1.91	arogenate dehydratase	260	338.4	9	9	11.03	-2.03	-13.05
397945	Acidovorax citrulli (strain AAC00-1)	Proteobacteria	Proline	P	A1TJR7	1.5.1.2	pyrroline-5-carboxylate reductase	280	338.4	17	17	19.68	-2.68	-22.35
397945	Acidovorax citrulli (strain AAC00-1)	Proteobacteria	Serine	S	A1TMH7	3.1.3.3	phosphoserine phosphatase	237	338.4	10	10	17.59	-7.59	-25.18
397945	Acidovorax citrulli (strain AAC00-1)	Proteobacteria	Threonine	T	A1TIH6	4.2.3.1	threonine synthase	375	338.4	23	28	16.96	11.04	-5.91
397945	Acidovorax citrulli (strain AAC00-1)	Proteobacteria	Threonine	T	A1TLJ2	4.2.3.1	threonine synthase	481	338.4	28	28	16.96	11.04	-5.91
397945	Acidovorax citrulli (strain AAC00-1)	Proteobacteria	Tryptophan	W	A1TLG7	4.2.1.20	Tryptophan synthase	285	338.4	0	2	5.16	-3.16	-8.33
397945	Acidovorax citrulli (strain AAC00-1)	Proteobacteria	Tryptophan	W	A1TLG8	4.2.1.20	Tryptophan synthase	422	338.4	2	2	5.16	-3.16	-8.33
397945	Acidovorax citrulli (strain AAC00-1)	Proteobacteria	Tyrosine	Y	A1TUU5	1.14.16.1	phenylalanine hydroxylase	292	338.4	18	18	7.15	10.85	3.7
397945	Acidovorax citrulli (strain AAC00-1)	Proteobacteria	Valine	V	A1TIT3	2.6.1.42	branched-chain-amino-acid transaminase	312	338.4	23	23	25.15	-2.15	-27.31
535289	Acidovorax ebreus (strain TPSY)	Proteobacteria	Alanine	A	B9MIT0	2.8.1.7	Cysteine desulfurase	406	325.03	37	37	43.87	-6.87	-50.74
535289	Acidovorax ebreus (strain TPSY)	Proteobacteria	Arginine	R	B9MDU0	4.3.2.1	Argininosuccinate lyase	486	325.03	29	29	22.84	6.16	-16.68
535289	Acidovorax ebreus (strain TPSY)	Proteobacteria	Asparagine	N	B9ME46	3.1.1.29	Aminoacyl-tRNA hydrolase	211	325.03	5	5	7.77	-2.77	-10.54
535289	Acidovorax ebreus (strain TPSY)	Proteobacteria	Aspartate	D	B9MIS7	2.6.1.1	Aspartate transaminase	398	325.03	24	24	16.43	7.57	-8.87
535289	Acidovorax ebreus (strain TPSY)	Proteobacteria	Cysteine	C	B9MFT8	2.5.1.47	Cysteine synthase	305	325.03	0	2	3.07	-1.07	-4.14
535289	Acidovorax ebreus (strain TPSY)	Proteobacteria	Cysteine	C	B9MCB8	2.5.1.47	Cysteine synthase	301	325.03	2	2	3.07	-1.07	-4.14
535289	Acidovorax ebreus (strain TPSY)	Proteobacteria	Glutamate	E	B9MDF6	1.4.7.1	glutamate synthase (ferredoxin-dependent)	1577	325.03	110	110	16.8	93.2	76.4
535289	Acidovorax ebreus (strain TPSY)	Proteobacteria	Glutamine	Q	B9MFZ5	6.3.1.2	glutamine synthetase	471	325.03	7	7	14.75	-7.75	-22.49
535289	Acidovorax ebreus (strain TPSY)	Proteobacteria	Glycine	G	B9MJ58	1.4.4.2	Glycine dehydrogenase (decarboxylating)	964	325.03	68	32	27.19	4.81	-22.38
535289	Acidovorax ebreus (strain TPSY)	Proteobacteria	Glycine	G	B9MAC8	2.1.2.1	serine hydroxymethyltransferase	414	325.03	32	32	27.19	4.81	-22.38
535289	Acidovorax ebreus (strain TPSY)	Proteobacteria	Histidine	H	B9MDV2	1.1.1.23	histidinal dehydrogenase / histidinol dehydrogenase	439	325.03	14	14	7.84	6.16	-1.68
535289	Acidovorax ebreus (strain TPSY)	Proteobacteria	Lysine	K	B9MDE3	4.1.1.20	diaminopimelate decarboxylase	431	325.03	12	12	9.86	2.14	-7.72
535289	Acidovorax ebreus (strain TPSY)	Proteobacteria	Methionine	M	B9MAK3	2.1.1.13	methionine synthase	929	325.03	27	11	8.05	2.95	-5.09
535289	Acidovorax ebreus (strain TPSY)	Proteobacteria	Methionine	M	B9MAT8	2.1.1.14	methionine synthase	789	325.03	15	11	8.05	2.95	-5.09
535289	Acidovorax ebreus (strain TPSY)	Proteobacteria	Methionine	M	B9MAD2	2.5.1.49	O-acetylhomoserine aminocarboxypropyltransferase	437	325.03	7	11	8.05	2.95	-5.09
535289	Acidovorax ebreus (strain TPSY)	Proteobacteria	Methionine	M	B9MIN1	2.5.1.49	O-acetylhomoserine aminocarboxypropyltransferase	426	325.03	7	11	8.05	2.95	-5.09
535289	Acidovorax ebreus (strain TPSY)	Proteobacteria	Methionine	M	B9MGG9	2.5.1.49	O-acetylhomoserine aminocarboxypropyltransferase	441	325.03	11	11	8.05	2.95	-5.09
535289	Acidovorax ebreus (strain TPSY)	Proteobacteria	Proline	P	B9MBT6	1.5.1.2	pyrroline-5-carboxylate reductase	288	325.03	24	24	17.75	6.25	-11.5
535289	Acidovorax ebreus (strain TPSY)	Proteobacteria	Serine	S	B9MD10	3.1.3.3	phosphoserine phosphatase	238	325.03	9	9	16.03	-7.03	-23.07
535289	Acidovorax ebreus (strain TPSY)	Proteobacteria	Threonine	T	B9MDI4	4.2.3.1	threonine synthase	476	325.03	27	27	16.68	10.32	-6.36
535289	Acidovorax ebreus (strain TPSY)	Proteobacteria	Tryptophan	W	B9MDL9	4.2.1.20	Tryptophan synthase	269	325.03	0	2	4.91	-2.91	-7.82
535289	Acidovorax ebreus (strain TPSY)	Proteobacteria	Tryptophan	W	B9MJB9	4.2.1.20	Tryptophan synthase	402	325.03	1	2	4.91	-2.91	-7.82
535289	Acidovorax ebreus (strain TPSY)	Proteobacteria	Tryptophan	W	B9MDL8	4.2.1.20	Tryptophan synthase	422	325.03	2	2	4.91	-2.91	-7.82
535289	Acidovorax ebreus (strain TPSY)	Proteobacteria	Tyrosine	Y	B9MCL4	1.14.16.1	phenylalanine hydroxylase	279	325.03	18	18	7.02	10.98	3.95
232721	Acidovorax sp. (strain JS42)	Proteobacteria	Alanine	A	A1W7T8	2.8.1.7	Cysteine desulfurase	406	320.87	37	37	42.53	-5.53	-48.06
232721	Acidovorax sp. (strain JS42)	Proteobacteria	Arginine	R	A1WB09	4.3.2.1	Argininosuccinate lyase	486	320.87	29	29	22.97	6.03	-16.94
232721	Acidovorax sp. (strain JS42)	Proteobacteria	Asparagine	N	A1W4G0	3.1.1.29	Aminoacyl-tRNA hydrolase	211	320.87	5	5	7.8	-2.8	-10.6
232721	Acidovorax sp. (strain JS42)	Proteobacteria	Cysteine	C	A1WC58	2.5.1.47	Cysteine synthase	305	320.87	0	2	3.14	-1.14	-4.27
232721	Acidovorax sp. (strain JS42)	Proteobacteria	Cysteine	C	A1W9W6	2.5.1.47	Cysteine synthase	301	320.87	2	2	3.14	-1.14	-4.27
232721	Acidovorax sp. (strain JS42)	Proteobacteria	Glutamate	E	A1W411	1.4.1.14	glutamate synthase (NADH)	492	320.87	31	108	16.92	91.08	74.16
232721	Acidovorax sp. (strain JS42)	Proteobacteria	Glutamate	E	A1W410	1.4.1.14	glutamate synthase (NADH)	1577	320.87	108	108	16.92	91.08	74.16
232721	Acidovorax sp. (strain JS42)	Proteobacteria	Glutamine	Q	A1W596	6.3.1.2	glutamine synthetase	471	320.87	7	7	14.57	-7.57	-22.13
232721	Acidovorax sp. (strain JS42)	Proteobacteria	Glycine	G	A1W791	1.4.4.2	Glycine dehydrogenase (decarboxylating)	964	320.87	69	32	26.3	5.7	-20.61
232721	Acidovorax sp. (strain JS42)	Proteobacteria	Glycine	G	A1W6H6	2.1.2.1	serine hydroxymethyltransferase	414	320.87	32	32	26.3	5.7	-20.61
232721	Acidovorax sp. (strain JS42)	Proteobacteria	Histidine	H	A1W429	1.1.1.23	histidinal dehydrogenase / histidinol dehydrogenase	439	320.87	14	14	7.8	6.2	-1.59
232721	Acidovorax sp. (strain JS42)	Proteobacteria	Isoleucine	I	A1W2G2	2.6.1.42	branched-chain-amino-acid transaminase	312	320.87	22	22	12.99	9.01	-3.98
232721	Acidovorax sp. (strain JS42)	Proteobacteria	Leucine	L	A1W2G2	2.6.1.42	branched-chain-amino-acid transaminase	312	320.87	23	23	34.6	-11.6	-46.21
232721	Acidovorax sp. (strain JS42)	Proteobacteria	Lysine	K	A1W3Y5	4.1.1.20	diaminopimelate decarboxylase	431	320.87	12	12	10.13	1.87	-8.27
232721	Acidovorax sp. (strain JS42)	Proteobacteria	Methionine	M	A1W263	2.1.1.13	methionine synthase	366	320.87	8	11	7.91	3.09	-4.82
232721	Acidovorax sp. (strain JS42)	Proteobacteria	Methionine	M	A1W2C7	2.1.1.13	methionine synthase	912	320.87	26	11	7.91	3.09	-4.82
232721	Acidovorax sp. (strain JS42)	Proteobacteria	Methionine	M	A1W6E7	2.1.1.14	methionine synthase	789	320.87	15	11	7.91	3.09	-4.82
232721	Acidovorax sp. (strain JS42)	Proteobacteria	Methionine	M	A1W6H2	2.5.1.49	O-acetylhomoserine aminocarboxypropyltransferase	437	320.87	7	11	7.91	3.09	-4.82
232721	Acidovorax sp. (strain JS42)	Proteobacteria	Methionine	M	A1W873	2.5.1.49	O-acetylhomoserine aminocarboxypropyltransferase	426	320.87	7	11	7.91	3.09	-4.82
232721	Acidovorax sp. (strain JS42)	Proteobacteria	Methionine	M	A1WCJ0	2.5.1.49	O-acetylhomoserine aminocarboxypropyltransferase	441	320.87	11	11	7.91	3.09	-4.82
232721	Acidovorax sp. (strain JS42)	Proteobacteria	Proline	P	A1W308	1.5.1.2	pyrroline-5-carboxylate reductase	288	320.87	23	23	17.49	5.51	-11.98
232721	Acidovorax sp. (strain JS42)	Proteobacteria	Serine	S	A1WAK9	3.1.3.3	phosphoserine phosphatase	238	320.87	9	9	16.02	-7.02	-23.03
232721	Acidovorax sp. (strain JS42)	Proteobacteria	Threonine	T	A1WAQ3	4.2.3.1	threonine synthase	476	320.87	27	27	16.43	10.57	-5.87
232721	Acidovorax sp. (strain JS42)	Proteobacteria	Tryptophan	W	A1WAT8	4.2.1.20	Tryptophan synthase	269	320.87	0	2	4.91	-2.91	-7.81
232721	Acidovorax sp. (strain JS42)	Proteobacteria	Tryptophan	W	A1W7F2	4.2.1.20	Tryptophan synthase	393	320.87	1	2	4.91	-2.91	-7.81
232721	Acidovorax sp. (strain JS42)	Proteobacteria	Tryptophan	W	A1WAT7	4.2.1.20	Tryptophan synthase	422	320.87	2	2	4.91	-2.91	-7.81
232721	Acidovorax sp. (strain JS42)	Proteobacteria	Tyrosine	Y	A1W3E3	1.14.16.1	phenylalanine hydroxylase	279	320.87	18	18	7.02	10.98	3.96
232721	Acidovorax sp. (strain JS42)	Proteobacteria	Valine	V	A1W2G2	2.6.1.42	branched-chain-amino-acid transaminase	312	320.87	22	22	24.33	-2.33	-26.66
439481	Aciduliprofundum boonei (strain DSM 19572 / T469)	Euryarchaeota	Asparagine	N	B5ICL3	3.1.1.29	Aminoacyl-tRNA hydrolase	113	307.6	4	4	14.4	-10.4	-24.8
439481	Aciduliprofundum boonei (strain DSM 19572 / T469)	Euryarchaeota	Glutamate	E	B5IEA7	1.4.1.13	glutamate synthase	476	307.6	43	45	24.02	20.98	-3.03
439481	Aciduliprofundum boonei (strain DSM 19572 / T469)	Euryarchaeota	Glutamate	E	B5IEM6	1.4.1.13	glutamate synthase	476	307.6	45	45	24.02	20.98	-3.03
439481	Aciduliprofundum boonei (strain DSM 19572 / T469)	Euryarchaeota	Glutamine	Q	B5IB82	6.3.1.2	glutamine synthetase	406	307.6	4	12	5.67	6.33	0.66
439481	Aciduliprofundum boonei (strain DSM 19572 / T469)	Euryarchaeota	Glutamine	Q	B5ID07	6.3.1.2	glutamine synthetase	406	307.6	4	12	5.67	6.33	0.66
439481	Aciduliprofundum boonei (strain DSM 19572 / T469)	Euryarchaeota	Glutamine	Q	B5IB94	6.3.1.2	glutamine synthetase	437	307.6	12	12	5.67	6.33	0.66
439481	Aciduliprofundum boonei (strain DSM 19572 / T469)	Euryarchaeota	Glutamine	Q	B5ICZ5	6.3.1.2	glutamine synthetase	437	307.6	12	12	5.67	6.33	0.66
439481	Aciduliprofundum boonei (strain DSM 19572 / T469)	Euryarchaeota	Glycine	G	B5IBY7	1.4.4.2	Glycine dehydrogenase (decarboxylating)	481	307.6	33	33	21.75	11.25	-10.5
439481	Aciduliprofundum boonei (strain DSM 19572 / T469)	Euryarchaeota	Glycine	G	B5I9L8	1.4.4.2	Glycine dehydrogenase (decarboxylating)	481	307.6	34	33	21.75	11.25	-10.5
439481	Aciduliprofundum boonei (strain DSM 19572 / T469)	Euryarchaeota	Glycine	G	D3TD75	1.4.4.2	Glycine dehydrogenase (decarboxylating)	445	307.6	34	33	21.75	11.25	-10.5
439481	Aciduliprofundum boonei (strain DSM 19572 / T469)	Euryarchaeota	Glycine	G	B5I9S5	2.1.2.1	serine hydroxymethyltransferase	394	307.6	31	33	21.75	11.25	-10.5
439481	Aciduliprofundum boonei (strain DSM 19572 / T469)	Euryarchaeota	Glycine	G	B5IBT0	2.1.2.1	serine hydroxymethyltransferase	394	307.6	33	33	21.75	11.25	-10.5
439481	Aciduliprofundum boonei (strain DSM 19572 / T469)	Euryarchaeota	Threonine	T	B5I9S6	4.2.3.1	threonine synthase	373	307.6	17	17	13.29	3.71	-9.58
439481	Aciduliprofundum boonei (strain DSM 19572 / T469)	Euryarchaeota	Threonine	T	B5IBS9	4.2.3.1	threonine synthase	373	307.6	17	17	13.29	3.71	-9.58
673860	Aciduliprofundum sp. (strain MAR08-339)	Euryarchaeota	Asparagine	N	L0HMS2	3.1.1.29	Aminoacyl-tRNA hydrolase	117	298.82	3	3	12.51	-9.51	-22.03
673860	Aciduliprofundum sp. (strain MAR08-339)	Euryarchaeota	Asparagine	N	L0HKZ1	6.3.5.4	Asparagine synthase (glutamine-hydrolyzing)	630	298.82	32	3	12.51	-9.51	-22.03
673860	Aciduliprofundum sp. (strain MAR08-339)	Euryarchaeota	Glycine	G	L0HJQ7	1.4.4.2	Glycine dehydrogenase (decarboxylating)	479	298.82	33	37	21.87	15.13	-6.75
673860	Aciduliprofundum sp. (strain MAR08-339)	Euryarchaeota	Glycine	G	L0HKE2	1.4.4.2	Glycine dehydrogenase (decarboxylating)	439	298.82	37	37	21.87	15.13	-6.75
696749	Acinetobacter baumannii (strain 1656-2)	Proteobacteria	Alanine	A	E8PE95	2.8.1.7	Cysteine desulfurase	405	304.97	41	41	26.37	14.63	-11.74
696749	Acinetobacter baumannii (strain 1656-2)	Proteobacteria	Arginine	R	E8P9D3	4.3.2.1	Argininosuccinate lyase	477	304.97	30	30	12.93	17.07	4.14
696749	Acinetobacter baumannii (strain 1656-2)	Proteobacteria	Asparagine	N	E8PDY9	3.1.1.29	Aminoacyl-tRNA hydrolase	193	304.97	11	11	13.73	-2.73	-16.46
696749	Acinetobacter baumannii (strain 1656-2)	Proteobacteria	Cysteine	C	E8P8M1	2.5.1.47	Cysteine synthase	332	304.97	2	3	2.88	0.12	-2.76
696749	Acinetobacter baumannii (strain 1656-2)	Proteobacteria	Cysteine	C	E8PC17	2.5.1.47	Cysteine synthase	307	304.97	3	3	2.88	0.12	-2.76
696749	Acinetobacter baumannii (strain 1656-2)	Proteobacteria	Glutamine	Q	E8P9M6	6.3.1.2	glutamine synthetase	471	304.97	11	11	15.85	-4.85	-20.71
696749	Acinetobacter baumannii (strain 1656-2)	Proteobacteria	Glycine	G	E8PGS8	2.1.2.1	serine hydroxymethyltransferase	417	304.97	35	35	20.35	14.65	-5.69
696749	Acinetobacter baumannii (strain 1656-2)	Proteobacteria	Histidine	H	E8PCM7	1.1.1.23	histidinal dehydrogenase / histidinol dehydrogenase	429	304.97	12	12	7.1	4.9	-2.19
696749	Acinetobacter baumannii (strain 1656-2)	Proteobacteria	Lysine	K	E8P9Y5	4.1.1.20	diaminopimelate decarboxylase	416	304.97	27	27	17.47	9.53	-7.94
696749	Acinetobacter baumannii (strain 1656-2)	Proteobacteria	Proline	P	E8PC51	1.5.1.2	pyrroline-5-carboxylate reductase	276	304.97	10	10	12.37	-2.37	-14.75
696749	Acinetobacter baumannii (strain 1656-2)	Proteobacteria	Threonine	T	E8P9B3	4.2.3.1	threonine synthase	379	304.97	23	23	16.54	6.46	-10.09
696749	Acinetobacter baumannii (strain 1656-2)	Proteobacteria	Tryptophan	W	E8PCF4	4.2.1.20	Tryptophan synthase	267	304.97	0	2	3.86	-1.86	-5.73
696749	Acinetobacter baumannii (strain 1656-2)	Proteobacteria	Tryptophan	W	E8PEX1	4.2.1.20	Tryptophan synthase	401	304.97	1	2	3.86	-1.86	-5.73
696749	Acinetobacter baumannii (strain 1656-2)	Proteobacteria	Tryptophan	W	E8PCF9	4.2.1.20	Tryptophan synthase	409	304.97	2	2	3.86	-1.86	-5.73
480119	Acinetobacter baumannii (strain AB0057)	Proteobacteria	Alanine	A	B7I5Q3	2.8.1.7	Cysteine desulfurase	405	305.35	41	58	26.37	31.63	5.25
480119	Acinetobacter baumannii (strain AB0057)	Proteobacteria	Alanine	A	B7I3V6	2.8.1.7	Cysteine desulfurase	653	305.35	58	58	26.37	31.63	5.25
480119	Acinetobacter baumannii (strain AB0057)	Proteobacteria	Arginine	R	B7I338	4.3.2.1	Argininosuccinate lyase	477	305.35	30	30	13.1	16.9	3.8
480119	Acinetobacter baumannii (strain AB0057)	Proteobacteria	Asparagine	N	B7I7B5	3.1.1.29	Aminoacyl-tRNA hydrolase	193	305.35	11	11	13.66	-2.66	-16.31
480119	Acinetobacter baumannii (strain AB0057)	Proteobacteria	Aspartate	D	B7I567	2.6.1.1	Aspartate transaminase	411	305.35	23	23	15.59	7.41	-8.18
480119	Acinetobacter baumannii (strain AB0057)	Proteobacteria	Cysteine	C	B7I1Y2	2.5.1.47	Cysteine synthase	332	305.35	2	3	2.92	0.08	-2.83
480119	Acinetobacter baumannii (strain AB0057)	Proteobacteria	Cysteine	C	B7I673	2.5.1.47	Cysteine synthase	304	305.35	3	3	2.92	0.08	-2.83
480119	Acinetobacter baumannii (strain AB0057)	Proteobacteria	Glutamate	E	B7IAV3	1.4.1.13	glutamate synthase	473	305.35	36	88	18.15	69.85	51.71
480119	Acinetobacter baumannii (strain AB0057)	Proteobacteria	Glutamate	E	B7IAV4	1.4.1.13	glutamate synthase	1491	305.35	96	88	18.15	69.85	51.71
480119	Acinetobacter baumannii (strain AB0057)	Proteobacteria	Glutamate	E	B7I4Y6	1.5.1.12	1-pyrroline-5-carboxylate dehydrogenase	1250	305.35	88	88	18.15	69.85	51.71
480119	Acinetobacter baumannii (strain AB0057)	Proteobacteria	Glutamine	Q	B7I3M7	6.3.1.2	glutamine synthetase	471	305.35	11	11	15.78	-4.78	-20.56
480119	Acinetobacter baumannii (strain AB0057)	Proteobacteria	Glycine	G	B7I2R7	2.1.2.1	serine hydroxymethyltransferase	417	305.35	35	35	20.41	14.59	-5.82
480119	Acinetobacter baumannii (strain AB0057)	Proteobacteria	Isoleucine	I	B7I970	2.6.1.42	branched-chain-amino-acid transaminase	308	305.35	22	22	20.79	1.21	-19.58
480119	Acinetobacter baumannii (strain AB0057)	Proteobacteria	Leucine	L	B7I970	2.6.1.42	branched-chain-amino-acid transaminase	308	305.35	21	21	31.62	-10.62	-42.23
480119	Acinetobacter baumannii (strain AB0057)	Proteobacteria	Lysine	K	B7I8G3	1.5.1.7	saccharopine dehydrogenase (NAD+; L-lysine-forming)	355	305.35	27	27	17.33	9.67	-7.66
480119	Acinetobacter baumannii (strain AB0057)	Proteobacteria	Lysine	K	B7I5Y6	4.1.1.20	diaminopimelate decarboxylase	416	305.35	27	27	17.33	9.67	-7.66
480119	Acinetobacter baumannii (strain AB0057)	Proteobacteria	Methionine	M	B7I8P5	2.1.1.13	methionine synthase	1228	305.35	29	5	7.36	-2.36	-9.71
480119	Acinetobacter baumannii (strain AB0057)	Proteobacteria	Methionine	M	B7IAY6	2.5.1.49	O-acetylhomoserine aminocarboxypropyltransferase	425	305.35	5	5	7.36	-2.36	-9.71
480119	Acinetobacter baumannii (strain AB0057)	Proteobacteria	Phenylalanine	F	B7IBS6	2.6.1.57	branched-chain amino-acid aminotransferase	404	305.35	19	19	13.13	5.87	-7.27
480119	Acinetobacter baumannii (strain AB0057)	Proteobacteria	Proline	P	B7IB44	1.5.1.2	pyrroline-5-carboxylate reductase	271	305.35	8	10	12.39	-2.39	-14.79
480119	Acinetobacter baumannii (strain AB0057)	Proteobacteria	Proline	P	B7I6A5	1.5.1.2	pyrroline-5-carboxylate reductase	276	305.35	10	10	12.39	-2.39	-14.79
480119	Acinetobacter baumannii (strain AB0057)	Proteobacteria	Serine	S	B7I7M2	3.1.3.3	phosphoserine phosphatase	205	305.35	6	6	18.53	-12.53	-31.06
480119	Acinetobacter baumannii (strain AB0057)	Proteobacteria	Threonine	T	B7I318	4.2.3.1	threonine synthase	379	305.35	23	23	16.59	6.41	-10.18
480119	Acinetobacter baumannii (strain AB0057)	Proteobacteria	Tryptophan	W	B7I8K2	4.2.1.20	Tryptophan synthase	267	305.35	0	2	3.93	-1.93	-5.86
480119	Acinetobacter baumannii (strain AB0057)	Proteobacteria	Tryptophan	W	B7I5W4	4.2.1.20	Tryptophan synthase	401	305.35	1	2	3.93	-1.93	-5.86
480119	Acinetobacter baumannii (strain AB0057)	Proteobacteria	Tryptophan	W	B7I8K6	4.2.1.20	Tryptophan synthase	409	305.35	2	2	3.93	-1.93	-5.86
480119	Acinetobacter baumannii (strain AB0057)	Proteobacteria	Tyrosine	Y	B7IBS6	2.6.1.57	aromatic-amino-acid transaminase	404	305.35	17	17	9.97	7.03	-2.93
480119	Acinetobacter baumannii (strain AB0057)	Proteobacteria	Valine	V	B7I970	2.6.1.42	branched-chain-amino-acid transaminase	308	305.35	19	19	20.59	-1.59	-22.17
557600	Acinetobacter baumannii (strain AB307-0294)	Proteobacteria	Alanine	A	B7H3H0	2.8.1.7	Cysteine desulfurase	405	311.67	41	58	27.03	30.97	3.93
557600	Acinetobacter baumannii (strain AB307-0294)	Proteobacteria	Alanine	A	B7H436	2.8.1.7	Cysteine desulfurase	653	311.67	58	58	27.03	30.97	3.93
557600	Acinetobacter baumannii (strain AB307-0294)	Proteobacteria	Arginine	R	B7H1L9	4.3.2.1	Argininosuccinate lyase	477	311.67	30	30	13.14	16.86	3.72
557600	Acinetobacter baumannii (strain AB307-0294)	Proteobacteria	Asparagine	N	B7GYR0	3.1.1.29	Aminoacyl-tRNA hydrolase	193	311.67	11	11	13.88	-2.88	-16.76
557600	Acinetobacter baumannii (strain AB307-0294)	Proteobacteria	Aspartate	D	B7GYU0	2.6.1.1	Aspartate transaminase	128	311.67	8	15	15.84	-0.84	-16.67
557600	Acinetobacter baumannii (strain AB307-0294)	Proteobacteria	Aspartate	D	B7GYU1	2.6.1.1	Aspartate transaminase	270	311.67	15	15	15.84	-0.84	-16.67
557600	Acinetobacter baumannii (strain AB307-0294)	Proteobacteria	Cysteine	C	B7H274	2.5.1.47	Cysteine synthase	332	311.67	2	3	2.93	0.07	-2.86
557600	Acinetobacter baumannii (strain AB307-0294)	Proteobacteria	Cysteine	C	B7H020	2.5.1.47	Cysteine synthase	304	311.67	3	3	2.93	0.07	-2.86
557600	Acinetobacter baumannii (strain AB307-0294)	Proteobacteria	Glutamate	E	B7GVP8	1.4.1.13	glutamate synthase	473	311.67	36	96	18.43	77.57	59.13
557600	Acinetobacter baumannii (strain AB307-0294)	Proteobacteria	Glutamate	E	B7GVP7	1.4.1.13	glutamate synthase	1493	311.67	96	96	18.43	77.57	59.13
557600	Acinetobacter baumannii (strain AB307-0294)	Proteobacteria	Glutamine	Q	B7GZM4	6.3.1.2	glutamine synthetase	471	311.67	11	11	16.26	-5.26	-21.52
557600	Acinetobacter baumannii (strain AB307-0294)	Proteobacteria	Glycine	G	B7GZR6	2.1.2.1	serine hydroxymethyltransferase	417	311.67	35	35	20.91	14.09	-6.82
557600	Acinetobacter baumannii (strain AB307-0294)	Proteobacteria	Histidine	H	B7GZI4	1.1.1.23	histidinal dehydrogenase / histidinol dehydrogenase	429	311.67	12	12	7.32	4.68	-2.64
557600	Acinetobacter baumannii (strain AB307-0294)	Proteobacteria	Isoleucine	I	B7GWM0	2.6.1.42	branched-chain-amino-acid transaminase	308	311.67	22	22	21.36	0.64	-20.71
557600	Acinetobacter baumannii (strain AB307-0294)	Proteobacteria	Leucine	L	B7GWM0	2.6.1.42	branched-chain-amino-acid transaminase	308	311.67	21	21	32.44	-11.44	-43.87
557600	Acinetobacter baumannii (strain AB307-0294)	Proteobacteria	Lysine	K	B7GY70	4.1.1.20	diaminopimelate decarboxylase	416	311.67	27	27	17.48	9.52	-7.95
557600	Acinetobacter baumannii (strain AB307-0294)	Proteobacteria	Methionine	M	B7GYG8	2.1.1.10	homocysteine S-methyltransferase	292	311.67	2	2	7.45	-5.45	-12.89
557600	Acinetobacter baumannii (strain AB307-0294)	Proteobacteria	Methionine	M	B7GXY7	2.1.1.13	methionine synthase	1228	311.67	29	2	7.45	-5.45	-12.89
557600	Acinetobacter baumannii (strain AB307-0294)	Proteobacteria	Phenylalanine	F	B7H2G8	2.6.1.57	branched-chain amino-acid aminotransferase	404	311.67	19	19	13.45	5.55	-7.9
557600	Acinetobacter baumannii (strain AB307-0294)	Proteobacteria	Proline	P	B7GWD5	1.5.1.2	pyrroline-5-carboxylate reductase	271	311.67	8	10	12.72	-2.72	-15.44
557600	Acinetobacter baumannii (strain AB307-0294)	Proteobacteria	Proline	P	B7GZY7	1.5.1.2	pyrroline-5-carboxylate reductase	276	311.67	10	10	12.72	-2.72	-15.44
557600	Acinetobacter baumannii (strain AB307-0294)	Proteobacteria	Serine	S	B7GXD5	3.1.3.3	phosphoserine phosphatase	205	311.67	6	23	18.8	4.2	-14.59
557600	Acinetobacter baumannii (strain AB307-0294)	Proteobacteria	Serine	S	B7GUW6	3.1.3.3	phosphoserine phosphatase	407	311.67	23	23	18.8	4.2	-14.59
557600	Acinetobacter baumannii (strain AB307-0294)	Proteobacteria	Threonine	T	B7H1N9	4.2.3.1	threonine synthase	379	311.67	23	23	17	6	-11
557600	Acinetobacter baumannii (strain AB307-0294)	Proteobacteria	Tryptophan	W	B7GWQ5	4.2.1.20	Tryptophan synthase	267	311.67	0	2	3.95	-1.95	-5.9
557600	Acinetobacter baumannii (strain AB307-0294)	Proteobacteria	Tryptophan	W	B7H3A8	4.2.1.20	Tryptophan synthase	401	311.67	1	2	3.95	-1.95	-5.9
557600	Acinetobacter baumannii (strain AB307-0294)	Proteobacteria	Tryptophan	W	B7GWQ0	4.2.1.20	Tryptophan synthase	409	311.67	2	2	3.95	-1.95	-5.9
557600	Acinetobacter baumannii (strain AB307-0294)	Proteobacteria	Tyrosine	Y	B7H2G8	2.6.1.57	aromatic-amino-acid transaminase	404	311.67	17	17	10.16	6.84	-3.32
557600	Acinetobacter baumannii (strain AB307-0294)	Proteobacteria	Valine	V	B7GWM0	2.6.1.42	branched-chain-amino-acid transaminase	308	311.67	19	19	21.14	-2.14	-23.28
405416	Acinetobacter baumannii (strain ACICU)	Proteobacteria	Alanine	A	B2HZI5	2.8.1.7	Cysteine desulfurase	405	307.69	41	41	26.53	14.47	-12.06
405416	Acinetobacter baumannii (strain ACICU)	Proteobacteria	Arginine	R	B2I1W9	4.3.2.1	Argininosuccinate lyase	477	307.69	30	30	13.01	16.99	3.98
405416	Acinetobacter baumannii (strain ACICU)	Proteobacteria	Asparagine	N	B2HUM2	3.1.1.29	Aminoacyl-tRNA hydrolase	193	307.69	11	11	13.92	-2.92	-16.83
405416	Acinetobacter baumannii (strain ACICU)	Proteobacteria	Cysteine	C	B2I121	2.5.1.47	Cysteine synthase	332	307.69	2	3	2.91	0.09	-2.83
405416	Acinetobacter baumannii (strain ACICU)	Proteobacteria	Cysteine	C	B2HTF5	2.5.1.47	Cysteine synthase	304	307.69	3	3	2.91	0.09	-2.83
405416	Acinetobacter baumannii (strain ACICU)	Proteobacteria	Glutamine	Q	B2HVE0	6.3.1.2	glutamine synthetase	469	307.69	11	11	15.98	-4.98	-20.95
405416	Acinetobacter baumannii (strain ACICU)	Proteobacteria	Glycine	G	B2HUY9	2.1.2.1	serine hydroxymethyltransferase	417	307.69	35	35	20.46	14.54	-5.92
405416	Acinetobacter baumannii (strain ACICU)	Proteobacteria	Histidine	H	B2HTW4	1.1.1.23	histidinal dehydrogenase / histidinol dehydrogenase	429	307.69	12	12	7.16	4.84	-2.31
405416	Acinetobacter baumannii (strain ACICU)	Proteobacteria	Lysine	K	B2HX83	4.1.1.20	diaminopimelate decarboxylase	416	307.69	27	27	17.66	9.34	-8.31
405416	Acinetobacter baumannii (strain ACICU)	Proteobacteria	Proline	P	B2HTI9	1.5.1.2	pyrroline-5-carboxylate reductase	276	307.69	10	10	12.42	-2.42	-14.85
405416	Acinetobacter baumannii (strain ACICU)	Proteobacteria	Threonine	T	B2I1U9	4.2.3.1	threonine synthase	379	307.69	23	23	16.72	6.28	-10.44
405416	Acinetobacter baumannii (strain ACICU)	Proteobacteria	Tryptophan	W	B2HYJ0	4.2.1.20	Tryptophan synthase	267	307.69	0	2	3.91	-1.91	-5.83
405416	Acinetobacter baumannii (strain ACICU)	Proteobacteria	Tryptophan	W	B2I0B5	4.2.1.20	Tryptophan synthase	401	307.69	1	2	3.91	-1.91	-5.83
405416	Acinetobacter baumannii (strain ACICU)	Proteobacteria	Tryptophan	W	B2HYJ5	4.2.1.20	Tryptophan synthase	409	307.69	2	2	3.91	-1.91	-5.83
400667	Acinetobacter baumannii (strain ATCC 17978 / NCDC KC 755)	Proteobacteria	Cysteine	C	A3M164	2.5.1.47	Cysteine synthase	332	295.2	2	3	2.82	0.18	-2.64
400667	Acinetobacter baumannii (strain ATCC 17978 / NCDC KC 755)	Proteobacteria	Cysteine	C	A3M284	2.5.1.47	Cysteine synthase	304	295.2	3	3	2.82	0.18	-2.64
400667	Acinetobacter baumannii (strain ATCC 17978 / NCDC KC 755)	Proteobacteria	Glutamine	Q	A3M777	6.3.1.2	glutamine synthetase	261	295.2	7	7	15.45	-8.45	-23.9
400667	Acinetobacter baumannii (strain ATCC 17978 / NCDC KC 755)	Proteobacteria	Glycine	G	A3M736	2.1.2.1	serine hydroxymethyltransferase	417	295.2	35	35	19.55	15.45	-4.1
400667	Acinetobacter baumannii (strain ATCC 17978 / NCDC KC 755)	Proteobacteria	Histidine	H	A3M2I7	1.1.1.23	histidinal dehydrogenase / histidinol dehydrogenase	429	295.2	12	12	6.96	5.04	-1.93
400667	Acinetobacter baumannii (strain ATCC 17978 / NCDC KC 755)	Proteobacteria	Lysine	K	A3MAA9	4.1.1.20	diaminopimelate decarboxylase	416	295.2	10	27	16.84	10.16	-6.67
400667	Acinetobacter baumannii (strain ATCC 17978 / NCDC KC 755)	Proteobacteria	Lysine	K	A3M805	4.1.1.20	diaminopimelate decarboxylase	416	295.2	27	27	16.84	10.16	-6.67
400667	Acinetobacter baumannii (strain ATCC 17978 / NCDC KC 755)	Proteobacteria	Proline	P	A3M2B5	1.5.1.2	pyrroline-5-carboxylate reductase	276	295.2	10	10	11.94	-1.94	-13.87
400667	Acinetobacter baumannii (strain ATCC 17978 / NCDC KC 755)	Proteobacteria	Threonine	T	A3M1B9	4.2.3.1	threonine synthase	379	295.2	23	23	15.88	7.12	-8.75
400667	Acinetobacter baumannii (strain ATCC 17978 / NCDC KC 755)	Proteobacteria	Tryptophan	W	A3M8N2	4.2.1.20	Tryptophan synthase	267	295.2	0	2	3.76	-1.76	-5.53
400667	Acinetobacter baumannii (strain ATCC 17978 / NCDC KC 755)	Proteobacteria	Tryptophan	W	A3M5C5	4.2.1.20	Tryptophan synthase	401	295.2	1	2	3.76	-1.76	-5.53
400667	Acinetobacter baumannii (strain ATCC 17978 / NCDC KC 755)	Proteobacteria	Tryptophan	W	A3M8N7	4.2.1.20	Tryptophan synthase	409	295.2	2	2	3.76	-1.76	-5.53
509173	Acinetobacter baumannii (strain AYE)	Proteobacteria	Alanine	A	B0VD51	2.8.1.7	Cysteine desulfurase	405	315.3	41	58	27.13	30.87	3.73
509173	Acinetobacter baumannii (strain AYE)	Proteobacteria	Alanine	A	B0VBK1	2.8.1.7	Cysteine desulfurase	653	315.3	58	58	27.13	30.87	3.73
509173	Acinetobacter baumannii (strain AYE)	Proteobacteria	Arginine	R	B0VDE4	4.3.2.1	Argininosuccinate lyase	477	315.3	30	30	13.57	16.43	2.86
509173	Acinetobacter baumannii (strain AYE)	Proteobacteria	Asparagine	N	B0V8G0	3.1.1.29	Aminoacyl-tRNA hydrolase	193	315.3	11	11	14.04	-3.04	-17.09
509173	Acinetobacter baumannii (strain AYE)	Proteobacteria	Aspartate	D	B0V8W1	2.6.1.1	Aspartate transaminase	486	315.3	21	23	16.07	6.93	-9.13
509173	Acinetobacter baumannii (strain AYE)	Proteobacteria	Aspartate	D	B0VCS8	2.6.1.1	Aspartate transaminase	411	315.3	23	23	16.07	6.93	-9.13
509173	Acinetobacter baumannii (strain AYE)	Proteobacteria	Cysteine	C	B0VCC5	2.5.1.47	Cysteine synthase	332	315.3	2	3	3.05	-0.05	-3.1
509173	Acinetobacter baumannii (strain AYE)	Proteobacteria	Cysteine	C	B0V5N4	2.5.1.47	Cysteine synthase	304	315.3	3	3	3.05	-0.05	-3.1
509173	Acinetobacter baumannii (strain AYE)	Proteobacteria	Glutamate	E	B0V8N2	1.4.1.13	glutamate synthase	473	315.3	36	89	18.7	70.3	51.6
509173	Acinetobacter baumannii (strain AYE)	Proteobacteria	Glutamate	E	B0V8N1	1.4.1.13	glutamate synthase	1493	315.3	96	89	18.7	70.3	51.6
509173	Acinetobacter baumannii (strain AYE)	Proteobacteria	Glutamate	E	B0VCX3	1.5.1.12	1-pyrroline-5-carboxylate dehydrogenase	1255	315.3	89	89	18.7	70.3	51.6
509173	Acinetobacter baumannii (strain AYE)	Proteobacteria	Glutamine	Q	B0VBQ7	6.3.1.2	glutamine synthetase	471	315.3	11	26	16.26	9.74	-6.52
509173	Acinetobacter baumannii (strain AYE)	Proteobacteria	Glutamine	Q	B0V7D5	6.3.1.2	glutamine synthetase	474	315.3	26	26	16.26	9.74	-6.52
509173	Acinetobacter baumannii (strain AYE)	Proteobacteria	Glycine	G	B0VBB3	2.1.2.1	serine hydroxymethyltransferase	417	315.3	35	35	20.96	14.04	-6.92
509173	Acinetobacter baumannii (strain AYE)	Proteobacteria	Histidine	H	B0V7Q3	1.1.1.23	histidinal dehydrogenase / histidinol dehydrogenase	430	315.3	12	12	7.38	4.62	-2.76
509173	Acinetobacter baumannii (strain AYE)	Proteobacteria	Isoleucine	I	B0V5Y3	2.6.1.42	branched-chain-amino-acid transaminase	312	315.3	22	22	21.51	0.49	-21.01
509173	Acinetobacter baumannii (strain AYE)	Proteobacteria	Leucine	L	B0V5Y3	2.6.1.42	branched-chain-amino-acid transaminase	312	315.3	21	21	32.85	-11.85	-44.69
509173	Acinetobacter baumannii (strain AYE)	Proteobacteria	Lysine	K	B0VDN3	4.1.1.20	diaminopimelate decarboxylase	416	315.3	27	27	17.88	9.12	-8.76
509173	Acinetobacter baumannii (strain AYE)	Proteobacteria	Methionine	M	B0V9J6	2.1.1.13	methionine synthase	1228	315.3	29	5	7.73	-2.73	-10.47
509173	Acinetobacter baumannii (strain AYE)	Proteobacteria	Methionine	M	B0V7U1	2.1.1.14	methionine synthase	347	315.3	5	5	7.73	-2.73	-10.47
509173	Acinetobacter baumannii (strain AYE)	Proteobacteria	Methionine	M	B0V8Q9	2.5.1.49	O-acetylhomoserine aminocarboxypropyltransferase	425	315.3	5	5	7.73	-2.73	-10.47
509173	Acinetobacter baumannii (strain AYE)	Proteobacteria	Phenylalanine	F	B0V6K9	2.6.1.57	branched-chain amino-acid aminotransferase	404	315.3	19	19	13.59	5.41	-8.17
509173	Acinetobacter baumannii (strain AYE)	Proteobacteria	Proline	P	B0VAN9	1.5.1.2	pyrroline-5-carboxylate reductase	271	315.3	8	10	12.79	-2.79	-15.59
509173	Acinetobacter baumannii (strain AYE)	Proteobacteria	Proline	P	B0V7N6	1.5.1.2	pyrroline-5-carboxylate reductase	276	315.3	10	10	12.79	-2.79	-15.59
509173	Acinetobacter baumannii (strain AYE)	Proteobacteria	Serine	S	B0V9V5	3.1.3.3	phosphoserine phosphatase	407	315.3	23	23	19.11	3.89	-15.22
509173	Acinetobacter baumannii (strain AYE)	Proteobacteria	Threonine	T	B0VDB9	4.2.3.1	threonine synthase	379	315.3	23	23	17.14	5.86	-11.27
509173	Acinetobacter baumannii (strain AYE)	Proteobacteria	Tryptophan	W	B0V529	4.2.1.20	Tryptophan synthase	267	315.3	0	2	4.03	-2.03	-6.07
509173	Acinetobacter baumannii (strain AYE)	Proteobacteria	Tryptophan	W	B0VDX9	4.2.1.20	Tryptophan synthase	401	315.3	1	2	4.03	-2.03	-6.07
509173	Acinetobacter baumannii (strain AYE)	Proteobacteria	Tryptophan	W	B0V524	4.2.1.20	Tryptophan synthase	403	315.3	2	2	4.03	-2.03	-6.07
509173	Acinetobacter baumannii (strain AYE)	Proteobacteria	Tyrosine	Y	B0V6K9	2.6.1.5	tyrosine transaminase	404	315.3	17	17	10.24	6.76	-3.48
509173	Acinetobacter baumannii (strain AYE)	Proteobacteria	Tyrosine	Y	B0V6K9	2.6.1.57	aromatic-amino-acid transaminase	404	315.3	17	17	10.24	6.76	-3.48
509173	Acinetobacter baumannii (strain AYE)	Proteobacteria	Valine	V	B0V5Y3	2.6.1.42	branched-chain-amino-acid transaminase	312	315.3	19	19	21.27	-2.27	-23.55
509170	Acinetobacter baumannii (strain SDF)	Proteobacteria	Alanine	A	B0VNW2	2.8.1.7	Cysteine desulfurase	405	307.95	40	40	26.14	13.86	-12.28
509170	Acinetobacter baumannii (strain SDF)	Proteobacteria	Arginine	R	B0VMC7	4.3.2.1	Argininosuccinate lyase	477	307.95	30	30	13.93	16.07	2.15
509170	Acinetobacter baumannii (strain SDF)	Proteobacteria	Asparagine	N	B0VTX2	3.1.1.29	Aminoacyl-tRNA hydrolase	193	307.95	11	11	13.52	-2.52	-16.04
509170	Acinetobacter baumannii (strain SDF)	Proteobacteria	Aspartate	D	B0VTN8	2.6.1.1	Aspartate transaminase	411	307.95	23	23	16.32	6.68	-9.63
509170	Acinetobacter baumannii (strain SDF)	Proteobacteria	Cysteine	C	B0VP83	2.5.1.47	Cysteine synthase	332	307.95	2	3	3.05	-0.05	-3.1
509170	Acinetobacter baumannii (strain SDF)	Proteobacteria	Cysteine	C	B0VKL5	2.5.1.47	Cysteine synthase	304	307.95	3	3	3.05	-0.05	-3.1
509170	Acinetobacter baumannii (strain SDF)	Proteobacteria	Glutamate	E	B0VQ37	1.4.1.13	glutamate synthase	473	307.95	36	87	18.4	68.6	50.19
509170	Acinetobacter baumannii (strain SDF)	Proteobacteria	Glutamate	E	B0VQ36	1.4.1.13	glutamate synthase	1493	307.95	96	87	18.4	68.6	50.19
509170	Acinetobacter baumannii (strain SDF)	Proteobacteria	Glutamate	E	B0VR18	1.5.1.12	1-pyrroline-5-carboxylate dehydrogenase	1255	307.95	87	87	18.4	68.6	50.19
509170	Acinetobacter baumannii (strain SDF)	Proteobacteria	Glutamine	Q	B0VUT0	6.3.1.2	glutamine synthetase	471	307.95	10	21	16.1	4.9	-11.2
509170	Acinetobacter baumannii (strain SDF)	Proteobacteria	Glutamine	Q	B0VM42	6.3.1.2	glutamine synthetase	436	307.95	21	21	16.1	4.9	-11.2
509170	Acinetobacter baumannii (strain SDF)	Proteobacteria	Glycine	G	B0VLF5	2.1.2.1	serine hydroxymethyltransferase	417	307.95	35	35	20.2	14.8	-5.41
509170	Acinetobacter baumannii (strain SDF)	Proteobacteria	Histidine	H	B0VV22	1.1.1.23	histidinal dehydrogenase / histidinol dehydrogenase	430	307.95	12	12	7.32	4.68	-2.64
509170	Acinetobacter baumannii (strain SDF)	Proteobacteria	Isoleucine	I	B0VRB5	2.6.1.42	branched-chain-amino-acid transaminase	312	307.95	22	22	20.74	1.26	-19.48
509170	Acinetobacter baumannii (strain SDF)	Proteobacteria	Leucine	L	B0VRB5	2.6.1.42	branched-chain-amino-acid transaminase	312	307.95	21	21	31.71	-10.71	-42.43
509170	Acinetobacter baumannii (strain SDF)	Proteobacteria	Lysine	K	B0VT29	4.1.1.20	diaminopimelate decarboxylase	416	307.95	27	27	18.16	8.84	-9.31
509170	Acinetobacter baumannii (strain SDF)	Proteobacteria	Methionine	M	B0VUG9	2.1.1.14	methionine synthase	347	307.95	5	5	7.53	-2.53	-10.07
509170	Acinetobacter baumannii (strain SDF)	Proteobacteria	Phenylalanine	F	B0VND2	2.6.1.57	branched-chain amino-acid aminotransferase	404	307.95	19	19	12.79	6.21	-6.58
509170	Acinetobacter baumannii (strain SDF)	Proteobacteria	Proline	P	B0VV76	1.5.1.2	pyrroline-5-carboxylate reductase	276	307.95	10	10	12.31	-2.31	-14.62
509170	Acinetobacter baumannii (strain SDF)	Proteobacteria	Serine	S	B0VPU3	3.1.3.3	phosphoserine phosphatase	407	307.95	23	23	18.9	4.1	-14.8
509170	Acinetobacter baumannii (strain SDF)	Proteobacteria	Threonine	T	B0VMF0	4.2.3.1	threonine synthase	379	307.95	23	23	16.57	6.43	-10.14
509170	Acinetobacter baumannii (strain SDF)	Proteobacteria	Tryptophan	W	B0VRF8	4.2.1.20	Tryptophan synthase	267	307.95	0	2	3.9	-1.9	-5.8
509170	Acinetobacter baumannii (strain SDF)	Proteobacteria	Tryptophan	W	B0VPM9	4.2.1.20	Tryptophan synthase	401	307.95	1	2	3.9	-1.9	-5.8
509170	Acinetobacter baumannii (strain SDF)	Proteobacteria	Tryptophan	W	B0VRF2	4.2.1.20	Tryptophan synthase	403	307.95	2	2	3.9	-1.9	-5.8
509170	Acinetobacter baumannii (strain SDF)	Proteobacteria	Tyrosine	Y	B0VND2	2.6.1.5	tyrosine transaminase	404	307.95	17	17	9.89	7.11	-2.79
509170	Acinetobacter baumannii (strain SDF)	Proteobacteria	Tyrosine	Y	B0VND2	2.6.1.57	aromatic-amino-acid transaminase	404	307.95	17	17	9.89	7.11	-2.79
509170	Acinetobacter baumannii (strain SDF)	Proteobacteria	Valine	V	B0VRB5	2.6.1.42	branched-chain-amino-acid transaminase	312	307.95	19	19	20.47	-1.47	-21.94
980514	Acinetobacter baumannii (strain TCDC-AB0715)	Proteobacteria	Alanine	A	F0QDW7	2.8.1.7	Cysteine desulfurase	405	308.3	41	41	26.55	14.45	-12.1
980514	Acinetobacter baumannii (strain TCDC-AB0715)	Proteobacteria	Arginine	R	F0QLT1	4.3.2.1	Argininosuccinate lyase	477	308.3	30	30	13.12	16.88	3.77
980514	Acinetobacter baumannii (strain TCDC-AB0715)	Proteobacteria	Asparagine	N	F0QEI4	3.1.1.29	Aminoacyl-tRNA hydrolase	193	308.3	11	11	13.93	-2.93	-16.87
980514	Acinetobacter baumannii (strain TCDC-AB0715)	Proteobacteria	Cysteine	C	F0QKA7	2.5.1.47	Cysteine synthase	332	308.3	2	3	2.94	0.06	-2.87
980514	Acinetobacter baumannii (strain TCDC-AB0715)	Proteobacteria	Cysteine	C	F0QPG6	2.5.1.47	Cysteine synthase	307	308.3	3	3	2.94	0.06	-2.87
980514	Acinetobacter baumannii (strain TCDC-AB0715)	Proteobacteria	Glutamine	Q	F0QLM6	6.3.1.2	glutamine synthetase	471	308.3	11	11	15.98	-4.98	-20.96
980514	Acinetobacter baumannii (strain TCDC-AB0715)	Proteobacteria	Glycine	G	F0QLI5	2.1.2.1	serine hydroxymethyltransferase	417	308.3	35	35	20.41	14.59	-5.82
980514	Acinetobacter baumannii (strain TCDC-AB0715)	Proteobacteria	Histidine	H	F0QPL9	1.1.1.23	histidinal dehydrogenase / histidinol dehydrogenase	433	308.3	12	12	7.16	4.84	-2.33
980514	Acinetobacter baumannii (strain TCDC-AB0715)	Proteobacteria	Lysine	K	F0QE70	4.1.1.20	diaminopimelate decarboxylase	407	308.3	27	27	17.86	9.14	-8.72
980514	Acinetobacter baumannii (strain TCDC-AB0715)	Proteobacteria	Proline	P	F0QPK0	1.5.1.2	pyrroline-5-carboxylate reductase	276	308.3	10	10	12.4	-2.4	-14.8
980514	Acinetobacter baumannii (strain TCDC-AB0715)	Proteobacteria	Threonine	T	F0QLR1	4.2.3.1	threonine synthase	379	308.3	23	23	16.67	6.33	-10.34
980514	Acinetobacter baumannii (strain TCDC-AB0715)	Proteobacteria	Tryptophan	W	F0QG84	4.2.1.20	Tryptophan synthase	267	308.3	0	2	3.93	-1.93	-5.85
980514	Acinetobacter baumannii (strain TCDC-AB0715)	Proteobacteria	Tryptophan	W	F0QE33	4.2.1.20	Tryptophan synthase	401	308.3	1	2	3.93	-1.93	-5.85
980514	Acinetobacter baumannii (strain TCDC-AB0715)	Proteobacteria	Tryptophan	W	F0QG89	4.2.1.20	Tryptophan synthase	409	308.3	2	2	3.93	-1.93	-5.85
871585	Acinetobacter calcoaceticus (strain PHEA-2)	Proteobacteria	Alanine	A	F0KMY6	2.8.1.7	Cysteine desulfurase	405	311.86	41	41	26.85	14.15	-12.69
871585	Acinetobacter calcoaceticus (strain PHEA-2)	Proteobacteria	Arginine	R	F0KKM9	4.3.2.1	Argininosuccinate lyase	477	311.86	30	30	13.07	16.93	3.86
871585	Acinetobacter calcoaceticus (strain PHEA-2)	Proteobacteria	Asparagine	N	F0KF04	3.1.1.29	Aminoacyl-tRNA hydrolase	193	311.86	11	11	13.99	-2.99	-16.97
871585	Acinetobacter calcoaceticus (strain PHEA-2)	Proteobacteria	Cysteine	C	F0KJZ5	2.5.1.47	Cysteine synthase	311	311.86	2	2	2.91	-0.91	-3.83
871585	Acinetobacter calcoaceticus (strain PHEA-2)	Proteobacteria	Cysteine	C	F0KNB9	2.5.1.47	Cysteine synthase	313	311.86	2	2	2.91	-0.91	-3.83
871585	Acinetobacter calcoaceticus (strain PHEA-2)	Proteobacteria	Glutamine	Q	F0KJQ9	6.3.1.2	glutamine synthetase	471	311.86	11	11	16.43	-5.43	-21.86
871585	Acinetobacter calcoaceticus (strain PHEA-2)	Proteobacteria	Glycine	G	F0KJ59	2.1.2.1	serine hydroxymethyltransferase	417	311.86	36	36	20.94	15.06	-5.87
871585	Acinetobacter calcoaceticus (strain PHEA-2)	Proteobacteria	Histidine	H	F0KNH2	1.1.1.23	histidinal dehydrogenase / histidinol dehydrogenase	433	311.86	12	12	7.31	4.69	-2.63
871585	Acinetobacter calcoaceticus (strain PHEA-2)	Proteobacteria	Lysine	K	F0KL94	4.1.1.20	diaminopimelate decarboxylase	415	311.86	28	28	17.49	10.51	-6.99
871585	Acinetobacter calcoaceticus (strain PHEA-2)	Proteobacteria	Proline	P	F0KNF3	1.5.1.2	pyrroline-5-carboxylate reductase	278	311.86	10	10	12.54	-2.54	-15.08
871585	Acinetobacter calcoaceticus (strain PHEA-2)	Proteobacteria	Threonine	T	F0KK49	4.2.3.1	threonine synthase	379	311.86	23	23	16.87	6.13	-10.74
871585	Acinetobacter calcoaceticus (strain PHEA-2)	Proteobacteria	Tryptophan	W	F0KNU1	4.2.1.20	Tryptophan synthase	228	311.86	0	2	3.99	-1.99	-5.98
871585	Acinetobacter calcoaceticus (strain PHEA-2)	Proteobacteria	Tryptophan	W	F0KNJ0	4.2.1.20	Tryptophan synthase	401	311.86	1	2	3.99	-1.99	-5.98
871585	Acinetobacter calcoaceticus (strain PHEA-2)	Proteobacteria	Tryptophan	W	F0KNU6	4.2.1.20	Tryptophan synthase	409	311.86	2	2	3.99	-1.99	-5.98
62977	Acinetobacter sp. (strain ADP1)	Proteobacteria	Alanine	A	Q6FCE2	2.8.1.7	Cysteine desulfurase	405	317.89	42	42	26.82	15.18	-11.65
62977	Acinetobacter sp. (strain ADP1)	Proteobacteria	Arginine	R	Q6FFB2	4.3.2.1	Argininosuccinate lyase	477	317.89	29	29	13.95	15.05	1.09
62977	Acinetobacter sp. (strain ADP1)	Proteobacteria	Asparagine	N	Q6F8I7	3.1.1.29	Aminoacyl-tRNA hydrolase	193	317.89	10	10	13.81	-3.81	-17.63
62977	Acinetobacter sp. (strain ADP1)	Proteobacteria	Aspartate	D	Q6F9C7	2.6.1.1	Aspartate transaminase	410	317.89	26	26	16.51	9.49	-7.03
62977	Acinetobacter sp. (strain ADP1)	Proteobacteria	Cysteine	C	Q6F845	2.5.1.47	Cysteine synthase	307	317.89	3	3	3.04	-0.04	-3.07
62977	Acinetobacter sp. (strain ADP1)	Proteobacteria	Cysteine	C	Q6FBQ5	2.5.1.47	Cysteine synthase	332	317.89	3	3	3.04	-0.04	-3.07
62977	Acinetobacter sp. (strain ADP1)	Proteobacteria	Glutamate	E	Q6F9H1	1.4.1.13	glutamate synthase	242	317.89	12	87	17.66	69.34	51.68
62977	Acinetobacter sp. (strain ADP1)	Proteobacteria	Glutamate	E	Q6F9H2	1.4.1.13	glutamate synthase	444	317.89	23	87	17.66	69.34	51.68
62977	Acinetobacter sp. (strain ADP1)	Proteobacteria	Glutamate	E	Q6F7E8	1.4.1.13	glutamate synthase	473	317.89	37	87	17.66	69.34	51.68
62977	Acinetobacter sp. (strain ADP1)	Proteobacteria	Glutamate	E	Q6F7E7	1.4.1.13	glutamate synthase	1493	317.89	93	87	17.66	69.34	51.68
62977	Acinetobacter sp. (strain ADP1)	Proteobacteria	Glutamate	E	Q6FBR9	1.5.1.12	1-pyrroline-5-carboxylate dehydrogenase	1262	317.89	87	87	17.66	69.34	51.68
62977	Acinetobacter sp. (strain ADP1)	Proteobacteria	Glutamine	Q	Q6F9N5	6.3.1.2	glutamine synthetase	471	317.89	9	18	17.8	0.2	-17.61
62977	Acinetobacter sp. (strain ADP1)	Proteobacteria	Glutamine	Q	Q6F9G9	6.3.1.2	glutamine synthetase	463	317.89	18	18	17.8	0.2	-17.61
62977	Acinetobacter sp. (strain ADP1)	Proteobacteria	Glycine	G	Q6FA66	2.1.2.1	serine hydroxymethyltransferase	417	317.89	34	34	20.97	13.03	-7.95
62977	Acinetobacter sp. (strain ADP1)	Proteobacteria	Histidine	H	Q6FEC8	1.1.1.23	histidinal dehydrogenase / histidinol dehydrogenase	430	317.89	11	11	8.13	2.87	-5.26
62977	Acinetobacter sp. (strain ADP1)	Proteobacteria	Isoleucine	I	Q6FEI8	2.6.1.42	branched-chain-amino-acid transaminase	311	317.89	21	21	22.37	-1.37	-23.74
62977	Acinetobacter sp. (strain ADP1)	Proteobacteria	Leucine	L	Q6FEI8	2.6.1.42	branched-chain-amino-acid transaminase	311	317.89	22	22	33.53	-11.53	-45.06
62977	Acinetobacter sp. (strain ADP1)	Proteobacteria	Lysine	K	Q6F949	4.1.1.20	diaminopimelate decarboxylase	416	317.89	24	24	16.82	7.18	-9.64
62977	Acinetobacter sp. (strain ADP1)	Proteobacteria	Methionine	M	Q6FDC4	2.1.1.13	methionine synthase	1228	317.89	30	4	8	-4	-11.99
62977	Acinetobacter sp. (strain ADP1)	Proteobacteria	Methionine	M	Q6F6Z8	2.1.1.14	methionine synthase	344	317.89	7	4	8	-4	-11.99
62977	Acinetobacter sp. (strain ADP1)	Proteobacteria	Methionine	M	Q6F7B9	2.5.1.49	O-acetylhomoserine aminocarboxypropyltransferase	427	317.89	4	4	8	-4	-11.99
62977	Acinetobacter sp. (strain ADP1)	Proteobacteria	Phenylalanine	F	Q6FFR7	2.6.1.57	branched-chain amino-acid aminotransferase	404	317.89	20	20	13.66	6.34	-7.33
62977	Acinetobacter sp. (strain ADP1)	Proteobacteria	Proline	P	Q6F881	1.5.1.2	pyrroline-5-carboxylate reductase	278	317.89	9	9	12.61	-3.61	-16.21
62977	Acinetobacter sp. (strain ADP1)	Proteobacteria	Serine	S	Q6F6V6	3.1.3.3	phosphoserine phosphatase	406	317.89	22	22	19.85	2.15	-17.69
62977	Acinetobacter sp. (strain ADP1)	Proteobacteria	Threonine	T	Q6FFC9	4.2.3.1	threonine synthase	379	317.89	23	23	17.03	5.97	-11.07
62977	Acinetobacter sp. (strain ADP1)	Proteobacteria	Tryptophan	W	Q6FEE6	4.2.1.20	Tryptophan synthase	267	317.89	0	2	4.05	-2.05	-6.11
62977	Acinetobacter sp. (strain ADP1)	Proteobacteria	Tryptophan	W	Q6FEF1	4.2.1.20	Tryptophan synthase	403	317.89	2	2	4.05	-2.05	-6.11
62977	Acinetobacter sp. (strain ADP1)	Proteobacteria	Tyrosine	Y	Q6FFR7	2.6.1.5	tyrosine transaminase	404	317.89	17	17	10.44	6.56	-3.87
62977	Acinetobacter sp. (strain ADP1)	Proteobacteria	Tyrosine	Y	Q6FFR7	2.6.1.57	aromatic-amino-acid transaminase	404	317.89	17	17	10.44	6.56	-3.87
62977	Acinetobacter sp. (strain ADP1)	Proteobacteria	Valine	V	Q6FEI8	2.6.1.42	branched-chain-amino-acid transaminase	311	317.89	21	21	20.83	0.17	-20.65
436717	Acinetobacter sp. (strain JCM 1667 / KCTC 23045 / DR1)	Proteobacteria	Alanine	A	D8JLB8	2.6.1.2	Alanine transaminase	476	310.18	36	36	26.48	9.52	-16.96
436717	Acinetobacter sp. (strain JCM 1667 / KCTC 23045 / DR1)	Proteobacteria	Alanine	A	D8JKI5	2.8.1.7	Cysteine desulfurase	405	310.18	41	36	26.48	9.52	-16.96
436717	Acinetobacter sp. (strain JCM 1667 / KCTC 23045 / DR1)	Proteobacteria	Arginine	R	D8JHW0	4.3.2.1	Argininosuccinate lyase	477	310.18	30	30	13	17	4.01
436717	Acinetobacter sp. (strain JCM 1667 / KCTC 23045 / DR1)	Proteobacteria	Asparagine	N	D8JF97	3.1.1.29	Aminoacyl-tRNA hydrolase	193	310.18	13	13	13.92	-0.92	-14.85
436717	Acinetobacter sp. (strain JCM 1667 / KCTC 23045 / DR1)	Proteobacteria	Aspartate	D	D8JGD7	2.6.1.1	Aspartate transaminase	532	310.18	35	35	15.66	19.34	3.68
436717	Acinetobacter sp. (strain JCM 1667 / KCTC 23045 / DR1)	Proteobacteria	Cysteine	C	D8JG85	2.5.1.47	Cysteine synthase	310	310.18	2	2	2.89	-0.89	-3.78
436717	Acinetobacter sp. (strain JCM 1667 / KCTC 23045 / DR1)	Proteobacteria	Cysteine	C	D8JIG7	2.5.1.47	Cysteine synthase	332	310.18	2	2	2.89	-0.89	-3.78
436717	Acinetobacter sp. (strain JCM 1667 / KCTC 23045 / DR1)	Proteobacteria	Glutamate	E	D8JM89	1.4.1.13	glutamate synthase	473	310.18	36	93	18.17	74.83	56.67
436717	Acinetobacter sp. (strain JCM 1667 / KCTC 23045 / DR1)	Proteobacteria	Glutamate	E	D8JM88	1.4.1.13	glutamate synthase	1493	310.18	93	93	18.17	74.83	56.67
436717	Acinetobacter sp. (strain JCM 1667 / KCTC 23045 / DR1)	Proteobacteria	Glutamine	Q	D8JF86	6.3.1.2	glutamine synthetase	469	310.18	11	11	16.14	-5.14	-21.28
436717	Acinetobacter sp. (strain JCM 1667 / KCTC 23045 / DR1)	Proteobacteria	Glycine	G	D8JFR4	2.1.2.1	serine hydroxymethyltransferase	417	310.18	36	36	20.68	15.32	-5.36
436717	Acinetobacter sp. (strain JCM 1667 / KCTC 23045 / DR1)	Proteobacteria	Histidine	H	D8JG32	1.1.1.23	histidinal dehydrogenase / histidinol dehydrogenase	429	310.18	12	12	7.27	4.73	-2.54
436717	Acinetobacter sp. (strain JCM 1667 / KCTC 23045 / DR1)	Proteobacteria	Isoleucine	I	D8JNP5	2.6.1.42	branched-chain-amino-acid transaminase	308	310.18	22	22	21.33	0.67	-20.66
436717	Acinetobacter sp. (strain JCM 1667 / KCTC 23045 / DR1)	Proteobacteria	Leucine	L	D8JNP5	2.6.1.42	branched-chain-amino-acid transaminase	308	310.18	21	21	32.48	-11.48	-43.96
436717	Acinetobacter sp. (strain JCM 1667 / KCTC 23045 / DR1)	Proteobacteria	Lysine	K	D8JE76	4.1.1.20	diaminopimelate decarboxylase	416	310.18	28	28	17.64	10.36	-7.28
436717	Acinetobacter sp. (strain JCM 1667 / KCTC 23045 / DR1)	Proteobacteria	Methionine	M	D8JDW7	2.1.1.13	methionine synthase	1228	310.18	29	5	7.4	-2.4	-9.8
436717	Acinetobacter sp. (strain JCM 1667 / KCTC 23045 / DR1)	Proteobacteria	Methionine	M	D8JFK5	2.1.1.14	methionine synthase	347	310.18	5	5	7.4	-2.4	-9.8
436717	Acinetobacter sp. (strain JCM 1667 / KCTC 23045 / DR1)	Proteobacteria	Phenylalanine	F	D8JJ62	2.6.1.57	branched-chain amino-acid aminotransferase	404	310.18	19	19	13.66	5.34	-8.31
436717	Acinetobacter sp. (strain JCM 1667 / KCTC 23045 / DR1)	Proteobacteria	Proline	P	D8JG51	1.5.1.2	pyrroline-5-carboxylate reductase	276	310.18	10	10	12.47	-2.47	-14.95
436717	Acinetobacter sp. (strain JCM 1667 / KCTC 23045 / DR1)	Proteobacteria	Threonine	T	D8JIB6	4.2.3.1	threonine synthase	379	310.18	23	23	16.73	6.27	-10.46
436717	Acinetobacter sp. (strain JCM 1667 / KCTC 23045 / DR1)	Proteobacteria	Tryptophan	W	D8JNT1	4.2.1.20	Tryptophan synthase	267	310.18	0	2	4	-2	-6
436717	Acinetobacter sp. (strain JCM 1667 / KCTC 23045 / DR1)	Proteobacteria	Tryptophan	W	D8JKC8	4.2.1.20	Tryptophan synthase	401	310.18	1	2	4	-2	-6
436717	Acinetobacter sp. (strain JCM 1667 / KCTC 23045 / DR1)	Proteobacteria	Tryptophan	W	D8JNS6	4.2.1.20	Tryptophan synthase	409	310.18	2	2	4	-2	-6
436717	Acinetobacter sp. (strain JCM 1667 / KCTC 23045 / DR1)	Proteobacteria	Tyrosine	Y	D8JJ62	2.6.1.57	aromatic-amino-acid transaminase	404	310.18	17	17	10.14	6.86	-3.28
436717	Acinetobacter sp. (strain JCM 1667 / KCTC 23045 / DR1)	Proteobacteria	Valine	V	D8JNP5	2.6.1.42	branched-chain-amino-acid transaminase	308	310.18	19	19	20.86	-1.86	-22.71
434271	Actinobacillus pleuropneumoniae serotype 3 (strain JL03)	Proteobacteria	Alanine	A	B0BPL4	2.8.1.7	Cysteine desulfurase	408	313.91	32	32	27.38	4.62	-22.76
434271	Actinobacillus pleuropneumoniae serotype 3 (strain JL03)	Proteobacteria	Arginine	R	B0BQC2	4.3.2.1	Argininosuccinate lyase	458	313.91	27	27	13.91	13.09	-0.83
434271	Actinobacillus pleuropneumoniae serotype 3 (strain JL03)	Proteobacteria	Asparagine	N	B0BRJ2	3.1.1.29	Aminoacyl-tRNA hydrolase	194	313.91	14	12	14.58	-2.58	-17.16
434271	Actinobacillus pleuropneumoniae serotype 3 (strain JL03)	Proteobacteria	Asparagine	N	B0BT12	6.3.1.1	Aspartate-ammonia ligase	330	313.91	12	12	14.58	-2.58	-17.16
434271	Actinobacillus pleuropneumoniae serotype 3 (strain JL03)	Proteobacteria	Cysteine	C	B0BSQ4	2.5.1.47	Cysteine synthase	316	313.91	1	1	3.11	-2.11	-5.22
434271	Actinobacillus pleuropneumoniae serotype 3 (strain JL03)	Proteobacteria	Glutamine	Q	B0BTM1	6.3.1.2	glutamine synthetase	471	313.91	5	5	15.16	-10.16	-25.32
434271	Actinobacillus pleuropneumoniae serotype 3 (strain JL03)	Proteobacteria	Glycine	G	B0BSL4	2.1.2.1	serine hydroxymethyltransferase	421	313.91	36	36	20.9	15.1	-5.81
434271	Actinobacillus pleuropneumoniae serotype 3 (strain JL03)	Proteobacteria	Histidine	H	B0BU48	1.1.1.23	histidinal dehydrogenase / histidinol dehydrogenase	428	313.91	6	6	6.46	-0.46	-6.91
434271	Actinobacillus pleuropneumoniae serotype 3 (strain JL03)	Proteobacteria	Isoleucine	I	B0BRN0	2.6.1.42	branched-chain-amino-acid transaminase	345	313.91	21	21	21.45	-0.45	-21.91
434271	Actinobacillus pleuropneumoniae serotype 3 (strain JL03)	Proteobacteria	Leucine	L	B0BRN0	2.6.1.42	branched-chain-amino-acid transaminase	345	313.91	27	27	33.13	-6.13	-39.27
434271	Actinobacillus pleuropneumoniae serotype 3 (strain JL03)	Proteobacteria	Lysine	K	B0BRB8	4.1.1.20	diaminopimelate decarboxylase	416	313.91	20	20	19.52	0.48	-19.04
434271	Actinobacillus pleuropneumoniae serotype 3 (strain JL03)	Proteobacteria	Methionine	M	B0BQ96	2.1.1.14	methionine synthase	757	313.91	11	11	7.59	3.41	-4.17
434271	Actinobacillus pleuropneumoniae serotype 3 (strain JL03)	Proteobacteria	Proline	P	B0BS65	1.5.1.2	pyrroline-5-carboxylate reductase	276	313.91	7	7	11.75	-4.75	-16.5
434271	Actinobacillus pleuropneumoniae serotype 3 (strain JL03)	Proteobacteria	Tryptophan	W	B0BU73	4.2.1.20	Tryptophan synthase	269	313.91	0	1	3.65	-2.65	-6.3
434271	Actinobacillus pleuropneumoniae serotype 3 (strain JL03)	Proteobacteria	Tryptophan	W	B0BU72	4.2.1.20	Tryptophan synthase	396	313.91	1	1	3.65	-2.65	-6.3
434271	Actinobacillus pleuropneumoniae serotype 3 (strain JL03)	Proteobacteria	Valine	V	B0BRN0	2.6.1.42	branched-chain-amino-acid transaminase	345	313.91	22	22	21.24	0.76	-20.49
416269	Actinobacillus pleuropneumoniae serotype 5b (strain L20)	Proteobacteria	Alanine	A	A3N0U1	2.8.1.7	Cysteine desulfurase	408	324.91	32	32	28.5	3.5	-25.01
416269	Actinobacillus pleuropneumoniae serotype 5b (strain L20)	Proteobacteria	Arginine	R	A3N1I1	4.3.2.1	Argininosuccinate lyase	458	324.91	27	27	14.43	12.57	-1.87
416269	Actinobacillus pleuropneumoniae serotype 5b (strain L20)	Proteobacteria	Asparagine	N	A3MYA5	3.1.1.29	Aminoacyl-tRNA hydrolase	194	324.91	14	12	15.23	-3.23	-18.46
416269	Actinobacillus pleuropneumoniae serotype 5b (strain L20)	Proteobacteria	Asparagine	N	A3N3D3	6.3.1.1	Aspartate-ammonia ligase	330	324.91	12	12	15.23	-3.23	-18.46
416269	Actinobacillus pleuropneumoniae serotype 5b (strain L20)	Proteobacteria	Aspartate	D	A3N026	2.6.1.1	Aspartate transaminase	398	324.91	19	22	16.12	5.88	-10.23
416269	Actinobacillus pleuropneumoniae serotype 5b (strain L20)	Proteobacteria	Aspartate	D	A3N151	2.6.1.1	Aspartate transaminase	405	324.91	22	22	16.12	5.88	-10.23
416269	Actinobacillus pleuropneumoniae serotype 5b (strain L20)	Proteobacteria	Cysteine	C	A3MYX0	2.5.1.47	Cysteine synthase	316	324.91	1	1	3.17	-2.17	-5.35
416269	Actinobacillus pleuropneumoniae serotype 5b (strain L20)	Proteobacteria	Glutamate	E	A3MYH8	1.5.1.12	1-pyrroline-5-carboxylate dehydrogenase	1201	324.91	76	76	20.9	55.1	34.21
416269	Actinobacillus pleuropneumoniae serotype 5b (strain L20)	Proteobacteria	Glutamine	Q	A3N3N3	6.3.1.2	glutamine synthetase	471	324.91	5	5	15.62	-10.62	-26.25
416269	Actinobacillus pleuropneumoniae serotype 5b (strain L20)	Proteobacteria	Glycine	G	A3MYT3	2.1.2.1	serine hydroxymethyltransferase	421	324.91	35	35	22.01	12.99	-9.02
416269	Actinobacillus pleuropneumoniae serotype 5b (strain L20)	Proteobacteria	Histidine	H	A3N3V8	1.1.1.23	histidinal dehydrogenase / histidinol dehydrogenase	428	324.91	6	6	6.59	-0.59	-7.18
416269	Actinobacillus pleuropneumoniae serotype 5b (strain L20)	Proteobacteria	Isoleucine	I	A3MYE4	2.6.1.42	branched-chain-amino-acid transaminase	345	324.91	21	21	21.96	-0.96	-22.93
416269	Actinobacillus pleuropneumoniae serotype 5b (strain L20)	Proteobacteria	Leucine	L	A3MYE4	2.6.1.42	branched-chain-amino-acid transaminase	345	324.91	27	27	34	-7	-41.01
416269	Actinobacillus pleuropneumoniae serotype 5b (strain L20)	Proteobacteria	Lysine	K	A3N2H3	4.1.1.20	diaminopimelate decarboxylase	416	324.91	20	20	20.22	-0.22	-20.44
416269	Actinobacillus pleuropneumoniae serotype 5b (strain L20)	Proteobacteria	Methionine	M	A3N1F9	2.1.1.14	methionine synthase	757	324.91	11	11	7.77	3.23	-4.55
416269	Actinobacillus pleuropneumoniae serotype 5b (strain L20)	Proteobacteria	Proline	P	A3MYN2	1.5.1.2	pyrroline-5-carboxylate reductase	276	324.91	8	8	12.1	-4.1	-16.19
416269	Actinobacillus pleuropneumoniae serotype 5b (strain L20)	Proteobacteria	Serine	S	A3N1N0	3.1.3.3	phosphoserine phosphatase	286	324.91	12	12	18.73	-6.73	-25.46
416269	Actinobacillus pleuropneumoniae serotype 5b (strain L20)	Proteobacteria	Threonine	T	A3MYZ1	4.2.3.1	threonine synthase	364	324.91	14	19	17.02	1.98	-15.03
416269	Actinobacillus pleuropneumoniae serotype 5b (strain L20)	Proteobacteria	Threonine	T	A3N2E7	4.2.3.1	threonine synthase	426	324.91	19	19	17.02	1.98	-15.03
416269	Actinobacillus pleuropneumoniae serotype 5b (strain L20)	Proteobacteria	Tryptophan	W	A3MZI8	4.2.1.20	Tryptophan synthase	269	324.91	0	1	3.73	-2.73	-6.45
416269	Actinobacillus pleuropneumoniae serotype 5b (strain L20)	Proteobacteria	Tryptophan	W	A3MZI7	4.2.1.20	Tryptophan synthase	396	324.91	1	1	3.73	-2.73	-6.45
416269	Actinobacillus pleuropneumoniae serotype 5b (strain L20)	Proteobacteria	Valine	V	A3MYE4	2.6.1.42	branched-chain-amino-acid transaminase	345	324.91	22	22	22.1	-0.1	-22.19
537457	Actinobacillus pleuropneumoniae serotype 7 (strain AP76)	Proteobacteria	Alanine	A	B3GXS6	2.8.1.7	Cysteine desulfurase	408	319.82	32	32	27.89	4.11	-23.77
537457	Actinobacillus pleuropneumoniae serotype 7 (strain AP76)	Proteobacteria	Arginine	R	B3GY67	4.3.2.1	Argininosuccinate lyase	458	319.82	27	27	14.17	12.83	-1.34
537457	Actinobacillus pleuropneumoniae serotype 7 (strain AP76)	Proteobacteria	Asparagine	N	B3GZM3	3.1.1.29	Aminoacyl-tRNA hydrolase	194	319.82	14	12	15.17	-3.17	-18.34
537457	Actinobacillus pleuropneumoniae serotype 7 (strain AP76)	Proteobacteria	Asparagine	N	B3GZ90	6.3.1.1	Aspartate-ammonia ligase	330	319.82	12	12	15.17	-3.17	-18.34
537457	Actinobacillus pleuropneumoniae serotype 7 (strain AP76)	Proteobacteria	Aspartate	D	B3H185	2.6.1.1	Aspartate transaminase	398	319.82	20	21	15.9	5.1	-10.8
537457	Actinobacillus pleuropneumoniae serotype 7 (strain AP76)	Proteobacteria	Aspartate	D	B3H1S4	2.6.1.1	Aspartate transaminase	405	319.82	21	21	15.9	5.1	-10.8
537457	Actinobacillus pleuropneumoniae serotype 7 (strain AP76)	Proteobacteria	Cysteine	C	B3H090	2.5.1.47	Cysteine synthase	316	319.82	1	1	3.16	-2.16	-5.32
537457	Actinobacillus pleuropneumoniae serotype 7 (strain AP76)	Proteobacteria	Glutamine	Q	B3H311	6.3.1.2	glutamine synthetase	471	319.82	5	5	15.32	-10.32	-25.63
537457	Actinobacillus pleuropneumoniae serotype 7 (strain AP76)	Proteobacteria	Glycine	G	B3H053	2.1.2.1	serine hydroxymethyltransferase	421	319.82	36	36	21.54	14.46	-7.08
537457	Actinobacillus pleuropneumoniae serotype 7 (strain AP76)	Proteobacteria	Histidine	H	B3GZG6	1.1.1.23	histidinal dehydrogenase / histidinol dehydrogenase	428	319.82	6	6	6.48	-0.48	-6.96
537457	Actinobacillus pleuropneumoniae serotype 7 (strain AP76)	Proteobacteria	Isoleucine	I	B3GZR2	2.6.1.42	branched-chain-amino-acid transaminase	345	319.82	21	21	21.67	-0.67	-22.34
537457	Actinobacillus pleuropneumoniae serotype 7 (strain AP76)	Proteobacteria	Leucine	L	B3GZR2	2.6.1.42	branched-chain-amino-acid transaminase	345	319.82	27	27	33.35	-6.35	-39.71
537457	Actinobacillus pleuropneumoniae serotype 7 (strain AP76)	Proteobacteria	Lysine	K	B3GYK6	4.1.1.20	diaminopimelate decarboxylase	416	319.82	20	20	20.05	-0.05	-20.09
537457	Actinobacillus pleuropneumoniae serotype 7 (strain AP76)	Proteobacteria	Methionine	M	B3GY43	2.1.1.14	methionine synthase	757	319.82	11	11	7.65	3.35	-4.31
537457	Actinobacillus pleuropneumoniae serotype 7 (strain AP76)	Proteobacteria	Proline	P	B3H002	1.5.1.2	pyrroline-5-carboxylate reductase	276	319.82	7	7	11.83	-4.83	-16.65
537457	Actinobacillus pleuropneumoniae serotype 7 (strain AP76)	Proteobacteria	Serine	S	B3H201	3.1.3.3	phosphoserine phosphatase	289	319.82	14	14	18.59	-4.59	-23.19
537457	Actinobacillus pleuropneumoniae serotype 7 (strain AP76)	Proteobacteria	Threonine	T	B3H0B1	4.2.3.1	threonine synthase	350	319.82	12	19	16.78	2.22	-14.57
537457	Actinobacillus pleuropneumoniae serotype 7 (strain AP76)	Proteobacteria	Threonine	T	B3H2I6	4.2.3.1	threonine synthase	426	319.82	19	19	16.78	2.22	-14.57
537457	Actinobacillus pleuropneumoniae serotype 7 (strain AP76)	Proteobacteria	Tryptophan	W	B3GX47	4.2.1.20	Tryptophan synthase	269	319.82	0	1	3.74	-2.74	-6.48
537457	Actinobacillus pleuropneumoniae serotype 7 (strain AP76)	Proteobacteria	Tryptophan	W	B3GX46	4.2.1.20	Tryptophan synthase	396	319.82	1	1	3.74	-2.74	-6.48
537457	Actinobacillus pleuropneumoniae serotype 7 (strain AP76)	Proteobacteria	Valine	V	B3GZR2	2.6.1.42	branched-chain-amino-acid transaminase	345	319.82	22	22	21.6	0.4	-21.2
339671	Actinobacillus succinogenes (strain ATCC 55618 / 130Z)	Proteobacteria	Alanine	A	A6VMN7	2.8.1.7	Cysteine desulfurase	404	325.98	35	35	29.2	5.8	-23.4
339671	Actinobacillus succinogenes (strain ATCC 55618 / 130Z)	Proteobacteria	Arginine	R	A6VKY5	4.3.2.1	Argininosuccinate lyase	460	325.98	27	27	15.81	11.19	-4.62
339671	Actinobacillus succinogenes (strain ATCC 55618 / 130Z)	Proteobacteria	Asparagine	N	A6VP74	3.1.1.29	Aminoacyl-tRNA hydrolase	194	325.98	11	11	15.01	-4.01	-19.02
339671	Actinobacillus succinogenes (strain ATCC 55618 / 130Z)	Proteobacteria	Asparagine	N	A6VLN1	6.3.1.1	Aspartate-ammonia ligase	330	325.98	13	11	15.01	-4.01	-19.02
339671	Actinobacillus succinogenes (strain ATCC 55618 / 130Z)	Proteobacteria	Aspartate	D	A6VPN1	2.6.1.1	Aspartate transaminase	396	325.98	22	22	16.86	5.14	-11.73
339671	Actinobacillus succinogenes (strain ATCC 55618 / 130Z)	Proteobacteria	Cysteine	C	A6VR55	2.5.1.47	Cysteine synthase	316	325.98	1	1	3.39	-2.39	-5.77
339671	Actinobacillus succinogenes (strain ATCC 55618 / 130Z)	Proteobacteria	Glutamine	Q	A6VKP9	6.3.1.2	glutamine synthetase	471	325.98	6	6	14.28	-8.28	-22.56
339671	Actinobacillus succinogenes (strain ATCC 55618 / 130Z)	Proteobacteria	Glycine	G	A6VP23	2.1.2.1	serine hydroxymethyltransferase	422	325.98	37	37	22.85	14.15	-8.7
339671	Actinobacillus succinogenes (strain ATCC 55618 / 130Z)	Proteobacteria	Histidine	H	A6VM08	1.1.1.23	histidinal dehydrogenase / histidinol dehydrogenase	426	325.98	6	6	6.67	-0.67	-7.35
339671	Actinobacillus succinogenes (strain ATCC 55618 / 130Z)	Proteobacteria	Isoleucine	I	A6VQ03	2.6.1.42	branched-chain-amino-acid transaminase	343	325.98	18	18	21.84	-3.84	-25.68
339671	Actinobacillus succinogenes (strain ATCC 55618 / 130Z)	Proteobacteria	Leucine	L	A6VQ03	2.6.1.42	branched-chain-amino-acid transaminase	343	325.98	27	27	33.8	-6.8	-40.6
339671	Actinobacillus succinogenes (strain ATCC 55618 / 130Z)	Proteobacteria	Lysine	K	A6VKS1	4.1.1.20	diaminopimelate decarboxylase	415	325.98	19	19	18.82	0.18	-18.65
339671	Actinobacillus succinogenes (strain ATCC 55618 / 130Z)	Proteobacteria	Methionine	M	A6VPT0	2.5.1.49	O-acetylhomoserine aminocarboxypropyltransferase	421	325.98	8	8	8.14	-0.14	-8.27
339671	Actinobacillus succinogenes (strain ATCC 55618 / 130Z)	Proteobacteria	Phenylalanine	F	A6VP01	4.2.1.91	arogenate dehydratase	260	325.98	13	13	14.37	-1.37	-15.74
339671	Actinobacillus succinogenes (strain ATCC 55618 / 130Z)	Proteobacteria	Proline	P	A6VQ69	1.5.1.2	pyrroline-5-carboxylate reductase	271	325.98	12	12	12.58	-0.58	-13.16
339671	Actinobacillus succinogenes (strain ATCC 55618 / 130Z)	Proteobacteria	Serine	S	A6VR59	3.1.3.3	phosphoserine phosphatase	313	325.98	14	14	18.29	-4.29	-22.57
339671	Actinobacillus succinogenes (strain ATCC 55618 / 130Z)	Proteobacteria	Threonine	T	A6VMH6	4.2.3.1	threonine synthase	424	325.98	19	19	17.43	1.57	-15.86
339671	Actinobacillus succinogenes (strain ATCC 55618 / 130Z)	Proteobacteria	Tryptophan	W	A6VPE0	4.2.1.20	Tryptophan synthase	269	325.98	0	1	3.82	-2.82	-6.64
339671	Actinobacillus succinogenes (strain ATCC 55618 / 130Z)	Proteobacteria	Tryptophan	W	A6VPD9	4.2.1.20	Tryptophan synthase	398	325.98	1	1	3.82	-2.82	-6.64
339671	Actinobacillus succinogenes (strain ATCC 55618 / 130Z)	Proteobacteria	Valine	V	A6VQ03	2.6.1.42	branched-chain-amino-acid transaminase	343	325.98	21	21	22.72	-1.72	-24.43
512565	Actinoplanes missouriensis (strain ATCC 14538 / DSM 43046 / CBS 188.64 / JCM 3121 / NCIMB 12654 / NBRC 102363 / 431)	Actinobacteria	Arginine	R	I0HED2	4.3.2.1	Argininosuccinate lyase	479	325.16	35	35	25.67	9.33	-16.34
512565	Actinoplanes missouriensis (strain ATCC 14538 / DSM 43046 / CBS 188.64 / JCM 3121 / NCIMB 12654 / NBRC 102363 / 431)	Actinobacteria	Asparagine	N	I0HI83	3.1.1.29	Aminoacyl-tRNA hydrolase	199	325.16	7	7	6.28	0.72	-5.55
512565	Actinoplanes missouriensis (strain ATCC 14538 / DSM 43046 / CBS 188.64 / JCM 3121 / NCIMB 12654 / NBRC 102363 / 431)	Actinobacteria	Asparagine	N	I0HBK5	6.3.5.4	Asparagine synthase (glutamine-hydrolyzing)	652	325.16	5	7	6.28	0.72	-5.55
512565	Actinoplanes missouriensis (strain ATCC 14538 / DSM 43046 / CBS 188.64 / JCM 3121 / NCIMB 12654 / NBRC 102363 / 431)	Actinobacteria	Asparagine	N	I0HFN0	6.3.5.4	Asparagine synthase (glutamine-hydrolyzing)	610	325.16	12	7	6.28	0.72	-5.55
512565	Actinoplanes missouriensis (strain ATCC 14538 / DSM 43046 / CBS 188.64 / JCM 3121 / NCIMB 12654 / NBRC 102363 / 431)	Actinobacteria	Cysteine	C	I0GZH6	2.5.1.47	Cysteine synthase	322	325.16	2	2	2.25	-0.25	-2.5
512565	Actinoplanes missouriensis (strain ATCC 14538 / DSM 43046 / CBS 188.64 / JCM 3121 / NCIMB 12654 / NBRC 102363 / 431)	Actinobacteria	Glutamine	Q	I0H0P8	6.3.1.2	glutamine synthetase	474	325.16	11	12	9	3	-6
512565	Actinoplanes missouriensis (strain ATCC 14538 / DSM 43046 / CBS 188.64 / JCM 3121 / NCIMB 12654 / NBRC 102363 / 431)	Actinobacteria	Glutamine	Q	I0H7E1	6.3.1.2	glutamine synthetase	333	325.16	12	12	9	3	-6
512565	Actinoplanes missouriensis (strain ATCC 14538 / DSM 43046 / CBS 188.64 / JCM 3121 / NCIMB 12654 / NBRC 102363 / 431)	Actinobacteria	Glycine	G	I0H8T3	1.4.4.2	Glycine dehydrogenase (decarboxylating)	936	325.16	81	40	30.11	9.89	-20.22
512565	Actinoplanes missouriensis (strain ATCC 14538 / DSM 43046 / CBS 188.64 / JCM 3121 / NCIMB 12654 / NBRC 102363 / 431)	Actinobacteria	Glycine	G	I0GY48	2.1.2.1	serine hydroxymethyltransferase	478	325.16	40	40	30.11	9.89	-20.22
512565	Actinoplanes missouriensis (strain ATCC 14538 / DSM 43046 / CBS 188.64 / JCM 3121 / NCIMB 12654 / NBRC 102363 / 431)	Actinobacteria	Glycine	G	I0HHD4	2.1.2.1	serine hydroxymethyltransferase	429	325.16	40	40	30.11	9.89	-20.22
512565	Actinoplanes missouriensis (strain ATCC 14538 / DSM 43046 / CBS 188.64 / JCM 3121 / NCIMB 12654 / NBRC 102363 / 431)	Actinobacteria	Histidine	H	I0H174	1.1.1.23	histidinal dehydrogenase / histidinol dehydrogenase	436	325.16	12	12	6.76	5.24	-1.53
512565	Actinoplanes missouriensis (strain ATCC 14538 / DSM 43046 / CBS 188.64 / JCM 3121 / NCIMB 12654 / NBRC 102363 / 431)	Actinobacteria	Isoleucine	I	I0HAZ4	2.6.1.42	branched-chain-amino-acid transaminase	341	325.16	8	18	12.18	5.82	-6.35
512565	Actinoplanes missouriensis (strain ATCC 14538 / DSM 43046 / CBS 188.64 / JCM 3121 / NCIMB 12654 / NBRC 102363 / 431)	Actinobacteria	Isoleucine	I	I0HH49	2.6.1.42	branched-chain-amino-acid transaminase	365	325.16	18	18	12.18	5.82	-6.35
512565	Actinoplanes missouriensis (strain ATCC 14538 / DSM 43046 / CBS 188.64 / JCM 3121 / NCIMB 12654 / NBRC 102363 / 431)	Actinobacteria	Leucine	L	I0HH49	2.6.1.42	branched-chain-amino-acid transaminase	365	325.16	28	32	33.53	-1.53	-35.06
512565	Actinoplanes missouriensis (strain ATCC 14538 / DSM 43046 / CBS 188.64 / JCM 3121 / NCIMB 12654 / NBRC 102363 / 431)	Actinobacteria	Leucine	L	I0HAZ4	2.6.1.42	branched-chain-amino-acid transaminase	341	325.16	32	32	33.53	-1.53	-35.06
512565	Actinoplanes missouriensis (strain ATCC 14538 / DSM 43046 / CBS 188.64 / JCM 3121 / NCIMB 12654 / NBRC 102363 / 431)	Actinobacteria	Lysine	K	I0HHF7	4.1.1.20	diaminopimelate decarboxylase	461	325.16	11	11	6.35	4.65	-1.7
512565	Actinoplanes missouriensis (strain ATCC 14538 / DSM 43046 / CBS 188.64 / JCM 3121 / NCIMB 12654 / NBRC 102363 / 431)	Actinobacteria	Proline	P	I0H0Z2	1.5.1.2	pyrroline-5-carboxylate reductase	270	325.16	13	13	19.55	-6.55	-26.09
512565	Actinoplanes missouriensis (strain ATCC 14538 / DSM 43046 / CBS 188.64 / JCM 3121 / NCIMB 12654 / NBRC 102363 / 431)	Actinobacteria	Threonine	T	I0HHF9	4.2.3.1	threonine synthase	349	325.16	18	18	20.3	-2.3	-22.59
512565	Actinoplanes missouriensis (strain ATCC 14538 / DSM 43046 / CBS 188.64 / JCM 3121 / NCIMB 12654 / NBRC 102363 / 431)	Actinobacteria	Tryptophan	W	I0GXU8	4.2.1.20	Tryptophan synthase	245	325.16	1	5	5.12	-0.12	-5.24
512565	Actinoplanes missouriensis (strain ATCC 14538 / DSM 43046 / CBS 188.64 / JCM 3121 / NCIMB 12654 / NBRC 102363 / 431)	Actinobacteria	Tryptophan	W	I0H199	4.2.1.20	Tryptophan synthase	413	325.16	2	5	5.12	-0.12	-5.24
512565	Actinoplanes missouriensis (strain ATCC 14538 / DSM 43046 / CBS 188.64 / JCM 3121 / NCIMB 12654 / NBRC 102363 / 431)	Actinobacteria	Tryptophan	W	I0H1A0	4.2.1.20	Tryptophan synthase	279	325.16	2	5	5.12	-0.12	-5.24
512565	Actinoplanes missouriensis (strain ATCC 14538 / DSM 43046 / CBS 188.64 / JCM 3121 / NCIMB 12654 / NBRC 102363 / 431)	Actinobacteria	Tryptophan	W	I0GXU7	4.2.1.20	Tryptophan synthase	438	325.16	5	5	5.12	-0.12	-5.24
512565	Actinoplanes missouriensis (strain ATCC 14538 / DSM 43046 / CBS 188.64 / JCM 3121 / NCIMB 12654 / NBRC 102363 / 431)	Actinobacteria	Valine	V	I0HAZ4	2.6.1.42	branched-chain-amino-acid transaminase	341	325.16	28	30	28.13	1.87	-26.26
512565	Actinoplanes missouriensis (strain ATCC 14538 / DSM 43046 / CBS 188.64 / JCM 3121 / NCIMB 12654 / NBRC 102363 / 431)	Actinobacteria	Valine	V	I0HH49	2.6.1.42	branched-chain-amino-acid transaminase	365	325.16	30	30	28.13	1.87	-26.26
134676	Actinoplanes sp. (strain ATCC 31044 / CBS 674.73 / SE50/110)	Actinobacteria	Alanine	A	G8SCX1	2.8.1.7	Cysteine desulfurase	409	329.13	38	75	47.14	27.86	-19.27
134676	Actinoplanes sp. (strain ATCC 31044 / CBS 674.73 / SE50/110)	Actinobacteria	Alanine	A	G8SK80	2.8.1.7	Cysteine desulfurase	408	329.13	58	75	47.14	27.86	-19.27
134676	Actinoplanes sp. (strain ATCC 31044 / CBS 674.73 / SE50/110)	Actinobacteria	Alanine	A	G8SM16	2.8.1.7	Cysteine desulfurase	400	329.13	70	75	47.14	27.86	-19.27
134676	Actinoplanes sp. (strain ATCC 31044 / CBS 674.73 / SE50/110)	Actinobacteria	Alanine	A	G8SL68	2.8.1.7	Cysteine desulfurase	391	329.13	71	75	47.14	27.86	-19.27
134676	Actinoplanes sp. (strain ATCC 31044 / CBS 674.73 / SE50/110)	Actinobacteria	Alanine	A	G8S862	2.8.1.7	Cysteine desulfurase	378	329.13	75	75	47.14	27.86	-19.27
134676	Actinoplanes sp. (strain ATCC 31044 / CBS 674.73 / SE50/110)	Actinobacteria	Arginine	R	G8S2Q7	4.3.2.1	Argininosuccinate lyase	476	329.13	37	43	26.8	16.2	-10.6
134676	Actinoplanes sp. (strain ATCC 31044 / CBS 674.73 / SE50/110)	Actinobacteria	Arginine	R	G8S7X2	4.3.2.1	Argininosuccinate lyase	405	329.13	43	43	26.8	16.2	-10.6
134676	Actinoplanes sp. (strain ATCC 31044 / CBS 674.73 / SE50/110)	Actinobacteria	Asparagine	N	G8S4K2	3.1.1.29	Aminoacyl-tRNA hydrolase	195	329.13	6	6	6.14	-0.14	-6.29
134676	Actinoplanes sp. (strain ATCC 31044 / CBS 674.73 / SE50/110)	Actinobacteria	Asparagine	N	G8SK04	6.3.5.4	Asparagine synthase (glutamine-hydrolyzing)	612	329.13	5	6	6.14	-0.14	-6.29
134676	Actinoplanes sp. (strain ATCC 31044 / CBS 674.73 / SE50/110)	Actinobacteria	Asparagine	N	G8S132	6.3.5.4	Asparagine synthase (glutamine-hydrolyzing)	624	329.13	8	6	6.14	-0.14	-6.29
134676	Actinoplanes sp. (strain ATCC 31044 / CBS 674.73 / SE50/110)	Actinobacteria	Asparagine	N	G8SAR2	6.3.5.4	Asparagine synthase (glutamine-hydrolyzing)	590	329.13	8	6	6.14	-0.14	-6.29
134676	Actinoplanes sp. (strain ATCC 31044 / CBS 674.73 / SE50/110)	Actinobacteria	Asparagine	N	G8RZZ1	6.3.5.4	Asparagine synthase (glutamine-hydrolyzing)	733	329.13	19	6	6.14	-0.14	-6.29
134676	Actinoplanes sp. (strain ATCC 31044 / CBS 674.73 / SE50/110)	Actinobacteria	Aspartate	D	G8S3P2	2.6.1.1	Aspartate transaminase	391	329.13	19	20	19.93	0.07	-19.86
134676	Actinoplanes sp. (strain ATCC 31044 / CBS 674.73 / SE50/110)	Actinobacteria	Aspartate	D	G8SKU5	2.6.1.1	Aspartate transaminase	417	329.13	19	20	19.93	0.07	-19.86
134676	Actinoplanes sp. (strain ATCC 31044 / CBS 674.73 / SE50/110)	Actinobacteria	Aspartate	D	G8SHC4	2.6.1.1	Aspartate transaminase	398	329.13	20	20	19.93	0.07	-19.86
134676	Actinoplanes sp. (strain ATCC 31044 / CBS 674.73 / SE50/110)	Actinobacteria	Cysteine	C	G8SJ91	2.5.1.47	Cysteine synthase	443	329.13	0	2	2.45	-0.45	-2.9
134676	Actinoplanes sp. (strain ATCC 31044 / CBS 674.73 / SE50/110)	Actinobacteria	Cysteine	C	G8RZ61	2.5.1.47	Cysteine synthase	321	329.13	2	2	2.45	-0.45	-2.9
134676	Actinoplanes sp. (strain ATCC 31044 / CBS 674.73 / SE50/110)	Actinobacteria	Cysteine	C	G8SJZ8	2.5.1.47	Cysteine synthase	330	329.13	4	2	2.45	-0.45	-2.9
134676	Actinoplanes sp. (strain ATCC 31044 / CBS 674.73 / SE50/110)	Actinobacteria	Cysteine	C	G8S7U5	2.5.1.47	Cysteine synthase	371	329.13	6	2	2.45	-0.45	-2.9
134676	Actinoplanes sp. (strain ATCC 31044 / CBS 674.73 / SE50/110)	Actinobacteria	Cysteine	C	G8S6Y8	2.5.1.47	Cysteine synthase	336	329.13	9	2	2.45	-0.45	-2.9
134676	Actinoplanes sp. (strain ATCC 31044 / CBS 674.73 / SE50/110)	Actinobacteria	Cysteine	C	G8SL12	4.4.1.1	Cystathionine gamma-lyase	367	329.13	2	2	2.45	-0.45	-2.9
134676	Actinoplanes sp. (strain ATCC 31044 / CBS 674.73 / SE50/110)	Actinobacteria	Glutamate	E	G8SBE2	1.4.1.14	glutamate synthase (NADH)	489	329.13	29	108	15.71	92.29	76.58
134676	Actinoplanes sp. (strain ATCC 31044 / CBS 674.73 / SE50/110)	Actinobacteria	Glutamate	E	G8SBE1	1.4.1.14	glutamate synthase (NADH)	1517	329.13	108	108	15.71	92.29	76.58
134676	Actinoplanes sp. (strain ATCC 31044 / CBS 674.73 / SE50/110)	Actinobacteria	Glutamine	Q	G8RZ99	6.3.1.2	glutamine synthetase	335	329.13	11	9	9.32	-0.32	-9.64
134676	Actinoplanes sp. (strain ATCC 31044 / CBS 674.73 / SE50/110)	Actinobacteria	Glutamine	Q	G8S6L8	6.3.1.2	glutamine synthetase	474	329.13	11	9	9.32	-0.32	-9.64
134676	Actinoplanes sp. (strain ATCC 31044 / CBS 674.73 / SE50/110)	Actinobacteria	Glutamine	Q	G8SIF7	6.3.1.2	glutamine synthetase	448	329.13	13	9	9.32	-0.32	-9.64
134676	Actinoplanes sp. (strain ATCC 31044 / CBS 674.73 / SE50/110)	Actinobacteria	Glutamine	Q	G8S6K4	6.3.1.2	glutamine synthetase	450	329.13	15	9	9.32	-0.32	-9.64
134676	Actinoplanes sp. (strain ATCC 31044 / CBS 674.73 / SE50/110)	Actinobacteria	Glutamine	Q	G8SKW9	6.3.5.7	glutamyl-tRNA(Gln) amidotransferase	548	329.13	9	9	9.32	-0.32	-9.64
134676	Actinoplanes sp. (strain ATCC 31044 / CBS 674.73 / SE50/110)	Actinobacteria	Glycine	G	G8SBW3	1.4.4.2	Glycine dehydrogenase (decarboxylating)	948	329.13	81	34	30.73	3.27	-27.45
134676	Actinoplanes sp. (strain ATCC 31044 / CBS 674.73 / SE50/110)	Actinobacteria	Glycine	G	G8SMH8	2.1.2.1	serine hydroxymethyltransferase	429	329.13	39	34	30.73	3.27	-27.45
134676	Actinoplanes sp. (strain ATCC 31044 / CBS 674.73 / SE50/110)	Actinobacteria	Glycine	G	G8SCP6	2.1.2.1	serine hydroxymethyltransferase	476	329.13	41	34	30.73	3.27	-27.45
134676	Actinoplanes sp. (strain ATCC 31044 / CBS 674.73 / SE50/110)	Actinobacteria	Glycine	G	G8RZU2	2.1.2.1	serine hydroxymethyltransferase	434	329.13	42	34	30.73	3.27	-27.45
134676	Actinoplanes sp. (strain ATCC 31044 / CBS 674.73 / SE50/110)	Actinobacteria	Glycine	G	G8SKQ1	4.1.2.5	L-threonine aldolase	331	329.13	26	34	30.73	3.27	-27.45
134676	Actinoplanes sp. (strain ATCC 31044 / CBS 674.73 / SE50/110)	Actinobacteria	Glycine	G	G8S9Q2	4.1.2.5	L-threonine aldolase	339	329.13	34	34	30.73	3.27	-27.45
134676	Actinoplanes sp. (strain ATCC 31044 / CBS 674.73 / SE50/110)	Actinobacteria	Histidine	H	G8SBA7	1.1.1.23	histidinal dehydrogenase / histidinol dehydrogenase	436	329.13	12	12	7.24	4.76	-2.47
134676	Actinoplanes sp. (strain ATCC 31044 / CBS 674.73 / SE50/110)	Actinobacteria	Isoleucine	I	G8SL40	2.6.1.42	branched-chain-amino-acid transaminase	365	329.13	21	21	11.81	9.19	-2.61
134676	Actinoplanes sp. (strain ATCC 31044 / CBS 674.73 / SE50/110)	Actinobacteria	Leucine	L	G8SL40	2.6.1.42	branched-chain-amino-acid transaminase	365	329.13	28	28	34.03	-6.03	-40.06
134676	Actinoplanes sp. (strain ATCC 31044 / CBS 674.73 / SE50/110)	Actinobacteria	Lysine	K	G8SHU4	1.5.1.7	saccharopine dehydrogenase (NAD+; L-lysine-forming)	415	329.13	6	6	5.84	0.16	-5.69
134676	Actinoplanes sp. (strain ATCC 31044 / CBS 674.73 / SE50/110)	Actinobacteria	Lysine	K	G8SBS1	4.1.1.20	diaminopimelate decarboxylase	382	329.13	4	6	5.84	0.16	-5.69
134676	Actinoplanes sp. (strain ATCC 31044 / CBS 674.73 / SE50/110)	Actinobacteria	Lysine	K	G8RZZ9	4.1.1.20	diaminopimelate decarboxylase	413	329.13	5	6	5.84	0.16	-5.69
134676	Actinoplanes sp. (strain ATCC 31044 / CBS 674.73 / SE50/110)	Actinobacteria	Lysine	K	G8SMK2	4.1.1.20	diaminopimelate decarboxylase	461	329.13	10	6	5.84	0.16	-5.69
134676	Actinoplanes sp. (strain ATCC 31044 / CBS 674.73 / SE50/110)	Actinobacteria	Methionine	M	G8S5J9	2.1.1.13	methionine synthase	418	329.13	4	25	5.57	19.43	13.86
134676	Actinoplanes sp. (strain ATCC 31044 / CBS 674.73 / SE50/110)	Actinobacteria	Methionine	M	G8SEG0	2.1.1.13	methionine synthase	1199	329.13	25	25	5.57	19.43	13.86
134676	Actinoplanes sp. (strain ATCC 31044 / CBS 674.73 / SE50/110)	Actinobacteria	Proline	P	G8S9P0	1.5.1.2	pyrroline-5-carboxylate reductase	267	329.13	15	15	20.32	-5.32	-25.64
134676	Actinoplanes sp. (strain ATCC 31044 / CBS 674.73 / SE50/110)	Actinobacteria	Serine	S	G8S7Z0	3.1.3.3	phosphoserine phosphatase	338	329.13	13	35	16.16	18.84	2.68
134676	Actinoplanes sp. (strain ATCC 31044 / CBS 674.73 / SE50/110)	Actinobacteria	Serine	S	G8S6W1	3.1.3.3	phosphoserine phosphatase	402	329.13	14	35	16.16	18.84	2.68
134676	Actinoplanes sp. (strain ATCC 31044 / CBS 674.73 / SE50/110)	Actinobacteria	Serine	S	G8S4N3	3.1.3.3	phosphoserine phosphatase	375	329.13	15	35	16.16	18.84	2.68
134676	Actinoplanes sp. (strain ATCC 31044 / CBS 674.73 / SE50/110)	Actinobacteria	Serine	S	G8S6U4	3.1.3.3	phosphoserine phosphatase	482	329.13	15	35	16.16	18.84	2.68
134676	Actinoplanes sp. (strain ATCC 31044 / CBS 674.73 / SE50/110)	Actinobacteria	Serine	S	G8RZ96	3.1.3.3	phosphoserine phosphatase	499	329.13	19	35	16.16	18.84	2.68
134676	Actinoplanes sp. (strain ATCC 31044 / CBS 674.73 / SE50/110)	Actinobacteria	Serine	S	G8SM77	3.1.3.3	phosphoserine phosphatase	417	329.13	21	35	16.16	18.84	2.68
134676	Actinoplanes sp. (strain ATCC 31044 / CBS 674.73 / SE50/110)	Actinobacteria	Serine	S	G8S5J8	3.1.3.3	phosphoserine phosphatase	561	329.13	22	35	16.16	18.84	2.68
134676	Actinoplanes sp. (strain ATCC 31044 / CBS 674.73 / SE50/110)	Actinobacteria	Serine	S	G8SGB5	3.1.3.3	phosphoserine phosphatase	594	329.13	25	35	16.16	18.84	2.68
134676	Actinoplanes sp. (strain ATCC 31044 / CBS 674.73 / SE50/110)	Actinobacteria	Serine	S	G8S2B3	3.1.3.3	phosphoserine phosphatase	555	329.13	31	35	16.16	18.84	2.68
134676	Actinoplanes sp. (strain ATCC 31044 / CBS 674.73 / SE50/110)	Actinobacteria	Serine	S	G8RZ36	3.1.3.3	phosphoserine phosphatase	595	329.13	32	35	16.16	18.84	2.68
134676	Actinoplanes sp. (strain ATCC 31044 / CBS 674.73 / SE50/110)	Actinobacteria	Serine	S	G8SKL5	3.1.3.3	phosphoserine phosphatase	685	329.13	32	35	16.16	18.84	2.68
134676	Actinoplanes sp. (strain ATCC 31044 / CBS 674.73 / SE50/110)	Actinobacteria	Serine	S	G8S806	3.1.3.3	phosphoserine phosphatase	679	329.13	34	35	16.16	18.84	2.68
134676	Actinoplanes sp. (strain ATCC 31044 / CBS 674.73 / SE50/110)	Actinobacteria	Serine	S	G8S5X4	3.1.3.3	phosphoserine phosphatase	707	329.13	35	35	16.16	18.84	2.68
134676	Actinoplanes sp. (strain ATCC 31044 / CBS 674.73 / SE50/110)	Actinobacteria	Threonine	T	G8S121	4.2.3.1	threonine synthase	142	329.13	10	31	21.12	9.88	-11.25
134676	Actinoplanes sp. (strain ATCC 31044 / CBS 674.73 / SE50/110)	Actinobacteria	Threonine	T	G8SMJ9	4.2.3.1	threonine synthase	349	329.13	19	31	21.12	9.88	-11.25
134676	Actinoplanes sp. (strain ATCC 31044 / CBS 674.73 / SE50/110)	Actinobacteria	Threonine	T	G8S991	4.2.3.1	threonine synthase	427	329.13	31	31	21.12	9.88	-11.25
134676	Actinoplanes sp. (strain ATCC 31044 / CBS 674.73 / SE50/110)	Actinobacteria	Tryptophan	W	G8SA14	4.2.1.20	Tryptophan synthase	326	329.13	1	4	5.16	-1.16	-6.33
134676	Actinoplanes sp. (strain ATCC 31044 / CBS 674.73 / SE50/110)	Actinobacteria	Tryptophan	W	G8SBD6	4.2.1.20	Tryptophan synthase	274	329.13	2	4	5.16	-1.16	-6.33
134676	Actinoplanes sp. (strain ATCC 31044 / CBS 674.73 / SE50/110)	Actinobacteria	Tryptophan	W	G8SBD5	4.2.1.20	Tryptophan synthase	413	329.13	3	4	5.16	-1.16	-6.33
134676	Actinoplanes sp. (strain ATCC 31044 / CBS 674.73 / SE50/110)	Actinobacteria	Tryptophan	W	G8SA13	4.2.1.20	Tryptophan synthase	404	329.13	4	4	5.16	-1.16	-6.33
134676	Actinoplanes sp. (strain ATCC 31044 / CBS 674.73 / SE50/110)	Actinobacteria	Valine	V	G8SL40	2.6.1.42	branched-chain-amino-acid transaminase	365	329.13	27	27	28.01	-1.01	-29.01
446462	Actinosynnema mirum (strain ATCC 29888 / DSM 43827 / NBRC 14064 / IMRU 3971)	Actinobacteria	Alanine	A	C6W8C4	2.8.1.7	Cysteine desulfurase	425	345.62	67	67	49	18	-31
446462	Actinosynnema mirum (strain ATCC 29888 / DSM 43827 / NBRC 14064 / IMRU 3971)	Actinobacteria	Arginine	R	C6WA79	4.3.2.1	Argininosuccinate lyase	463	345.62	40	40	28.57	11.43	-17.14
446462	Actinosynnema mirum (strain ATCC 29888 / DSM 43827 / NBRC 14064 / IMRU 3971)	Actinobacteria	Asparagine	N	C6WJI4	3.1.1.29	Aminoacyl-tRNA hydrolase	189	345.62	7	7	5.79	1.21	-4.59
446462	Actinosynnema mirum (strain ATCC 29888 / DSM 43827 / NBRC 14064 / IMRU 3971)	Actinobacteria	Asparagine	N	C6W7W6	6.3.5.4	Asparagine synthase (glutamine-hydrolyzing)	612	345.62	4	7	5.79	1.21	-4.59
446462	Actinosynnema mirum (strain ATCC 29888 / DSM 43827 / NBRC 14064 / IMRU 3971)	Actinobacteria	Asparagine	N	C6WBZ3	6.3.5.4	Asparagine synthase (glutamine-hydrolyzing)	638	345.62	5	7	5.79	1.21	-4.59
446462	Actinosynnema mirum (strain ATCC 29888 / DSM 43827 / NBRC 14064 / IMRU 3971)	Actinobacteria	Asparagine	N	C6W9F5	6.3.5.4	Asparagine synthase (glutamine-hydrolyzing)	642	345.62	11	7	5.79	1.21	-4.59
446462	Actinosynnema mirum (strain ATCC 29888 / DSM 43827 / NBRC 14064 / IMRU 3971)	Actinobacteria	Cysteine	C	C6WNP8	2.5.1.47	Cysteine synthase	316	345.62	2	6	2.52	3.48	0.95
446462	Actinosynnema mirum (strain ATCC 29888 / DSM 43827 / NBRC 14064 / IMRU 3971)	Actinobacteria	Cysteine	C	C6WLF1	2.5.1.47	Cysteine synthase	756	345.62	6	6	2.52	3.48	0.95
446462	Actinosynnema mirum (strain ATCC 29888 / DSM 43827 / NBRC 14064 / IMRU 3971)	Actinobacteria	Glutamate	E	C6WCC0	1.4.7.1	glutamate synthase (ferredoxin-dependent)	1512	345.62	111	111	20.03	90.97	70.95
446462	Actinosynnema mirum (strain ATCC 29888 / DSM 43827 / NBRC 14064 / IMRU 3971)	Actinobacteria	Glutamine	Q	C6WGV4	6.3.1.2	glutamine synthetase	454	345.62	10	10	8.76	1.24	-7.52
446462	Actinosynnema mirum (strain ATCC 29888 / DSM 43827 / NBRC 14064 / IMRU 3971)	Actinobacteria	Glutamine	Q	C6WMF1	6.3.1.2	glutamine synthetase	474	345.62	10	10	8.76	1.24	-7.52
446462	Actinosynnema mirum (strain ATCC 29888 / DSM 43827 / NBRC 14064 / IMRU 3971)	Actinobacteria	Glycine	G	C6W9Y2	1.4.4.2	Glycine dehydrogenase (decarboxylating)	962	345.62	95	35	34.01	0.99	-33.02
446462	Actinosynnema mirum (strain ATCC 29888 / DSM 43827 / NBRC 14064 / IMRU 3971)	Actinobacteria	Glycine	G	C6WC86	2.1.2.1	serine hydroxymethyltransferase	421	345.62	37	35	34.01	0.99	-33.02
446462	Actinosynnema mirum (strain ATCC 29888 / DSM 43827 / NBRC 14064 / IMRU 3971)	Actinobacteria	Glycine	G	C6WLF0	4.1.2.5	L-threonine aldolase	348	345.62	35	35	34.01	0.99	-33.02
446462	Actinosynnema mirum (strain ATCC 29888 / DSM 43827 / NBRC 14064 / IMRU 3971)	Actinobacteria	Histidine	H	C6WCE9	1.1.1.23	histidinal dehydrogenase / histidinol dehydrogenase	438	345.62	15	15	7.59	7.41	-0.19
446462	Actinosynnema mirum (strain ATCC 29888 / DSM 43827 / NBRC 14064 / IMRU 3971)	Actinobacteria	Isoleucine	I	C6W9E5	2.6.1.42	branched-chain-amino-acid transaminase	367	345.62	10	10	8.46	1.54	-6.92
446462	Actinosynnema mirum (strain ATCC 29888 / DSM 43827 / NBRC 14064 / IMRU 3971)	Actinobacteria	Leucine	L	C6W9E5	2.6.1.42	branched-chain-amino-acid transaminase	367	345.62	35	35	37.03	-2.03	-39.07
446462	Actinosynnema mirum (strain ATCC 29888 / DSM 43827 / NBRC 14064 / IMRU 3971)	Actinobacteria	Lysine	K	C6W8P3	4.1.1.20	diaminopimelate decarboxylase	437	345.62	5	7	6.02	0.98	-5.04
446462	Actinosynnema mirum (strain ATCC 29888 / DSM 43827 / NBRC 14064 / IMRU 3971)	Actinobacteria	Lysine	K	C6WHL5	4.1.1.20	diaminopimelate decarboxylase	474	345.62	7	7	6.02	0.98	-5.04
446462	Actinosynnema mirum (strain ATCC 29888 / DSM 43827 / NBRC 14064 / IMRU 3971)	Actinobacteria	Methionine	M	C6W7X3	2.1.1.14	methionine synthase	744	345.62	5	1	4.88	-3.88	-8.77
446462	Actinosynnema mirum (strain ATCC 29888 / DSM 43827 / NBRC 14064 / IMRU 3971)	Actinobacteria	Methionine	M	C6WFU3	2.5.1.49	O-acetylhomoserine aminocarboxypropyltransferase	450	345.62	1	1	4.88	-3.88	-8.77
446462	Actinosynnema mirum (strain ATCC 29888 / DSM 43827 / NBRC 14064 / IMRU 3971)	Actinobacteria	Methionine	M	C6WIW8	2.5.1.49	O-acetylhomoserine aminocarboxypropyltransferase	429	345.62	1	1	4.88	-3.88	-8.77
446462	Actinosynnema mirum (strain ATCC 29888 / DSM 43827 / NBRC 14064 / IMRU 3971)	Actinobacteria	Proline	P	C6WPI9	1.5.1.2	pyrroline-5-carboxylate reductase	270	345.62	17	17	21.49	-4.49	-25.97
446462	Actinosynnema mirum (strain ATCC 29888 / DSM 43827 / NBRC 14064 / IMRU 3971)	Actinobacteria	Serine	S	C6WNM8	3.1.3.3	phosphoserine phosphatase	406	345.62	17	17	17.4	-0.4	-17.8
446462	Actinosynnema mirum (strain ATCC 29888 / DSM 43827 / NBRC 14064 / IMRU 3971)	Actinobacteria	Threonine	T	C6WHL3	4.2.3.1	threonine synthase	358	345.62	26	26	19.86	6.14	-13.73
446462	Actinosynnema mirum (strain ATCC 29888 / DSM 43827 / NBRC 14064 / IMRU 3971)	Actinobacteria	Tryptophan	W	C6WCC7	4.2.1.20	Tryptophan synthase	261	345.62	2	3	5.2	-2.2	-7.4
446462	Actinosynnema mirum (strain ATCC 29888 / DSM 43827 / NBRC 14064 / IMRU 3971)	Actinobacteria	Tryptophan	W	C6WCC8	4.2.1.20	Tryptophan synthase	411	345.62	3	3	5.2	-2.2	-7.4
446462	Actinosynnema mirum (strain ATCC 29888 / DSM 43827 / NBRC 14064 / IMRU 3971)	Actinobacteria	Valine	V	C6W9E5	2.6.1.42	branched-chain-amino-acid transaminase	367	345.62	28	28	33.45	-5.45	-38.89
1036672	Advenella kashmirensis (strain DSM 17095 / LMG 22695 / WT001)	Proteobacteria	Alanine	A	I3UBP4	2.8.1.7	Cysteine desulfurase	403	257.53	36	36	28.27	7.73	-20.54
1036672	Advenella kashmirensis (strain DSM 17095 / LMG 22695 / WT001)	Proteobacteria	Asparagine	N	I3UFN9	3.1.1.29	Aminoacyl-tRNA hydrolase	201	257.53	6	6	8.56	-2.56	-11.12
1036672	Advenella kashmirensis (strain DSM 17095 / LMG 22695 / WT001)	Proteobacteria	Asparagine	N	I3UFP6	6.3.5.4	Asparagine synthase (glutamine-hydrolyzing)	631	257.53	9	6	8.56	-2.56	-11.12
1036672	Advenella kashmirensis (strain DSM 17095 / LMG 22695 / WT001)	Proteobacteria	Cysteine	C	I3UBJ2	2.5.1.47	Cysteine synthase	304	257.53	1	1	2.8	-1.8	-4.61
1036672	Advenella kashmirensis (strain DSM 17095 / LMG 22695 / WT001)	Proteobacteria	Glutamate	E	I3U877	1.4.1.13	glutamate synthase	488	257.53	33	33	12.76	20.24	7.48
1036672	Advenella kashmirensis (strain DSM 17095 / LMG 22695 / WT001)	Proteobacteria	Glutamine	Q	I3UBU0	6.3.1.2	glutamine synthetase	429	257.53	11	11	11.52	-0.52	-12.04
1036672	Advenella kashmirensis (strain DSM 17095 / LMG 22695 / WT001)	Proteobacteria	Histidine	H	I3U890	1.1.1.23	histidinal dehydrogenase / histidinol dehydrogenase	360	257.53	6	11	5.93	5.07	-0.87
1036672	Advenella kashmirensis (strain DSM 17095 / LMG 22695 / WT001)	Proteobacteria	Histidine	H	I3UF14	1.1.1.23	histidinal dehydrogenase / histidinol dehydrogenase	411	257.53	8	11	5.93	5.07	-0.87
1036672	Advenella kashmirensis (strain DSM 17095 / LMG 22695 / WT001)	Proteobacteria	Histidine	H	I3UHY3	1.1.1.23	histidinal dehydrogenase / histidinol dehydrogenase	441	257.53	11	11	5.93	5.07	-0.87
1036672	Advenella kashmirensis (strain DSM 17095 / LMG 22695 / WT001)	Proteobacteria	Lysine	K	I3UH80	4.1.1.20	diaminopimelate decarboxylase	415	257.53	12	12	10.1	1.9	-8.21
1036672	Advenella kashmirensis (strain DSM 17095 / LMG 22695 / WT001)	Proteobacteria	Methionine	M	I3UFY8	2.1.1.14	methionine synthase	342	257.53	6	6	7.05	-1.05	-8.09
1036672	Advenella kashmirensis (strain DSM 17095 / LMG 22695 / WT001)	Proteobacteria	Threonine	T	I3UDM7	4.2.3.1	threonine synthase	477	257.53	24	24	14.24	9.76	-4.48
1036672	Advenella kashmirensis (strain DSM 17095 / LMG 22695 / WT001)	Proteobacteria	Tryptophan	W	I3UB62	4.2.1.20	Tryptophan synthase	235	257.53	0	4	3.52	0.48	-3.03
1036672	Advenella kashmirensis (strain DSM 17095 / LMG 22695 / WT001)	Proteobacteria	Tryptophan	W	I3UGG3	4.2.1.20	Tryptophan synthase	269	257.53	0	4	3.52	0.48	-3.03
1036672	Advenella kashmirensis (strain DSM 17095 / LMG 22695 / WT001)	Proteobacteria	Tryptophan	W	I3UGG4	4.2.1.20	Tryptophan synthase	403	257.53	2	4	3.52	0.48	-3.03
1036672	Advenella kashmirensis (strain DSM 17095 / LMG 22695 / WT001)	Proteobacteria	Tryptophan	W	I3UB61	4.2.1.20	Tryptophan synthase	399	257.53	4	4	3.52	0.48	-3.03
1036672	Advenella kashmirensis (strain DSM 17095 / LMG 22695 / WT001)	Proteobacteria	Tyrosine	Y	I3UES2	1.14.16.1	phenylalanine hydroxylase	299	257.53	14	14	6.72	7.28	0.56
746697	Aequorivita sublithincola (strain DSM 14238 / LMG 21431 / ACAM 643 / 9-3)	Bacteroidetes	Alanine	A	I3YVI3	2.8.1.7	Cysteine desulfurase	405	332.2	36	36	21.44	14.56	-6.88
746697	Aequorivita sublithincola (strain DSM 14238 / LMG 21431 / ACAM 643 / 9-3)	Bacteroidetes	Asparagine	N	I3YU57	3.1.1.29	Aminoacyl-tRNA hydrolase	210	332.2	15	15	20.68	-5.68	-26.36
746697	Aequorivita sublithincola (strain DSM 14238 / LMG 21431 / ACAM 643 / 9-3)	Bacteroidetes	Asparagine	N	I3YYI3	6.3.5.4	Asparagine synthase (glutamine-hydrolyzing)	565	332.2	17	15	20.68	-5.68	-26.36
746697	Aequorivita sublithincola (strain DSM 14238 / LMG 21431 / ACAM 643 / 9-3)	Bacteroidetes	Asparagine	N	I3YUN1	6.3.5.4	Asparagine synthase (glutamine-hydrolyzing)	626	332.2	34	15	20.68	-5.68	-26.36
746697	Aequorivita sublithincola (strain DSM 14238 / LMG 21431 / ACAM 643 / 9-3)	Bacteroidetes	Asparagine	N	I3YZD9	6.3.5.4	Asparagine synthase (glutamine-hydrolyzing)	620	332.2	36	15	20.68	-5.68	-26.36
746697	Aequorivita sublithincola (strain DSM 14238 / LMG 21431 / ACAM 643 / 9-3)	Bacteroidetes	Cysteine	C	I3YWU0	2.5.1.47	Cysteine synthase	452	332.2	2	2	2.4	-0.4	-2.81
746697	Aequorivita sublithincola (strain DSM 14238 / LMG 21431 / ACAM 643 / 9-3)	Bacteroidetes	Cysteine	C	I3YVM3	4.4.1.1	Cystathionine gamma-lyase	382	332.2	3	2	2.4	-0.4	-2.81
746697	Aequorivita sublithincola (strain DSM 14238 / LMG 21431 / ACAM 643 / 9-3)	Bacteroidetes	Glutamate	E	I3YSQ3	1.5.1.12	1-pyrroline-5-carboxylate dehydrogenase	541	332.2	39	39	22.93	16.07	-6.87
746697	Aequorivita sublithincola (strain DSM 14238 / LMG 21431 / ACAM 643 / 9-3)	Bacteroidetes	Glycine	G	I3YW50	1.4.4.2	Glycine dehydrogenase (decarboxylating)	949	332.2	66	28	21.67	6.33	-15.35
746697	Aequorivita sublithincola (strain DSM 14238 / LMG 21431 / ACAM 643 / 9-3)	Bacteroidetes	Glycine	G	I3YY49	2.1.2.1	serine hydroxymethyltransferase	424	332.2	40	28	21.67	6.33	-15.35
746697	Aequorivita sublithincola (strain DSM 14238 / LMG 21431 / ACAM 643 / 9-3)	Bacteroidetes	Glycine	G	I3YZI4	4.1.2.5	L-threonine aldolase	341	332.2	28	28	21.67	6.33	-15.35
746697	Aequorivita sublithincola (strain DSM 14238 / LMG 21431 / ACAM 643 / 9-3)	Bacteroidetes	Histidine	H	I3YYP9	1.1.1.23	histidinal dehydrogenase / histidinol dehydrogenase	432	332.2	8	8	5.31	2.69	-2.63
746697	Aequorivita sublithincola (strain DSM 14238 / LMG 21431 / ACAM 643 / 9-3)	Bacteroidetes	Isoleucine	I	I3YSB5	2.6.1.42	branched-chain-amino-acid transaminase	356	332.2	19	19	26.23	-7.23	-33.46
746697	Aequorivita sublithincola (strain DSM 14238 / LMG 21431 / ACAM 643 / 9-3)	Bacteroidetes	Leucine	L	I3YSB5	2.6.1.42	branched-chain-amino-acid transaminase	356	332.2	21	21	30.64	-9.64	-40.28
746697	Aequorivita sublithincola (strain DSM 14238 / LMG 21431 / ACAM 643 / 9-3)	Bacteroidetes	Lysine	K	I3YRH0	4.1.1.20	diaminopimelate decarboxylase	401	332.2	30	30	25.91	4.09	-21.82
746697	Aequorivita sublithincola (strain DSM 14238 / LMG 21431 / ACAM 643 / 9-3)	Bacteroidetes	Methionine	M	I3YWE9	2.1.1.13	methionine synthase	898	332.2	24	1	7.49	-6.49	-13.97
746697	Aequorivita sublithincola (strain DSM 14238 / LMG 21431 / ACAM 643 / 9-3)	Bacteroidetes	Methionine	M	I3YWE3	2.5.1.49	O-acetylhomoserine aminocarboxypropyltransferase	431	332.2	1	1	7.49	-6.49	-13.97
746697	Aequorivita sublithincola (strain DSM 14238 / LMG 21431 / ACAM 643 / 9-3)	Bacteroidetes	Tryptophan	W	I3YT40	4.2.1.20	Tryptophan synthase	255	332.2	0	1	3.36	-2.36	-5.72
746697	Aequorivita sublithincola (strain DSM 14238 / LMG 21431 / ACAM 643 / 9-3)	Bacteroidetes	Tryptophan	W	I3YT39	4.2.1.20	Tryptophan synthase	393	332.2	1	1	3.36	-2.36	-5.72
746697	Aequorivita sublithincola (strain DSM 14238 / LMG 21431 / ACAM 643 / 9-3)	Bacteroidetes	Valine	V	I3YSB5	2.6.1.42	branched-chain-amino-acid transaminase	356	332.2	28	28	20.38	7.62	-12.75
866775	Aerococcus urinae (strain ACS-120-V-Col10a)	Firmicutes	Arginine	R	F2I7U4	4.3.2.1	Argininosuccinate lyase	472	320.36	21	21	12.94	8.06	-4.87
866775	Aerococcus urinae (strain ACS-120-V-Col10a)	Firmicutes	Asparagine	N	F2I7P7	3.1.1.29	Aminoacyl-tRNA hydrolase	187	320.36	15	15	14.35	0.65	-13.7
866775	Aerococcus urinae (strain ACS-120-V-Col10a)	Firmicutes	Cysteine	C	F2I447	2.5.1.47	Cysteine synthase	305	320.36	0	0	1.99	-1.99	-3.98
866775	Aerococcus urinae (strain ACS-120-V-Col10a)	Firmicutes	Glutamine	Q	F2I739	6.3.1.2	glutamine synthetase	445	320.36	11	11	16.11	-5.11	-21.21
866775	Aerococcus urinae (strain ACS-120-V-Col10a)	Firmicutes	Glycine	G	F2I594	2.1.2.1	serine hydroxymethyltransferase	405	320.36	33	33	21.52	11.48	-10.03
866775	Aerococcus urinae (strain ACS-120-V-Col10a)	Firmicutes	Isoleucine	I	F2I5P7	2.6.1.42	branched-chain-amino-acid transaminase	342	320.36	20	20	22.85	-2.85	-25.7
866775	Aerococcus urinae (strain ACS-120-V-Col10a)	Firmicutes	Leucine	L	F2I5P7	2.6.1.42	branched-chain-amino-acid transaminase	342	320.36	20	20	31.81	-11.81	-43.61
866775	Aerococcus urinae (strain ACS-120-V-Col10a)	Firmicutes	Lysine	K	F2I5A5	4.1.1.20	diaminopimelate decarboxylase	438	320.36	27	27	19.76	7.24	-12.52
866775	Aerococcus urinae (strain ACS-120-V-Col10a)	Firmicutes	Methionine	M	F2I7Z4	2.1.1.14	methionine synthase	404	320.36	4	9	7.72	1.28	-6.44
866775	Aerococcus urinae (strain ACS-120-V-Col10a)	Firmicutes	Methionine	M	F2I7G3	2.1.1.14	methionine synthase	759	320.36	9	9	7.72	1.28	-6.44
866775	Aerococcus urinae (strain ACS-120-V-Col10a)	Firmicutes	Phenylalanine	F	F2I7D5	2.6.1.57	branched-chain amino-acid aminotransferase	383	320.36	20	20	13.21	6.79	-6.42
866775	Aerococcus urinae (strain ACS-120-V-Col10a)	Firmicutes	Proline	P	F2I873	1.5.1.2	pyrroline-5-carboxylate reductase	265	320.36	6	6	11.54	-5.54	-17.09
866775	Aerococcus urinae (strain ACS-120-V-Col10a)	Firmicutes	Threonine	T	F2I6N6	4.2.3.1	threonine synthase	491	320.36	22	22	15.91	6.09	-9.82
866775	Aerococcus urinae (strain ACS-120-V-Col10a)	Firmicutes	Tryptophan	W	F2I5J9	4.2.1.20	Tryptophan synthase	393	320.36	0	1	2.74	-1.74	-4.47
866775	Aerococcus urinae (strain ACS-120-V-Col10a)	Firmicutes	Tryptophan	W	F2I810	4.2.1.20	Tryptophan synthase	257	320.36	0	1	2.74	-1.74	-4.47
866775	Aerococcus urinae (strain ACS-120-V-Col10a)	Firmicutes	Tryptophan	W	F2I809	4.2.1.20	Tryptophan synthase	394	320.36	1	1	2.74	-1.74	-4.47
866775	Aerococcus urinae (strain ACS-120-V-Col10a)	Firmicutes	Tyrosine	Y	F2I7D5	2.6.1.57	aromatic-amino-acid transaminase	383	320.36	20	20	12.6	7.4	-5.2
866775	Aerococcus urinae (strain ACS-120-V-Col10a)	Firmicutes	Valine	V	F2I5P7	2.6.1.42	branched-chain-amino-acid transaminase	342	320.36	24	24	21.37	2.63	-18.75
380703	Aeromonas hydrophila subsp. hydrophila (strain ATCC 7966 / NCIB 9240)	Proteobacteria	Alanine	A	A0KEA8	2.6.1.66	Valine--pyruvate transaminase	416	334.76	40	40	35.4	4.6	-30.8
380703	Aeromonas hydrophila subsp. hydrophila (strain ATCC 7966 / NCIB 9240)	Proteobacteria	Alanine	A	A0KJ32	2.8.1.7	Cysteine desulfurase	404	334.76	34	40	35.4	4.6	-30.8
380703	Aeromonas hydrophila subsp. hydrophila (strain ATCC 7966 / NCIB 9240)	Proteobacteria	Alanine	A	A0KQW0	2.8.1.7	Cysteine desulfurase	406	334.76	62	40	35.4	4.6	-30.8
380703	Aeromonas hydrophila subsp. hydrophila (strain ATCC 7966 / NCIB 9240)	Proteobacteria	Arginine	R	A0KFV4	4.3.2.1	Argininosuccinate lyase	461	334.76	23	23	19.75	3.25	-16.51
380703	Aeromonas hydrophila subsp. hydrophila (strain ATCC 7966 / NCIB 9240)	Proteobacteria	Asparagine	N	A0KN04	3.1.1.29	Aminoacyl-tRNA hydrolase	198	334.76	11	6	10.17	-4.17	-14.35
380703	Aeromonas hydrophila subsp. hydrophila (strain ATCC 7966 / NCIB 9240)	Proteobacteria	Asparagine	N	A0KQE2	6.3.1.1	Aspartate-ammonia ligase	370	334.76	6	6	10.17	-4.17	-14.35
380703	Aeromonas hydrophila subsp. hydrophila (strain ATCC 7966 / NCIB 9240)	Proteobacteria	Asparagine	N	A0KLL5	6.3.5.4	Asparagine synthase (glutamine-hydrolyzing)	554	334.76	11	6	10.17	-4.17	-14.35
380703	Aeromonas hydrophila subsp. hydrophila (strain ATCC 7966 / NCIB 9240)	Proteobacteria	Aspartate	D	A0KLY7	2.6.1.1	Aspartate transaminase	396	334.76	21	21	17.12	3.88	-13.24
380703	Aeromonas hydrophila subsp. hydrophila (strain ATCC 7966 / NCIB 9240)	Proteobacteria	Cysteine	C	A0KMN9	2.5.1.47	Cysteine synthase	322	334.76	1	5	3.79	1.21	-2.58
380703	Aeromonas hydrophila subsp. hydrophila (strain ATCC 7966 / NCIB 9240)	Proteobacteria	Cysteine	C	A0KIE1	2.5.1.47	Cysteine synthase	301	334.76	5	5	3.79	1.21	-2.58
380703	Aeromonas hydrophila subsp. hydrophila (strain ATCC 7966 / NCIB 9240)	Proteobacteria	Glutamate	E	A0KLR1	1.4.1.13	glutamate synthase	471	334.76	37	65	19.52	45.48	25.96
380703	Aeromonas hydrophila subsp. hydrophila (strain ATCC 7966 / NCIB 9240)	Proteobacteria	Glutamate	E	A0KLR0	1.4.1.13	glutamate synthase	1485	334.76	83	65	19.52	45.48	25.96
380703	Aeromonas hydrophila subsp. hydrophila (strain ATCC 7966 / NCIB 9240)	Proteobacteria	Glutamate	E	A0KGC8	1.5.1.12	1-pyrroline-5-carboxylate dehydrogenase	1054	334.76	65	65	19.52	45.48	25.96
380703	Aeromonas hydrophila subsp. hydrophila (strain ATCC 7966 / NCIB 9240)	Proteobacteria	Glutamine	Q	A0KEY9	6.3.1.2	glutamine synthetase	469	334.76	13	13	16.34	-3.34	-19.68
380703	Aeromonas hydrophila subsp. hydrophila (strain ATCC 7966 / NCIB 9240)	Proteobacteria	Glycine	G	A0KJ05	1.4.4.2	Glycine dehydrogenase (decarboxylating)	958	334.76	81	38	26.68	11.32	-15.37
380703	Aeromonas hydrophila subsp. hydrophila (strain ATCC 7966 / NCIB 9240)	Proteobacteria	Glycine	G	A0KNH4	2.1.2.1	serine hydroxymethyltransferase	417	334.76	38	38	26.68	11.32	-15.37
380703	Aeromonas hydrophila subsp. hydrophila (strain ATCC 7966 / NCIB 9240)	Proteobacteria	Histidine	H	A0KKB8	1.1.1.23	histidinal dehydrogenase / histidinol dehydrogenase	441	334.76	5	5	7.84	-2.84	-10.67
380703	Aeromonas hydrophila subsp. hydrophila (strain ATCC 7966 / NCIB 9240)	Proteobacteria	Isoleucine	I	A0KQS5	2.6.1.42	branched-chain-amino-acid transaminase	314	334.76	9	9	16.81	-7.81	-24.63
380703	Aeromonas hydrophila subsp. hydrophila (strain ATCC 7966 / NCIB 9240)	Proteobacteria	Leucine	L	A0KQS5	2.6.1.42	branched-chain-amino-acid transaminase	314	334.76	31	31	40.46	-9.46	-49.93
380703	Aeromonas hydrophila subsp. hydrophila (strain ATCC 7966 / NCIB 9240)	Proteobacteria	Lysine	K	A0KFI0	4.1.1.20	diaminopimelate decarboxylase	416	334.76	15	15	12.72	2.28	-10.44
380703	Aeromonas hydrophila subsp. hydrophila (strain ATCC 7966 / NCIB 9240)	Proteobacteria	Methionine	M	A0KM11	2.1.1.10	homocysteine S-methyltransferase	300	334.76	4	4	8.67	-4.67	-13.33
380703	Aeromonas hydrophila subsp. hydrophila (strain ATCC 7966 / NCIB 9240)	Proteobacteria	Methionine	M	A0KFD9	2.1.1.13	methionine synthase	1227	334.76	30	4	8.67	-4.67	-13.33
380703	Aeromonas hydrophila subsp. hydrophila (strain ATCC 7966 / NCIB 9240)	Proteobacteria	Methionine	M	A0KJN6	2.1.1.14	methionine synthase	757	334.76	9	4	8.67	-4.67	-13.33
380703	Aeromonas hydrophila subsp. hydrophila (strain ATCC 7966 / NCIB 9240)	Proteobacteria	Methionine	M	A0KFL3	2.5.1.49	O-acetylhomoserine aminocarboxypropyltransferase	422	334.76	8	4	8.67	-4.67	-13.33
380703	Aeromonas hydrophila subsp. hydrophila (strain ATCC 7966 / NCIB 9240)	Proteobacteria	Phenylalanine	F	A0KFY1	2.6.1.57	branched-chain amino-acid aminotransferase	398	334.76	18	18	12.11	5.89	-6.23
380703	Aeromonas hydrophila subsp. hydrophila (strain ATCC 7966 / NCIB 9240)	Proteobacteria	Proline	P	A0KPB8	1.5.1.2	pyrroline-5-carboxylate reductase	274	334.76	12	12	15.88	-3.88	-19.76
380703	Aeromonas hydrophila subsp. hydrophila (strain ATCC 7966 / NCIB 9240)	Proteobacteria	Serine	S	A0KPD9	3.1.3.3	phosphoserine phosphatase	568	334.76	17	17	18.83	-1.83	-20.66
380703	Aeromonas hydrophila subsp. hydrophila (strain ATCC 7966 / NCIB 9240)	Proteobacteria	Threonine	T	A0KML9	4.2.3.1	threonine synthase	424	334.76	19	19	16.13	2.87	-13.27
380703	Aeromonas hydrophila subsp. hydrophila (strain ATCC 7966 / NCIB 9240)	Proteobacteria	Tryptophan	W	A0KMD1	4.2.1.20	Tryptophan synthase	268	334.76	0	1	4.93	-3.93	-8.85
380703	Aeromonas hydrophila subsp. hydrophila (strain ATCC 7966 / NCIB 9240)	Proteobacteria	Tryptophan	W	A0KMD0	4.2.1.20	Tryptophan synthase	397	334.76	1	1	4.93	-3.93	-8.85
380703	Aeromonas hydrophila subsp. hydrophila (strain ATCC 7966 / NCIB 9240)	Proteobacteria	Tyrosine	Y	A0KJG3	1.14.16.1	phenylalanine hydroxylase	264	334.76	11	11	8.74	2.26	-6.48
380703	Aeromonas hydrophila subsp. hydrophila (strain ATCC 7966 / NCIB 9240)	Proteobacteria	Tyrosine	Y	A0KFY1	2.6.1.57	aromatic-amino-acid transaminase	398	334.76	17	11	8.74	2.26	-6.48
380703	Aeromonas hydrophila subsp. hydrophila (strain ATCC 7966 / NCIB 9240)	Proteobacteria	Valine	V	A0KQS5	2.6.1.42	branched-chain-amino-acid transaminase	314	334.76	26	26	22.85	3.15	-19.7
382245	Aeromonas salmonicida (strain A449)	Proteobacteria	Alanine	A	A4SP14	2.8.1.7	Cysteine desulfurase	404	310.56	35	57	31.64	25.36	-6.29
382245	Aeromonas salmonicida (strain A449)	Proteobacteria	Alanine	A	A4SHB4	2.8.1.7	Cysteine desulfurase	406	310.56	57	57	31.64	25.36	-6.29
382245	Aeromonas salmonicida (strain A449)	Proteobacteria	Arginine	R	A4SIM6	4.3.2.1	Argininosuccinate lyase	461	310.56	22	22	18.34	3.66	-14.68
382245	Aeromonas salmonicida (strain A449)	Proteobacteria	Asparagine	N	A4SK58	3.1.1.29	Aminoacyl-tRNA hydrolase	203	310.56	13	4	9.74	-5.74	-15.49
382245	Aeromonas salmonicida (strain A449)	Proteobacteria	Asparagine	N	A4SHR6	6.3.1.1	Aspartate-ammonia ligase	330	310.56	4	4	9.74	-5.74	-15.49
382245	Aeromonas salmonicida (strain A449)	Proteobacteria	Asparagine	N	A4SNR9	6.3.5.4	Asparagine synthase (glutamine-hydrolyzing)	554	310.56	12	4	9.74	-5.74	-15.49
382245	Aeromonas salmonicida (strain A449)	Proteobacteria	Cysteine	C	A4SQ86	2.5.1.47	Cysteine synthase	322	310.56	1	3	3.49	-0.49	-3.98
382245	Aeromonas salmonicida (strain A449)	Proteobacteria	Cysteine	C	A4SPQ3	2.5.1.47	Cysteine synthase	304	310.56	3	3	3.49	-0.49	-3.98
382245	Aeromonas salmonicida (strain A449)	Proteobacteria	Glutamine	Q	A4ST38	6.3.1.2	glutamine synthetase	469	310.56	12	12	15.09	-3.09	-18.19
382245	Aeromonas salmonicida (strain A449)	Proteobacteria	Glycine	G	A4SP33	1.4.4.2	Glycine dehydrogenase (decarboxylating)	958	310.56	80	37	24.04	12.96	-11.09
382245	Aeromonas salmonicida (strain A449)	Proteobacteria	Glycine	G	A4SJN4	2.1.2.1	serine hydroxymethyltransferase	417	310.56	37	37	24.04	12.96	-11.09
382245	Aeromonas salmonicida (strain A449)	Proteobacteria	Histidine	H	A4SMP6	1.1.1.23	histidinal dehydrogenase / histidinol dehydrogenase	432	310.56	6	6	7.33	-1.33	-8.65
382245	Aeromonas salmonicida (strain A449)	Proteobacteria	Lysine	K	A4SRW8	4.1.1.20	diaminopimelate decarboxylase	416	310.56	16	16	12.5	3.5	-9
382245	Aeromonas salmonicida (strain A449)	Proteobacteria	Methionine	M	A4SNB5	2.1.1.14	methionine synthase	754	310.56	8	8	8.32	-0.32	-8.65
382245	Aeromonas salmonicida (strain A449)	Proteobacteria	Proline	P	A4SRR9	1.5.1.2	pyrroline-5-carboxylate reductase	274	310.56	10	10	14.5	-4.5	-19
382245	Aeromonas salmonicida (strain A449)	Proteobacteria	Tryptophan	W	A4SKT0	4.2.1.20	Tryptophan synthase	268	310.56	0	1	4.66	-3.66	-8.31
382245	Aeromonas salmonicida (strain A449)	Proteobacteria	Tryptophan	W	A4SKT1	4.2.1.20	Tryptophan synthase	397	310.56	1	1	4.66	-3.66	-8.31
998088	Aeromonas veronii (strain B565)	Proteobacteria	Alanine	A	F4DDT1	2.8.1.7	Cysteine desulfurase	404	324.29	34	60	33.36	26.64	-6.73
998088	Aeromonas veronii (strain B565)	Proteobacteria	Alanine	A	F4DER7	2.8.1.7	Cysteine desulfurase	406	324.29	60	60	33.36	26.64	-6.73
998088	Aeromonas veronii (strain B565)	Proteobacteria	Arginine	R	F4D7F5	4.3.2.1	Argininosuccinate lyase	461	324.29	23	23	18.6	4.4	-14.19
998088	Aeromonas veronii (strain B565)	Proteobacteria	Asparagine	N	F4DCS3	3.1.1.29	Aminoacyl-tRNA hydrolase	198	324.29	12	4	10.38	-6.38	-16.76
998088	Aeromonas veronii (strain B565)	Proteobacteria	Asparagine	N	F4DFC9	6.3.1.1	Aspartate-ammonia ligase	330	324.29	4	4	10.38	-6.38	-16.76
998088	Aeromonas veronii (strain B565)	Proteobacteria	Asparagine	N	F4DHT5	6.3.5.4	Asparagine synthase (glutamine-hydrolyzing)	554	324.29	11	4	10.38	-6.38	-16.76
998088	Aeromonas veronii (strain B565)	Proteobacteria	Cysteine	C	F4D7W0	2.5.1.47	Cysteine synthase	322	324.29	1	1	3.59	-2.59	-6.17
998088	Aeromonas veronii (strain B565)	Proteobacteria	Glutamine	Q	F4DG67	6.3.1.2	glutamine synthetase	469	324.29	13	13	15.55	-2.55	-18.1
998088	Aeromonas veronii (strain B565)	Proteobacteria	Glycine	G	F4DHM2	1.4.4.2	Glycine dehydrogenase (decarboxylating)	958	324.29	80	38	25.25	12.75	-12.5
998088	Aeromonas veronii (strain B565)	Proteobacteria	Glycine	G	F4DAM7	2.1.2.1	serine hydroxymethyltransferase	417	324.29	38	38	25.25	12.75	-12.5
998088	Aeromonas veronii (strain B565)	Proteobacteria	Histidine	H	F4D9R0	1.1.1.23	histidinal dehydrogenase / histidinol dehydrogenase	441	324.29	5	5	7.48	-2.48	-9.95
998088	Aeromonas veronii (strain B565)	Proteobacteria	Lysine	K	F4DHI5	4.1.1.20	diaminopimelate decarboxylase	416	324.29	15	15	13.22	1.78	-11.44
998088	Aeromonas veronii (strain B565)	Proteobacteria	Methionine	M	F4D7P4	2.1.1.14	methionine synthase	754	324.29	8	8	8.7	-0.7	-9.4
998088	Aeromonas veronii (strain B565)	Proteobacteria	Tryptophan	W	F4D795	4.2.1.20	Tryptophan synthase	268	324.29	0	1	4.79	-3.79	-8.58
998088	Aeromonas veronii (strain B565)	Proteobacteria	Tryptophan	W	F4D794	4.2.1.20	Tryptophan synthase	397	324.29	1	1	4.79	-3.79	-8.58
272557	Aeropyrum pernix (strain ATCC 700893 / DSM 11879 / JCM 9820 / NBRC 100138 / K1)	Crenarchaeota	Alanine	A	Q9YAB6	2.8.1.7	Cysteine desulfurase	411	289.48	40	40	28.27	11.73	-16.53
272557	Aeropyrum pernix (strain ATCC 700893 / DSM 11879 / JCM 9820 / NBRC 100138 / K1)	Crenarchaeota	Asparagine	N	Q9YBD6	3.1.1.29	Aminoacyl-tRNA hydrolase	124	289.48	0	0	5.61	-5.61	-11.22
272557	Aeropyrum pernix (strain ATCC 700893 / DSM 11879 / JCM 9820 / NBRC 100138 / K1)	Crenarchaeota	Aspartate	D	Q9Y8Q8	2.6.1.1	Aspartate transaminase	397	289.48	14	23	12.7	10.3	-2.41
272557	Aeropyrum pernix (strain ATCC 700893 / DSM 11879 / JCM 9820 / NBRC 100138 / K1)	Crenarchaeota	Aspartate	D	Q9Y962	2.6.1.1	Aspartate transaminase	382	289.48	15	23	12.7	10.3	-2.41
272557	Aeropyrum pernix (strain ATCC 700893 / DSM 11879 / JCM 9820 / NBRC 100138 / K1)	Crenarchaeota	Aspartate	D	Q9Y9P0	2.6.1.1	Aspartate transaminase	405	289.48	17	23	12.7	10.3	-2.41
272557	Aeropyrum pernix (strain ATCC 700893 / DSM 11879 / JCM 9820 / NBRC 100138 / K1)	Crenarchaeota	Aspartate	D	Q9YE99	2.6.1.1	Aspartate transaminase	401	289.48	23	23	12.7	10.3	-2.41
272557	Aeropyrum pernix (strain ATCC 700893 / DSM 11879 / JCM 9820 / NBRC 100138 / K1)	Crenarchaeota	Cysteine	C	Q9YBL2	2.5.1.47	Cysteine synthase	389	289.48	2	0	1.95	-1.95	-3.9
272557	Aeropyrum pernix (strain ATCC 700893 / DSM 11879 / JCM 9820 / NBRC 100138 / K1)	Crenarchaeota	Cysteine	C	Q9YCN2	4.4.1.1	Cystathionine gamma-lyase	384	289.48	0	0	1.95	-1.95	-3.9
272557	Aeropyrum pernix (strain ATCC 700893 / DSM 11879 / JCM 9820 / NBRC 100138 / K1)	Crenarchaeota	Glutamate	E	Q9YC65	1.4.1.3	glutamate dehydrogenase 2	418	289.48	31	31	22.15	8.85	-13.3
272557	Aeropyrum pernix (strain ATCC 700893 / DSM 11879 / JCM 9820 / NBRC 100138 / K1)	Crenarchaeota	Glutamate	E	Q9YDW2	1.5.1.12	1-pyrroline-5-carboxylate dehydrogenase	540	289.48	45	31	22.15	8.85	-13.3
272557	Aeropyrum pernix (strain ATCC 700893 / DSM 11879 / JCM 9820 / NBRC 100138 / K1)	Crenarchaeota	Glutamine	Q	Q9Y9Z7	6.3.1.2	glutamine synthetase	458	289.48	8	8	4.88	3.12	-1.76
272557	Aeropyrum pernix (strain ATCC 700893 / DSM 11879 / JCM 9820 / NBRC 100138 / K1)	Crenarchaeota	Glycine	G	Q9YA15	1.4.4.2	Glycine dehydrogenase (decarboxylating)	465	289.48	43	28	25.67	2.33	-23.33
272557	Aeropyrum pernix (strain ATCC 700893 / DSM 11879 / JCM 9820 / NBRC 100138 / K1)	Crenarchaeota	Glycine	G	Q9YA18	1.4.4.2	Glycine dehydrogenase (decarboxylating)	520	289.48	49	28	25.67	2.33	-23.33
272557	Aeropyrum pernix (strain ATCC 700893 / DSM 11879 / JCM 9820 / NBRC 100138 / K1)	Crenarchaeota	Glycine	G	Q9YFT1	2.6.1.44	alanine--glyoxylate aminotransferase 1	403	289.48	28	28	25.67	2.33	-23.33
272557	Aeropyrum pernix (strain ATCC 700893 / DSM 11879 / JCM 9820 / NBRC 100138 / K1)	Crenarchaeota	Proline	P	Q9YFV4	1.5.1.2	pyrroline-5-carboxylate reductase	279	289.48	9	9	14.77	-5.77	-20.55
272557	Aeropyrum pernix (strain ATCC 700893 / DSM 11879 / JCM 9820 / NBRC 100138 / K1)	Crenarchaeota	Serine	S	Q9YE87	3.1.3.3	phosphoserine phosphatase	222	289.48	14	14	18.13	-4.13	-22.26
272557	Aeropyrum pernix (strain ATCC 700893 / DSM 11879 / JCM 9820 / NBRC 100138 / K1)	Crenarchaeota	Threonine	T	Q9YBW2	4.2.3.1	threonine synthase	340	289.48	8	12	12.17	-0.17	-12.34
272557	Aeropyrum pernix (strain ATCC 700893 / DSM 11879 / JCM 9820 / NBRC 100138 / K1)	Crenarchaeota	Threonine	T	Q9Y9K2	4.2.3.1	threonine synthase	393	289.48	12	12	12.17	-0.17	-12.34
272557	Aeropyrum pernix (strain ATCC 700893 / DSM 11879 / JCM 9820 / NBRC 100138 / K1)	Crenarchaeota	Tryptophan	W	Q9Y9H2	4.2.1.20	Tryptophan synthase	449	289.48	2	4	3.82	0.18	-3.63
272557	Aeropyrum pernix (strain ATCC 700893 / DSM 11879 / JCM 9820 / NBRC 100138 / K1)	Crenarchaeota	Tryptophan	W	Q9Y8T3	4.2.1.20	Tryptophan synthase	252	289.48	4	4	3.82	0.18	-3.63
272557	Aeropyrum pernix (strain ATCC 700893 / DSM 11879 / JCM 9820 / NBRC 100138 / K1)	Crenarchaeota	Tryptophan	W	Q9Y8T5	4.2.1.20	Tryptophan synthase	427	289.48	4	4	3.82	0.18	-3.63
668336	Aggregatibacter actinomycetemcomitans serotype C (strain D11S-1)	Proteobacteria	Alanine	A	C9R388	2.8.1.7	Cysteine desulfurase	404	280.85	36	36	23.93	12.07	-11.86
668336	Aggregatibacter actinomycetemcomitans serotype C (strain D11S-1)	Proteobacteria	Arginine	R	C9R6N4	4.3.2.1	Argininosuccinate lyase	458	280.85	30	30	12.97	17.03	4.07
668336	Aggregatibacter actinomycetemcomitans serotype C (strain D11S-1)	Proteobacteria	Asparagine	N	C9R527	3.1.1.29	Aminoacyl-tRNA hydrolase	227	280.85	15	13	13.28	-0.28	-13.56
668336	Aggregatibacter actinomycetemcomitans serotype C (strain D11S-1)	Proteobacteria	Asparagine	N	C9R705	6.3.1.1	Aspartate-ammonia ligase	330	280.85	13	13	13.28	-0.28	-13.56
668336	Aggregatibacter actinomycetemcomitans serotype C (strain D11S-1)	Proteobacteria	Cysteine	C	C9R522	2.5.1.47	Cysteine synthase	315	280.85	1	1	2.89	-1.89	-4.78
668336	Aggregatibacter actinomycetemcomitans serotype C (strain D11S-1)	Proteobacteria	Glutamine	Q	C9R4X5	6.3.1.2	glutamine synthetase	469	280.85	9	9	13.64	-4.64	-18.27
668336	Aggregatibacter actinomycetemcomitans serotype C (strain D11S-1)	Proteobacteria	Glycine	G	C9R5U6	2.1.2.1	serine hydroxymethyltransferase	420	280.85	38	38	18.6	19.4	0.8
668336	Aggregatibacter actinomycetemcomitans serotype C (strain D11S-1)	Proteobacteria	Isoleucine	I	C9R3W3	2.6.1.42	branched-chain-amino-acid transaminase	339	280.85	21	21	19.28	1.72	-17.57
668336	Aggregatibacter actinomycetemcomitans serotype C (strain D11S-1)	Proteobacteria	Leucine	L	C9R3W3	2.6.1.42	branched-chain-amino-acid transaminase	339	280.85	27	27	29.97	-2.97	-32.95
668336	Aggregatibacter actinomycetemcomitans serotype C (strain D11S-1)	Proteobacteria	Lysine	K	C9R2T9	4.1.1.20	diaminopimelate decarboxylase	416	280.85	18	18	17.39	0.61	-16.78
668336	Aggregatibacter actinomycetemcomitans serotype C (strain D11S-1)	Proteobacteria	Methionine	M	C9R5B4	2.1.1.14	methionine synthase	757	280.85	11	11	6.83	4.17	-2.66
668336	Aggregatibacter actinomycetemcomitans serotype C (strain D11S-1)	Proteobacteria	Tryptophan	W	C9R4N3	4.2.1.20	Tryptophan synthase	268	280.85	0	1	3.3	-2.3	-5.6
668336	Aggregatibacter actinomycetemcomitans serotype C (strain D11S-1)	Proteobacteria	Tryptophan	W	C9R4N2	4.2.1.20	Tryptophan synthase	397	280.85	1	1	3.3	-2.3	-5.6
668336	Aggregatibacter actinomycetemcomitans serotype C (strain D11S-1)	Proteobacteria	Valine	V	C9R3W3	2.6.1.42	branched-chain-amino-acid transaminase	339	280.85	21	21	18.76	2.24	-16.51
634176	Aggregatibacter aphrophilus (strain NJ8700)	Proteobacteria	Alanine	A	C6AP03	2.8.1.7	Cysteine desulfurase	404	296.35	36	36	24.92	11.08	-13.84
634176	Aggregatibacter aphrophilus (strain NJ8700)	Proteobacteria	Arginine	R	C6AJS0	4.3.2.1	Argininosuccinate lyase	457	296.35	29	29	13.26	15.74	2.48
634176	Aggregatibacter aphrophilus (strain NJ8700)	Proteobacteria	Asparagine	N	C6ALY1	3.1.1.29	Aminoacyl-tRNA hydrolase	194	296.35	16	16	14.15	1.85	-12.29
634176	Aggregatibacter aphrophilus (strain NJ8700)	Proteobacteria	Cysteine	C	C6ALX7	2.5.1.47	Cysteine synthase	315	296.35	1	1	3.08	-2.08	-5.17
634176	Aggregatibacter aphrophilus (strain NJ8700)	Proteobacteria	Glutamine	Q	C6AKA5	6.3.1.2	glutamine synthetase	469	296.35	9	9	14.31	-5.31	-19.62
634176	Aggregatibacter aphrophilus (strain NJ8700)	Proteobacteria	Glycine	G	C6APC2	2.1.2.1	serine hydroxymethyltransferase	420	296.35	36	36	19.65	16.35	-3.29
634176	Aggregatibacter aphrophilus (strain NJ8700)	Proteobacteria	Histidine	H	C6AQJ4	1.1.1.23	histidinal dehydrogenase / histidinol dehydrogenase	428	296.35	6	6	6.48	-0.48	-6.96
634176	Aggregatibacter aphrophilus (strain NJ8700)	Proteobacteria	Isoleucine	I	C6ANR4	2.6.1.42	branched-chain-amino-acid transaminase	339	296.35	22	22	20.15	1.85	-18.3
634176	Aggregatibacter aphrophilus (strain NJ8700)	Proteobacteria	Leucine	L	C6ANR4	2.6.1.42	branched-chain-amino-acid transaminase	339	296.35	28	28	31.35	-3.35	-34.7
634176	Aggregatibacter aphrophilus (strain NJ8700)	Proteobacteria	Lysine	K	C6AK40	4.1.1.20	diaminopimelate decarboxylase	416	296.35	21	21	18.16	2.84	-15.33
634176	Aggregatibacter aphrophilus (strain NJ8700)	Proteobacteria	Methionine	M	C6AL48	2.1.1.14	methionine synthase	757	296.35	11	11	7.2	3.8	-3.41
634176	Aggregatibacter aphrophilus (strain NJ8700)	Proteobacteria	Proline	P	C6AK83	1.5.1.2	pyrroline-5-carboxylate reductase	271	296.35	9	9	11.48	-2.48	-13.96
634176	Aggregatibacter aphrophilus (strain NJ8700)	Proteobacteria	Tryptophan	W	C6AN08	4.2.1.20	Tryptophan synthase	268	296.35	0	1	3.58	-2.58	-6.16
634176	Aggregatibacter aphrophilus (strain NJ8700)	Proteobacteria	Tryptophan	W	C6AN07	4.2.1.20	Tryptophan synthase	399	296.35	1	1	3.58	-2.58	-6.16
634176	Aggregatibacter aphrophilus (strain NJ8700)	Proteobacteria	Valine	V	C6ANR4	2.6.1.42	branched-chain-amino-acid transaminase	339	296.35	20	20	19.76	0.24	-19.52
311403	Agrobacterium radiobacter (strain K84 / ATCC BAA-868)	Proteobacteria	Arginine	R	B9JBQ5	4.3.2.1	Argininosuccinate lyase	466	315.51	30	30	20.55	9.45	-11.11
311403	Agrobacterium radiobacter (strain K84 / ATCC BAA-868)	Proteobacteria	Asparagine	N	B9J795	3.1.1.29	Aminoacyl-tRNA hydrolase	238	315.51	10	10	9.26	0.74	-8.51
311403	Agrobacterium radiobacter (strain K84 / ATCC BAA-868)	Proteobacteria	Asparagine	N	B9JNF8	6.3.5.4	Asparagine synthase (glutamine-hydrolyzing)	653	315.51	13	10	9.26	0.74	-8.51
311403	Agrobacterium radiobacter (strain K84 / ATCC BAA-868)	Proteobacteria	Asparagine	N	B9JPU2	6.3.5.4	Asparagine synthase (glutamine-hydrolyzing)	592	315.51	14	10	9.26	0.74	-8.51
311403	Agrobacterium radiobacter (strain K84 / ATCC BAA-868)	Proteobacteria	Cysteine	C	B9JQC4	2.5.1.47	Cysteine synthase	320	315.51	1	3	2.48	0.52	-1.96
311403	Agrobacterium radiobacter (strain K84 / ATCC BAA-868)	Proteobacteria	Cysteine	C	B9JED9	2.5.1.47	Cysteine synthase	346	315.51	3	3	2.48	0.52	-1.96
311403	Agrobacterium radiobacter (strain K84 / ATCC BAA-868)	Proteobacteria	Glutamine	Q	B9JF93	6.3.1.2	glutamine synthetase	469	315.51	10	13	10.1	2.9	-7.2
311403	Agrobacterium radiobacter (strain K84 / ATCC BAA-868)	Proteobacteria	Glutamine	Q	B9J908	6.3.1.2	glutamine synthetase	346	315.51	13	13	10.1	2.9	-7.2
311403	Agrobacterium radiobacter (strain K84 / ATCC BAA-868)	Proteobacteria	Glycine	G	B9JFK7	1.4.4.2	Glycine dehydrogenase (decarboxylating)	954	315.51	79	47	26.09	20.91	-5.18
311403	Agrobacterium radiobacter (strain K84 / ATCC BAA-868)	Proteobacteria	Glycine	G	B9JCX4	2.1.2.1	serine hydroxymethyltransferase	432	315.51	47	47	26.09	20.91	-5.18
311403	Agrobacterium radiobacter (strain K84 / ATCC BAA-868)	Proteobacteria	Histidine	H	B9JQ90	1.1.1.23	histidinal dehydrogenase / histidinol dehydrogenase	425	315.51	8	11	6.49	4.51	-1.99
311403	Agrobacterium radiobacter (strain K84 / ATCC BAA-868)	Proteobacteria	Histidine	H	B9JB08	1.1.1.23	histidinal dehydrogenase / histidinol dehydrogenase	432	315.51	11	11	6.49	4.51	-1.99
311403	Agrobacterium radiobacter (strain K84 / ATCC BAA-868)	Proteobacteria	Isoleucine	I	B9JLI4	2.6.1.42	branched-chain-amino-acid transaminase	365	315.51	17	17	18.71	-1.71	-20.41
311403	Agrobacterium radiobacter (strain K84 / ATCC BAA-868)	Proteobacteria	Leucine	L	B9JLI4	2.6.1.42	branched-chain-amino-acid transaminase	365	315.51	34	34	31.71	2.29	-29.43
311403	Agrobacterium radiobacter (strain K84 / ATCC BAA-868)	Proteobacteria	Lysine	K	B9JI17	4.1.1.20	diaminopimelate decarboxylase	414	315.51	9	17	11.74	5.26	-6.47
311403	Agrobacterium radiobacter (strain K84 / ATCC BAA-868)	Proteobacteria	Lysine	K	B9JBQ7	4.1.1.20	diaminopimelate decarboxylase	423	315.51	17	17	11.74	5.26	-6.47
311403	Agrobacterium radiobacter (strain K84 / ATCC BAA-868)	Proteobacteria	Tryptophan	W	B9JG44	4.2.1.20	Tryptophan synthase	279	315.51	0	3	4.07	-1.07	-5.14
311403	Agrobacterium radiobacter (strain K84 / ATCC BAA-868)	Proteobacteria	Tryptophan	W	B9JG43	4.2.1.20	Tryptophan synthase	404	315.51	3	3	4.07	-1.07	-5.14
311403	Agrobacterium radiobacter (strain K84 / ATCC BAA-868)	Proteobacteria	Valine	V	B9JLI4	2.6.1.42	branched-chain-amino-acid transaminase	365	315.51	20	20	23	-3	-26
861208	Agrobacterium sp. (strain H13-3)	Proteobacteria	Arginine	R	F0LCF2	4.3.2.1	Argininosuccinate lyase	466	308.27	30	41	20.02	20.98	0.95
861208	Agrobacterium sp. (strain H13-3)	Proteobacteria	Arginine	R	F0LE42	4.3.2.1	Argininosuccinate lyase	504	308.27	41	41	20.02	20.98	0.95
861208	Agrobacterium sp. (strain H13-3)	Proteobacteria	Asparagine	N	F0L8S3	3.1.1.29	Aminoacyl-tRNA hydrolase	238	308.27	9	9	9.26	-0.26	-9.52
861208	Agrobacterium sp. (strain H13-3)	Proteobacteria	Asparagine	N	F0L9R8	6.3.5.4	Asparagine synthase (glutamine-hydrolyzing)	650	308.27	10	9	9.26	-0.26	-9.52
861208	Agrobacterium sp. (strain H13-3)	Proteobacteria	Cysteine	C	F0L229	2.5.1.47	Cysteine synthase	345	308.27	4	4	2.46	1.54	-0.93
861208	Agrobacterium sp. (strain H13-3)	Proteobacteria	Glutamine	Q	F0L664	6.3.1.2	glutamine synthetase	469	308.27	11	15	9.63	5.37	-4.25
861208	Agrobacterium sp. (strain H13-3)	Proteobacteria	Glutamine	Q	F0L1V8	6.3.1.2	glutamine synthetase	344	308.27	15	15	9.63	5.37	-4.25
861208	Agrobacterium sp. (strain H13-3)	Proteobacteria	Glycine	G	F0L3S6	1.4.4.2	Glycine dehydrogenase (decarboxylating)	954	308.27	79	45	25.43	19.57	-5.85
861208	Agrobacterium sp. (strain H13-3)	Proteobacteria	Glycine	G	F0LA59	2.1.2.1	serine hydroxymethyltransferase	422	308.27	43	45	25.43	19.57	-5.85
861208	Agrobacterium sp. (strain H13-3)	Proteobacteria	Glycine	G	F0L1Q9	2.1.2.1	serine hydroxymethyltransferase	429	308.27	45	45	25.43	19.57	-5.85
861208	Agrobacterium sp. (strain H13-3)	Proteobacteria	Histidine	H	F0L697	1.1.1.23	histidinal dehydrogenase / histidinol dehydrogenase	432	308.27	10	10	6.2	3.8	-2.4
861208	Agrobacterium sp. (strain H13-3)	Proteobacteria	Lysine	K	F0LCF4	4.1.1.20	diaminopimelate decarboxylase	422	308.27	19	19	12.11	6.89	-5.23
861208	Agrobacterium sp. (strain H13-3)	Proteobacteria	Tryptophan	W	F0L2Y0	4.2.1.20	Tryptophan synthase	294	308.27	1	3	3.85	-0.85	-4.71
861208	Agrobacterium sp. (strain H13-3)	Proteobacteria	Tryptophan	W	F0L2X9	4.2.1.20	Tryptophan synthase	417	308.27	3	3	3.85	-0.85	-4.71
176299	Agrobacterium tumefaciens (strain C58 / ATCC 33970)	Proteobacteria	Arginine	R	Q8U9X6	4.3.2.1	Argininosuccinate lyase	466	310.08	31	38	20.36	17.64	-2.72
176299	Agrobacterium tumefaciens (strain C58 / ATCC 33970)	Proteobacteria	Arginine	R	Q8U705	4.3.2.1	Argininosuccinate lyase	504	310.08	38	38	20.36	17.64	-2.72
176299	Agrobacterium tumefaciens (strain C58 / ATCC 33970)	Proteobacteria	Asparagine	N	Q8UD97	3.1.1.29	Aminoacyl-tRNA hydrolase	238	310.08	8	8	9.26	-1.26	-10.52
176299	Agrobacterium tumefaciens (strain C58 / ATCC 33970)	Proteobacteria	Cysteine	C	A9CJD0	2.5.1.47	Cysteine synthase	345	310.08	4	4	2.48	1.52	-0.95
176299	Agrobacterium tumefaciens (strain C58 / ATCC 33970)	Proteobacteria	Glutamine	Q	A9CIN7	6.3.1.2	glutamine synthetase	469	310.08	11	15	9.68	5.32	-4.37
176299	Agrobacterium tumefaciens (strain C58 / ATCC 33970)	Proteobacteria	Glutamine	Q	Q7CX42	6.3.1.2	glutamine synthetase	344	310.08	15	15	9.68	5.32	-4.37
176299	Agrobacterium tumefaciens (strain C58 / ATCC 33970)	Proteobacteria	Glycine	G	Q8UFD6	1.4.4.2	Glycine dehydrogenase (decarboxylating)	954	310.08	79	45	25.64	19.36	-6.27
176299	Agrobacterium tumefaciens (strain C58 / ATCC 33970)	Proteobacteria	Glycine	G	B2C8L9	2.1.2.1	serine hydroxymethyltransferase	179	310.08	21	45	25.64	19.36	-6.27
176299	Agrobacterium tumefaciens (strain C58 / ATCC 33970)	Proteobacteria	Glycine	G	Q8U7Y5	2.1.2.1	serine hydroxymethyltransferase	422	310.08	42	45	25.64	19.36	-6.27
176299	Agrobacterium tumefaciens (strain C58 / ATCC 33970)	Proteobacteria	Glycine	G	Q8UG75	2.1.2.1	serine hydroxymethyltransferase	429	310.08	45	45	25.64	19.36	-6.27
176299	Agrobacterium tumefaciens (strain C58 / ATCC 33970)	Proteobacteria	Histidine	H	Q8UHX1	1.1.1.23	histidinal dehydrogenase / histidinol dehydrogenase	432	310.08	11	11	6.23	4.77	-1.47
176299	Agrobacterium tumefaciens (strain C58 / ATCC 33970)	Proteobacteria	Lysine	K	B2C8R0	4.1.1.20	diaminopimelate decarboxylase	180	310.08	9	19	12.07	6.93	-5.14
176299	Agrobacterium tumefaciens (strain C58 / ATCC 33970)	Proteobacteria	Lysine	K	A9CFF5	4.1.1.20	diaminopimelate decarboxylase	422	310.08	19	19	12.07	6.93	-5.14
176299	Agrobacterium tumefaciens (strain C58 / ATCC 33970)	Proteobacteria	Tryptophan	W	Q8UJA9	4.2.1.20	Tryptophan synthase	279	310.08	0	3	3.88	-0.88	-4.77
176299	Agrobacterium tumefaciens (strain C58 / ATCC 33970)	Proteobacteria	Tryptophan	W	Q8UJB0	4.2.1.20	Tryptophan synthase	406	310.08	3	3	3.88	-0.88	-4.77
311402	Agrobacterium vitis (strain S4 / ATCC BAA-846)	Proteobacteria	Arginine	R	B9JTJ2	4.3.2.1	Argininosuccinate lyase	467	333.09	31	31	21.47	9.53	-11.95
311402	Agrobacterium vitis (strain S4 / ATCC BAA-846)	Proteobacteria	Asparagine	N	B9JZ39	3.1.1.29	Aminoacyl-tRNA hydrolase	234	333.09	9	9	9.76	-0.76	-10.52
311402	Agrobacterium vitis (strain S4 / ATCC BAA-846)	Proteobacteria	Cysteine	C	B9JVR7	2.5.1.47	Cysteine synthase	345	333.09	4	4	2.77	1.23	-1.55
311402	Agrobacterium vitis (strain S4 / ATCC BAA-846)	Proteobacteria	Glutamine	Q	B9JWR3	6.3.1.2	glutamine synthetase	469	333.09	11	12	11.51	0.49	-11.02
311402	Agrobacterium vitis (strain S4 / ATCC BAA-846)	Proteobacteria	Glutamine	Q	B9JZT7	6.3.1.2	glutamine synthetase	344	333.09	12	12	11.51	0.49	-11.02
311402	Agrobacterium vitis (strain S4 / ATCC BAA-846)	Proteobacteria	Glycine	G	B9JWI2	1.4.4.2	Glycine dehydrogenase (decarboxylating)	954	333.09	78	44	27.27	16.73	-10.54
311402	Agrobacterium vitis (strain S4 / ATCC BAA-846)	Proteobacteria	Glycine	G	B9JV74	2.1.2.1	serine hydroxymethyltransferase	429	333.09	44	44	27.27	16.73	-10.54
311402	Agrobacterium vitis (strain S4 / ATCC BAA-846)	Proteobacteria	Histidine	H	B9JR45	1.1.1.23	histidinal dehydrogenase / histidinol dehydrogenase	432	333.09	10	10	6.91	3.09	-3.81
311402	Agrobacterium vitis (strain S4 / ATCC BAA-846)	Proteobacteria	Isoleucine	I	B9JU65	2.6.1.42	branched-chain-amino-acid transaminase	367	333.09	21	21	18.96	2.04	-16.92
311402	Agrobacterium vitis (strain S4 / ATCC BAA-846)	Proteobacteria	Leucine	L	B9JU65	2.6.1.42	branched-chain-amino-acid transaminase	367	333.09	23	23	33.55	-10.55	-44.11
311402	Agrobacterium vitis (strain S4 / ATCC BAA-846)	Proteobacteria	Lysine	K	B9K1Q3	4.1.1.20	diaminopimelate decarboxylase	416	333.09	9	16	12.83	3.17	-9.66
311402	Agrobacterium vitis (strain S4 / ATCC BAA-846)	Proteobacteria	Lysine	K	B9JTJ4	4.1.1.20	diaminopimelate decarboxylase	423	333.09	16	16	12.83	3.17	-9.66
311402	Agrobacterium vitis (strain S4 / ATCC BAA-846)	Proteobacteria	Tryptophan	W	B9JXV7	4.2.1.20	Tryptophan synthase	279	333.09	0	3	4.2	-1.2	-5.41
311402	Agrobacterium vitis (strain S4 / ATCC BAA-846)	Proteobacteria	Tryptophan	W	B9JXV6	4.2.1.20	Tryptophan synthase	406	333.09	3	3	4.2	-1.2	-5.41
311402	Agrobacterium vitis (strain S4 / ATCC BAA-846)	Proteobacteria	Valine	V	B9JU65	2.6.1.42	branched-chain-amino-acid transaminase	367	333.09	26	26	23.82	2.18	-21.64
349741	Akkermansia muciniphila (strain ATCC BAA-835)	Verrucomicrobia	Alanine	A	B2UM88	2.8.1.7	Cysteine desulfurase	408	360.95	44	44	34.06	9.94	-24.11
349741	Akkermansia muciniphila (strain ATCC BAA-835)	Verrucomicrobia	Arginine	R	B2UQD9	4.3.2.1	Argininosuccinate lyase	458	360.95	36	36	22.54	13.46	-9.07
349741	Akkermansia muciniphila (strain ATCC BAA-835)	Verrucomicrobia	Asparagine	N	B2UPQ2	3.1.1.29	Aminoacyl-tRNA hydrolase	190	360.95	6	6	13.13	-7.13	-20.25
349741	Akkermansia muciniphila (strain ATCC BAA-835)	Verrucomicrobia	Cysteine	C	B2UP53	2.5.1.47	Cysteine synthase	309	360.95	0	7	5.08	1.92	-3.17
349741	Akkermansia muciniphila (strain ATCC BAA-835)	Verrucomicrobia	Cysteine	C	B2UQ89	2.5.1.47	Cysteine synthase	433	360.95	7	7	5.08	1.92	-3.17
349741	Akkermansia muciniphila (strain ATCC BAA-835)	Verrucomicrobia	Glutamate	E	B2URJ3	1.4.7.1	glutamate synthase (ferredoxin-dependent)	1479	360.95	102	102	23.04	78.96	55.93
349741	Akkermansia muciniphila (strain ATCC BAA-835)	Verrucomicrobia	Glycine	G	B2UNH4	1.4.4.2	Glycine dehydrogenase (decarboxylating)	948	360.95	75	23	28.82	-5.82	-34.64
349741	Akkermansia muciniphila (strain ATCC BAA-835)	Verrucomicrobia	Glycine	G	B2UM06	2.1.2.1	serine hydroxymethyltransferase	566	360.95	52	23	28.82	-5.82	-34.64
349741	Akkermansia muciniphila (strain ATCC BAA-835)	Verrucomicrobia	Glycine	G	B2UQ05	2.6.1.44	alanine--glyoxylate aminotransferase 1	357	360.95	23	23	28.82	-5.82	-34.64
349741	Akkermansia muciniphila (strain ATCC BAA-835)	Verrucomicrobia	Glycine	G	B2URA2	4.1.2.5	L-threonine aldolase	345	360.95	31	23	28.82	-5.82	-34.64
349741	Akkermansia muciniphila (strain ATCC BAA-835)	Verrucomicrobia	Histidine	H	B2UMH6	1.1.1.23	histidinal dehydrogenase / histidinol dehydrogenase	432	360.95	8	8	7.49	0.51	-6.98
349741	Akkermansia muciniphila (strain ATCC BAA-835)	Verrucomicrobia	Isoleucine	I	B2UQ25	2.6.1.42	branched-chain-amino-acid transaminase	288	360.95	18	18	19.31	-1.31	-20.61
349741	Akkermansia muciniphila (strain ATCC BAA-835)	Verrucomicrobia	Leucine	L	B2UQ25	2.6.1.42	branched-chain-amino-acid transaminase	288	360.95	30	30	35.76	-5.76	-41.53
349741	Akkermansia muciniphila (strain ATCC BAA-835)	Verrucomicrobia	Lysine	K	B2UQ22	4.1.1.20	diaminopimelate decarboxylase	429	360.95	20	20	17.19	2.81	-14.38
349741	Akkermansia muciniphila (strain ATCC BAA-835)	Verrucomicrobia	Methionine	M	B2UP52	2.5.1.49	O-acetylhomoserine aminocarboxypropyltransferase	428	360.95	5	5	10.27	-5.27	-15.55
349741	Akkermansia muciniphila (strain ATCC BAA-835)	Verrucomicrobia	Proline	P	B2UP30	1.5.1.2	pyrroline-5-carboxylate reductase	268	360.95	10	10	18.4	-8.4	-26.79
349741	Akkermansia muciniphila (strain ATCC BAA-835)	Verrucomicrobia	Tryptophan	W	B2UM74	4.2.1.20	Tryptophan synthase	407	360.95	1	3	5.23	-2.23	-7.46
349741	Akkermansia muciniphila (strain ATCC BAA-835)	Verrucomicrobia	Tryptophan	W	B2ULG9	4.2.1.20	Tryptophan synthase	390	360.95	3	3	5.23	-2.23	-7.46
349741	Akkermansia muciniphila (strain ATCC BAA-835)	Verrucomicrobia	Tryptophan	W	B2ULH0	4.2.1.20	Tryptophan synthase	262	360.95	3	3	5.23	-2.23	-7.46
349741	Akkermansia muciniphila (strain ATCC BAA-835)	Verrucomicrobia	Valine	V	B2UQ25	2.6.1.42	branched-chain-amino-acid transaminase	288	360.95	23	23	24.1	-1.1	-25.19
393595	Alcanivorax borkumensis (strain SK2 / ATCC 700651 / DSM 11573)	Proteobacteria	Alanine	A	Q0VND2	2.8.1.7	Cysteine desulfurase	402	329.96	53	53	33.17	19.83	-13.34
393595	Alcanivorax borkumensis (strain SK2 / ATCC 700651 / DSM 11573)	Proteobacteria	Arginine	R	Q0VM25	4.3.2.1	Argininosuccinate lyase	464	329.96	35	35	20.36	14.64	-5.72
393595	Alcanivorax borkumensis (strain SK2 / ATCC 700651 / DSM 11573)	Proteobacteria	Asparagine	N	Q0VS84	3.1.1.29	Aminoacyl-tRNA hydrolase	195	329.96	10	10	11.04	-1.04	-12.09
393595	Alcanivorax borkumensis (strain SK2 / ATCC 700651 / DSM 11573)	Proteobacteria	Aspartate	D	Q0VR06	2.6.1.1	Aspartate transaminase	396	329.96	28	28	19.21	8.79	-10.41
393595	Alcanivorax borkumensis (strain SK2 / ATCC 700651 / DSM 11573)	Proteobacteria	Cysteine	C	Q0VP24	2.5.1.47	Cysteine synthase	304	329.96	3	4	3.28	0.72	-2.57
393595	Alcanivorax borkumensis (strain SK2 / ATCC 700651 / DSM 11573)	Proteobacteria	Cysteine	C	Q0VQS7	2.5.1.47	Cysteine synthase	322	329.96	4	4	3.28	0.72	-2.57
393595	Alcanivorax borkumensis (strain SK2 / ATCC 700651 / DSM 11573)	Proteobacteria	Glutamate	E	Q0VMC2	1.4.1.13	glutamate synthase	473	329.96	45	22	19.96	2.04	-17.92
393595	Alcanivorax borkumensis (strain SK2 / ATCC 700651 / DSM 11573)	Proteobacteria	Glutamate	E	Q0VMC1	1.4.1.13	glutamate synthase	1487	329.96	95	22	19.96	2.04	-17.92
393595	Alcanivorax borkumensis (strain SK2 / ATCC 700651 / DSM 11573)	Proteobacteria	Glutamate	E	Q0VMQ1	1.4.1.4	glutamate dehydrogenase	64	329.96	7	22	19.96	2.04	-17.92
393595	Alcanivorax borkumensis (strain SK2 / ATCC 700651 / DSM 11573)	Proteobacteria	Glutamate	E	Q0VMQ0	1.4.1.4	glutamate dehydrogenase	364	329.96	22	22	19.96	2.04	-17.92
393595	Alcanivorax borkumensis (strain SK2 / ATCC 700651 / DSM 11573)	Proteobacteria	Glutamine	Q	Q0VM88	6.3.1.2	glutamine synthetase	468	329.96	7	7	14.99	-7.99	-22.97
393595	Alcanivorax borkumensis (strain SK2 / ATCC 700651 / DSM 11573)	Proteobacteria	Glycine	G	Q0VLA8	1.4.4.2	Glycine dehydrogenase (decarboxylating)	452	329.96	37	42	25.68	16.32	-9.35
393595	Alcanivorax borkumensis (strain SK2 / ATCC 700651 / DSM 11573)	Proteobacteria	Glycine	G	Q0VLA9	1.4.4.2	Glycine dehydrogenase (decarboxylating)	488	329.96	42	42	25.68	16.32	-9.35
393595	Alcanivorax borkumensis (strain SK2 / ATCC 700651 / DSM 11573)	Proteobacteria	Glycine	G	Q0VMH4	2.1.2.1	serine hydroxymethyltransferase	418	329.96	43	42	25.68	16.32	-9.35
393595	Alcanivorax borkumensis (strain SK2 / ATCC 700651 / DSM 11573)	Proteobacteria	Histidine	H	Q0VS38	1.1.1.23	histidinal dehydrogenase / histidinol dehydrogenase	433	329.96	10	10	7.73	2.27	-5.46
393595	Alcanivorax borkumensis (strain SK2 / ATCC 700651 / DSM 11573)	Proteobacteria	Isoleucine	I	Q0VM49	2.6.1.42	branched-chain-amino-acid transaminase	308	329.96	16	16	16.31	-0.31	-16.62
393595	Alcanivorax borkumensis (strain SK2 / ATCC 700651 / DSM 11573)	Proteobacteria	Leucine	L	Q0VM49	2.6.1.42	branched-chain-amino-acid transaminase	308	329.96	30	30	36.6	-6.6	-43.19
393595	Alcanivorax borkumensis (strain SK2 / ATCC 700651 / DSM 11573)	Proteobacteria	Lysine	K	Q0VM22	4.1.1.20	diaminopimelate decarboxylase	413	329.96	16	16	12.66	3.34	-9.32
393595	Alcanivorax borkumensis (strain SK2 / ATCC 700651 / DSM 11573)	Proteobacteria	Methionine	M	Q0VPX6	2.1.1.13	methionine synthase	1233	329.96	46	13	8.73	4.27	-4.45
393595	Alcanivorax borkumensis (strain SK2 / ATCC 700651 / DSM 11573)	Proteobacteria	Methionine	M	Q0VR89	2.1.1.14	methionine synthase	763	329.96	13	13	8.73	4.27	-4.45
393595	Alcanivorax borkumensis (strain SK2 / ATCC 700651 / DSM 11573)	Proteobacteria	Methionine	M	Q0VLE5	2.5.1.49	O-acetylhomoserine aminocarboxypropyltransferase	446	329.96	17	13	8.73	4.27	-4.45
393595	Alcanivorax borkumensis (strain SK2 / ATCC 700651 / DSM 11573)	Proteobacteria	Proline	P	Q0VL32	1.5.1.2	pyrroline-5-carboxylate reductase	269	329.96	10	10	15.52	-5.52	-21.04
393595	Alcanivorax borkumensis (strain SK2 / ATCC 700651 / DSM 11573)	Proteobacteria	Serine	S	Q0VLQ8	3.1.3.3	phosphoserine phosphatase	411	329.96	17	17	18.96	-1.96	-20.91
393595	Alcanivorax borkumensis (strain SK2 / ATCC 700651 / DSM 11573)	Proteobacteria	Threonine	T	Q0VRE3	4.2.3.1	threonine synthase	360	329.96	19	19	16.72	2.28	-14.43
393595	Alcanivorax borkumensis (strain SK2 / ATCC 700651 / DSM 11573)	Proteobacteria	Tryptophan	W	Q0VPJ0	4.2.1.20	Tryptophan synthase	267	329.96	0	4	4.79	-0.79	-5.58
393595	Alcanivorax borkumensis (strain SK2 / ATCC 700651 / DSM 11573)	Proteobacteria	Tryptophan	W	Q0VPI9	4.2.1.20	Tryptophan synthase	403	329.96	4	4	4.79	-0.79	-5.58
393595	Alcanivorax borkumensis (strain SK2 / ATCC 700651 / DSM 11573)	Proteobacteria	Valine	V	Q0VM49	2.6.1.42	branched-chain-amino-acid transaminase	308	329.96	20	20	23.82	-3.82	-27.64
930169	Alcanivorax dieselolei (strain DSM 16502 / CGMCC 1.3690 / B-5)	Proteobacteria	Alanine	A	K0C7L5	2.8.1.7	Cysteine desulfurase	404	331.74	52	52	35.5	16.5	-18.99
930169	Alcanivorax dieselolei (strain DSM 16502 / CGMCC 1.3690 / B-5)	Proteobacteria	Arginine	R	K0CKP5	4.3.2.1	Argininosuccinate lyase	464	331.74	37	37	24.33	12.67	-11.66
930169	Alcanivorax dieselolei (strain DSM 16502 / CGMCC 1.3690 / B-5)	Proteobacteria	Asparagine	N	K0CE56	3.1.1.29	Aminoacyl-tRNA hydrolase	194	331.74	13	13	9.48	3.52	-5.96
930169	Alcanivorax dieselolei (strain DSM 16502 / CGMCC 1.3690 / B-5)	Proteobacteria	Cysteine	C	K0CDV4	2.5.1.47	Cysteine synthase	302	331.74	3	3	3.05	-0.05	-3.09
930169	Alcanivorax dieselolei (strain DSM 16502 / CGMCC 1.3690 / B-5)	Proteobacteria	Glutamine	Q	K0CBP6	6.3.1.2	glutamine synthetase	468	331.74	9	9	13.39	-4.39	-17.78
930169	Alcanivorax dieselolei (strain DSM 16502 / CGMCC 1.3690 / B-5)	Proteobacteria	Glycine	G	K0C7U8	1.4.4.2	Glycine dehydrogenase (decarboxylating)	452	331.74	38	39	28.06	10.94	-17.11
930169	Alcanivorax dieselolei (strain DSM 16502 / CGMCC 1.3690 / B-5)	Proteobacteria	Glycine	G	K0CAS5	1.4.4.2	Glycine dehydrogenase (decarboxylating)	490	331.74	42	39	28.06	10.94	-17.11
930169	Alcanivorax dieselolei (strain DSM 16502 / CGMCC 1.3690 / B-5)	Proteobacteria	Glycine	G	K0C6I0	2.1.2.1	serine hydroxymethyltransferase	418	331.74	39	39	28.06	10.94	-17.11
930169	Alcanivorax dieselolei (strain DSM 16502 / CGMCC 1.3690 / B-5)	Proteobacteria	Histidine	H	K0CJE7	1.1.1.23	histidinal dehydrogenase / histidinol dehydrogenase	433	331.74	10	10	7.63	2.37	-5.26
930169	Alcanivorax dieselolei (strain DSM 16502 / CGMCC 1.3690 / B-5)	Proteobacteria	Lysine	K	K0CKQ3	4.1.1.20	diaminopimelate decarboxylase	413	331.74	9	9	9.48	-0.48	-9.96
930169	Alcanivorax dieselolei (strain DSM 16502 / CGMCC 1.3690 / B-5)	Proteobacteria	Methionine	M	K0CDW3	2.1.1.14	methionine synthase	762	331.74	12	12	8.02	3.98	-4.04
930169	Alcanivorax dieselolei (strain DSM 16502 / CGMCC 1.3690 / B-5)	Proteobacteria	Proline	P	K0C7B5	1.5.1.2	pyrroline-5-carboxylate reductase	270	331.74	10	10	16.77	-6.77	-23.53
930169	Alcanivorax dieselolei (strain DSM 16502 / CGMCC 1.3690 / B-5)	Proteobacteria	Threonine	T	K0CAR5	4.2.3.1	threonine synthase	364	331.74	20	20	16.83	3.17	-13.65
930169	Alcanivorax dieselolei (strain DSM 16502 / CGMCC 1.3690 / B-5)	Proteobacteria	Tryptophan	W	K0CGP6	4.2.1.20	Tryptophan synthase	267	331.74	0	4	5.05	-1.05	-6.1
930169	Alcanivorax dieselolei (strain DSM 16502 / CGMCC 1.3690 / B-5)	Proteobacteria	Tryptophan	W	K0CF13	4.2.1.20	Tryptophan synthase	453	331.74	3	4	5.05	-1.05	-6.1
930169	Alcanivorax dieselolei (strain DSM 16502 / CGMCC 1.3690 / B-5)	Proteobacteria	Tryptophan	W	K0CE59	4.2.1.20	Tryptophan synthase	403	331.74	4	4	5.05	-1.05	-6.1
596154	Alicycliphilus denitrificans (strain DSM 14773 / CIP 107495 / K601)	Proteobacteria	Alanine	A	F4GCA2	2.8.1.7	Cysteine desulfurase	406	325.32	38	78	44.07	33.93	-10.15
596154	Alicycliphilus denitrificans (strain DSM 14773 / CIP 107495 / K601)	Proteobacteria	Alanine	A	F4GER9	2.8.1.7	Cysteine desulfurase	426	325.32	78	78	44.07	33.93	-10.15
596154	Alicycliphilus denitrificans (strain DSM 14773 / CIP 107495 / K601)	Proteobacteria	Arginine	R	F4GC54	4.3.2.1	Argininosuccinate lyase	486	325.32	33	33	23.76	9.24	-14.52
596154	Alicycliphilus denitrificans (strain DSM 14773 / CIP 107495 / K601)	Proteobacteria	Asparagine	N	F4G8S7	3.1.1.29	Aminoacyl-tRNA hydrolase	209	325.32	6	6	7.67	-1.67	-9.33
596154	Alicycliphilus denitrificans (strain DSM 14773 / CIP 107495 / K601)	Proteobacteria	Asparagine	N	F4G683	6.3.5.4	Asparagine synthase (glutamine-hydrolyzing)	636	325.32	14	6	7.67	-1.67	-9.33
596154	Alicycliphilus denitrificans (strain DSM 14773 / CIP 107495 / K601)	Proteobacteria	Aspartate	D	F4G7H2	2.6.1.1	Aspartate transaminase	405	325.32	15	32	16.39	15.61	-0.77
596154	Alicycliphilus denitrificans (strain DSM 14773 / CIP 107495 / K601)	Proteobacteria	Aspartate	D	F4GAI4	2.6.1.1	Aspartate transaminase	394	325.32	17	32	16.39	15.61	-0.77
596154	Alicycliphilus denitrificans (strain DSM 14773 / CIP 107495 / K601)	Proteobacteria	Aspartate	D	F4GC99	2.6.1.1	Aspartate transaminase	398	325.32	28	32	16.39	15.61	-0.77
596154	Alicycliphilus denitrificans (strain DSM 14773 / CIP 107495 / K601)	Proteobacteria	Aspartate	D	F4GC04	2.6.1.1	Aspartate transaminase	410	325.32	32	32	16.39	15.61	-0.77
596154	Alicycliphilus denitrificans (strain DSM 14773 / CIP 107495 / K601)	Proteobacteria	Cysteine	C	F4G564	2.5.1.47	Cysteine synthase	306	325.32	1	6	3.21	2.79	-0.42
596154	Alicycliphilus denitrificans (strain DSM 14773 / CIP 107495 / K601)	Proteobacteria	Cysteine	C	F4G4Z8	2.5.1.47	Cysteine synthase	425	325.32	2	6	3.21	2.79	-0.42
596154	Alicycliphilus denitrificans (strain DSM 14773 / CIP 107495 / K601)	Proteobacteria	Cysteine	C	F4G3W5	2.5.1.47	Cysteine synthase	301	325.32	3	6	3.21	2.79	-0.42
596154	Alicycliphilus denitrificans (strain DSM 14773 / CIP 107495 / K601)	Proteobacteria	Cysteine	C	F4G8Y7	2.5.1.47	Cysteine synthase	433	325.32	3	6	3.21	2.79	-0.42
596154	Alicycliphilus denitrificans (strain DSM 14773 / CIP 107495 / K601)	Proteobacteria	Cysteine	C	F4GCH4	2.5.1.47	Cysteine synthase	356	325.32	6	6	3.21	2.79	-0.42
596154	Alicycliphilus denitrificans (strain DSM 14773 / CIP 107495 / K601)	Proteobacteria	Glutamate	E	F4G7S3	1.4.1.14	glutamate synthase (NADH)	492	325.32	30	30	17.04	12.96	-4.08
596154	Alicycliphilus denitrificans (strain DSM 14773 / CIP 107495 / K601)	Proteobacteria	Glutamate	E	F4G7S2	1.4.7.1	glutamate synthase (ferredoxin-dependent)	1577	325.32	109	30	17.04	12.96	-4.08
596154	Alicycliphilus denitrificans (strain DSM 14773 / CIP 107495 / K601)	Proteobacteria	Glutamine	Q	F4GEM8	6.3.1.2	glutamine synthetase	471	325.32	10	10	14.05	-4.05	-18.1
596154	Alicycliphilus denitrificans (strain DSM 14773 / CIP 107495 / K601)	Proteobacteria	Glycine	G	F4GE07	1.4.4.2	Glycine dehydrogenase (decarboxylating)	962	325.32	75	33	27.81	5.19	-22.61
596154	Alicycliphilus denitrificans (strain DSM 14773 / CIP 107495 / K601)	Proteobacteria	Glycine	G	F4G8Z1	2.1.2.1	serine hydroxymethyltransferase	414	325.32	33	33	27.81	5.19	-22.61
596154	Alicycliphilus denitrificans (strain DSM 14773 / CIP 107495 / K601)	Proteobacteria	Histidine	H	F4GDA6	1.1.1.23	histidinal dehydrogenase / histidinol dehydrogenase	439	325.32	11	12	7.64	4.36	-3.28
596154	Alicycliphilus denitrificans (strain DSM 14773 / CIP 107495 / K601)	Proteobacteria	Histidine	H	F4G7U2	1.1.1.23	histidinal dehydrogenase / histidinol dehydrogenase	438	325.32	12	12	7.64	4.36	-3.28
596154	Alicycliphilus denitrificans (strain DSM 14773 / CIP 107495 / K601)	Proteobacteria	Isoleucine	I	F4GEF9	2.6.1.42	branched-chain-amino-acid transaminase	312	325.32	21	21	13.44	7.56	-5.88
596154	Alicycliphilus denitrificans (strain DSM 14773 / CIP 107495 / K601)	Proteobacteria	Leucine	L	F4GEF9	2.6.1.42	branched-chain-amino-acid transaminase	312	325.32	24	24	35.13	-11.13	-46.26
596154	Alicycliphilus denitrificans (strain DSM 14773 / CIP 107495 / K601)	Proteobacteria	Lysine	K	F4G6A4	4.1.1.20	diaminopimelate decarboxylase	401	325.32	5	12	9.85	2.15	-7.71
596154	Alicycliphilus denitrificans (strain DSM 14773 / CIP 107495 / K601)	Proteobacteria	Lysine	K	F4G742	4.1.1.20	diaminopimelate decarboxylase	429	325.32	12	12	9.85	2.15	-7.71
596154	Alicycliphilus denitrificans (strain DSM 14773 / CIP 107495 / K601)	Proteobacteria	Methionine	M	F4GCU3	2.1.1.13	methionine synthase	343	325.32	8	14	8.22	5.78	-2.44
596154	Alicycliphilus denitrificans (strain DSM 14773 / CIP 107495 / K601)	Proteobacteria	Methionine	M	F4GDP8	2.1.1.13	methionine synthase	911	325.32	28	14	8.22	5.78	-2.44
596154	Alicycliphilus denitrificans (strain DSM 14773 / CIP 107495 / K601)	Proteobacteria	Methionine	M	F4G8V8	2.1.1.14	methionine synthase	786	325.32	14	14	8.22	5.78	-2.44
596154	Alicycliphilus denitrificans (strain DSM 14773 / CIP 107495 / K601)	Proteobacteria	Phenylalanine	F	F4GBC6	2.6.1.57	branched-chain amino-acid aminotransferase	475	325.32	16	18	10.73	7.27	-3.47
596154	Alicycliphilus denitrificans (strain DSM 14773 / CIP 107495 / K601)	Proteobacteria	Phenylalanine	F	F4GC41	2.6.1.57	branched-chain amino-acid aminotransferase	397	325.32	18	18	10.73	7.27	-3.47
596154	Alicycliphilus denitrificans (strain DSM 14773 / CIP 107495 / K601)	Proteobacteria	Proline	P	F4G8F2	1.5.1.2	pyrroline-5-carboxylate reductase	279	325.32	12	12	17.67	-5.67	-23.35
596154	Alicycliphilus denitrificans (strain DSM 14773 / CIP 107495 / K601)	Proteobacteria	Serine	S	F4GDC1	3.1.3.3	phosphoserine phosphatase	239	325.32	11	11	16.02	-5.02	-21.03
596154	Alicycliphilus denitrificans (strain DSM 14773 / CIP 107495 / K601)	Proteobacteria	Threonine	T	F4GC08	4.2.3.1	threonine synthase	476	325.32	26	26	15.92	10.08	-5.85
596154	Alicycliphilus denitrificans (strain DSM 14773 / CIP 107495 / K601)	Proteobacteria	Tryptophan	W	F4GD20	4.2.1.20	Tryptophan synthase	269	325.32	0	2	4.79	-2.79	-7.58
596154	Alicycliphilus denitrificans (strain DSM 14773 / CIP 107495 / K601)	Proteobacteria	Tryptophan	W	F4G483	4.2.1.20	Tryptophan synthase	402	325.32	1	2	4.79	-2.79	-7.58
596154	Alicycliphilus denitrificans (strain DSM 14773 / CIP 107495 / K601)	Proteobacteria	Tryptophan	W	F4GD21	4.2.1.20	Tryptophan synthase	422	325.32	2	2	4.79	-2.79	-7.58
596154	Alicycliphilus denitrificans (strain DSM 14773 / CIP 107495 / K601)	Proteobacteria	Tyrosine	Y	F4G5B6	1.14.16.1	phenylalanine hydroxylase	274	325.32	18	13	7.2	5.8	-1.4
596154	Alicycliphilus denitrificans (strain DSM 14773 / CIP 107495 / K601)	Proteobacteria	Tyrosine	Y	F4GC41	2.6.1.57	aromatic-amino-acid transaminase	397	325.32	9	13	7.2	5.8	-1.4
596154	Alicycliphilus denitrificans (strain DSM 14773 / CIP 107495 / K601)	Proteobacteria	Tyrosine	Y	F4GBC6	2.6.1.57	aromatic-amino-acid transaminase	475	325.32	13	13	7.2	5.8	-1.4
596154	Alicycliphilus denitrificans (strain DSM 14773 / CIP 107495 / K601)	Proteobacteria	Valine	V	F4GEF9	2.6.1.42	branched-chain-amino-acid transaminase	312	325.32	22	22	24.71	-2.71	-27.43
596153	Alicycliphilus denitrificans (strain JCM 14587 / BC)	Proteobacteria	Alanine	A	E8U0K9	2.8.1.7	Cysteine desulfurase	406	322.1	38	78	44.08	33.92	-10.15
596153	Alicycliphilus denitrificans (strain JCM 14587 / BC)	Proteobacteria	Alanine	A	E8TQB3	2.8.1.7	Cysteine desulfurase	426	322.1	78	78	44.08	33.92	-10.15
596153	Alicycliphilus denitrificans (strain JCM 14587 / BC)	Proteobacteria	Arginine	R	E8TZC4	4.3.2.1	Argininosuccinate lyase	486	322.1	33	33	23.24	9.76	-13.49
596153	Alicycliphilus denitrificans (strain JCM 14587 / BC)	Proteobacteria	Asparagine	N	E8U0Z4	3.1.1.29	Aminoacyl-tRNA hydrolase	209	322.1	6	6	7.6	-1.6	-9.19
596153	Alicycliphilus denitrificans (strain JCM 14587 / BC)	Proteobacteria	Asparagine	N	E8TYY5	6.3.5.4	Asparagine synthase (glutamine-hydrolyzing)	636	322.1	13	6	7.6	-1.6	-9.19
596153	Alicycliphilus denitrificans (strain JCM 14587 / BC)	Proteobacteria	Aspartate	D	E8U0K6	2.6.1.1	Aspartate transaminase	398	322.1	28	28	16.25	11.75	-4.5
596153	Alicycliphilus denitrificans (strain JCM 14587 / BC)	Proteobacteria	Cysteine	C	E8TRX5	2.5.1.47	Cysteine synthase	306	322.1	1	3	3.14	-0.14	-3.28
596153	Alicycliphilus denitrificans (strain JCM 14587 / BC)	Proteobacteria	Cysteine	C	E8TSK3	2.5.1.47	Cysteine synthase	425	322.1	2	3	3.14	-0.14	-3.28
596153	Alicycliphilus denitrificans (strain JCM 14587 / BC)	Proteobacteria	Cysteine	C	E8TV23	2.5.1.47	Cysteine synthase	301	322.1	3	3	3.14	-0.14	-3.28
596153	Alicycliphilus denitrificans (strain JCM 14587 / BC)	Proteobacteria	Glutamate	E	E8U071	1.4.7.1	glutamate synthase (ferredoxin-dependent)	1577	322.1	109	109	16.83	92.17	75.33
596153	Alicycliphilus denitrificans (strain JCM 14587 / BC)	Proteobacteria	Glutamine	Q	E8TWV4	6.3.1.2	glutamine synthetase	471	322.1	10	10	14	-4	-18.01
596153	Alicycliphilus denitrificans (strain JCM 14587 / BC)	Proteobacteria	Glycine	G	E8U1U5	1.4.4.2	Glycine dehydrogenase (decarboxylating)	962	322.1	75	33	27.71	5.29	-22.42
596153	Alicycliphilus denitrificans (strain JCM 14587 / BC)	Proteobacteria	Glycine	G	E8TY86	2.1.2.1	serine hydroxymethyltransferase	414	322.1	33	33	27.71	5.29	-22.42
596153	Alicycliphilus denitrificans (strain JCM 14587 / BC)	Proteobacteria	Histidine	H	E8U1Q9	1.1.1.23	histidinal dehydrogenase / histidinol dehydrogenase	439	322.1	11	12	7.48	4.52	-2.96
596153	Alicycliphilus denitrificans (strain JCM 14587 / BC)	Proteobacteria	Histidine	H	E8U091	1.1.1.23	histidinal dehydrogenase / histidinol dehydrogenase	438	322.1	12	12	7.48	4.52	-2.96
596153	Alicycliphilus denitrificans (strain JCM 14587 / BC)	Proteobacteria	Lysine	K	E8TZQ4	4.1.1.20	diaminopimelate decarboxylase	429	322.1	12	12	9.84	2.16	-7.68
596153	Alicycliphilus denitrificans (strain JCM 14587 / BC)	Proteobacteria	Methionine	M	E8TT21	2.1.1.13	methionine synthase	911	322.1	28	14	8.25	5.75	-2.49
596153	Alicycliphilus denitrificans (strain JCM 14587 / BC)	Proteobacteria	Methionine	M	E8TXI5	2.1.1.14	methionine synthase	786	322.1	14	14	8.25	5.75	-2.49
596153	Alicycliphilus denitrificans (strain JCM 14587 / BC)	Proteobacteria	Proline	P	E8TUH1	1.5.1.2	pyrroline-5-carboxylate reductase	279	322.1	12	12	17.52	-5.52	-23.04
596153	Alicycliphilus denitrificans (strain JCM 14587 / BC)	Proteobacteria	Serine	S	E8TRG6	3.1.3.3	phosphoserine phosphatase	239	322.1	11	11	15.86	-4.86	-20.73
596153	Alicycliphilus denitrificans (strain JCM 14587 / BC)	Proteobacteria	Threonine	T	E8TZZ2	4.2.3.1	threonine synthase	476	322.1	26	26	15.74	10.26	-5.49
596153	Alicycliphilus denitrificans (strain JCM 14587 / BC)	Proteobacteria	Tryptophan	W	E8TYH2	4.2.1.20	Tryptophan synthase	269	322.1	0	2	4.72	-2.72	-7.45
596153	Alicycliphilus denitrificans (strain JCM 14587 / BC)	Proteobacteria	Tryptophan	W	E8TRT1	4.2.1.20	Tryptophan synthase	402	322.1	1	2	4.72	-2.72	-7.45
596153	Alicycliphilus denitrificans (strain JCM 14587 / BC)	Proteobacteria	Tryptophan	W	E8TYH1	4.2.1.20	Tryptophan synthase	422	322.1	2	2	4.72	-2.72	-7.45
596153	Alicycliphilus denitrificans (strain JCM 14587 / BC)	Proteobacteria	Tyrosine	Y	E8TXZ6	1.14.16.1	phenylalanine hydroxylase	274	322.1	18	18	7.1	10.9	3.79
1048834	Alicyclobacillus acidocaldarius (strain Tc-4-1)	Firmicutes	Alanine	A	F8IFY3	2.8.1.7	Cysteine desulfurase	410	286.6	54	54	31.72	22.28	-9.44
1048834	Alicyclobacillus acidocaldarius (strain Tc-4-1)	Firmicutes	Arginine	R	F8IGS1	4.3.2.1	Argininosuccinate lyase	459	286.6	36	36	22.2	13.8	-8.41
1048834	Alicyclobacillus acidocaldarius (strain Tc-4-1)	Firmicutes	Asparagine	N	F8IJN2	3.1.1.29	Aminoacyl-tRNA hydrolase	191	286.6	6	6	7.05	-1.05	-8.1
1048834	Alicyclobacillus acidocaldarius (strain Tc-4-1)	Firmicutes	Asparagine	N	F8IIE3	6.3.5.4	Asparagine synthase (glutamine-hydrolyzing)	624	286.6	8	6	7.05	-1.05	-8.1
1048834	Alicyclobacillus acidocaldarius (strain Tc-4-1)	Firmicutes	Cysteine	C	F8II62	2.5.1.47	Cysteine synthase	309	286.6	3	3	2.66	0.34	-2.32
1048834	Alicyclobacillus acidocaldarius (strain Tc-4-1)	Firmicutes	Glutamine	Q	F8IJ78	6.3.1.2	glutamine synthetase	445	286.6	10	11	10.12	0.88	-9.25
1048834	Alicyclobacillus acidocaldarius (strain Tc-4-1)	Firmicutes	Glutamine	Q	F8IJD6	6.3.1.2	glutamine synthetase	473	286.6	11	11	10.12	0.88	-9.25
1048834	Alicyclobacillus acidocaldarius (strain Tc-4-1)	Firmicutes	Glycine	G	F8IL61	1.4.4.2	Glycine dehydrogenase (decarboxylating)	451	286.6	35	37	22.32	14.68	-7.64
1048834	Alicyclobacillus acidocaldarius (strain Tc-4-1)	Firmicutes	Glycine	G	F8IL60	1.4.4.2	Glycine dehydrogenase (decarboxylating)	487	286.6	42	37	22.32	14.68	-7.64
1048834	Alicyclobacillus acidocaldarius (strain Tc-4-1)	Firmicutes	Glycine	G	F8ICY2	2.1.2.1	serine hydroxymethyltransferase	418	286.6	37	37	22.32	14.68	-7.64
1048834	Alicyclobacillus acidocaldarius (strain Tc-4-1)	Firmicutes	Histidine	H	F8IFI6	1.1.1.23	histidinal dehydrogenase / histidinol dehydrogenase	426	286.6	12	12	7	5	-2.01
1048834	Alicyclobacillus acidocaldarius (strain Tc-4-1)	Firmicutes	Lysine	K	F8IE08	4.1.1.20	diaminopimelate decarboxylase	446	286.6	13	13	8.8	4.2	-4.61
1048834	Alicyclobacillus acidocaldarius (strain Tc-4-1)	Firmicutes	Methionine	M	F8IEI2	2.1.1.14	methionine synthase	762	286.6	21	21	7.52	13.48	5.97
1048834	Alicyclobacillus acidocaldarius (strain Tc-4-1)	Firmicutes	Threonine	T	F8IG19	4.2.3.1	threonine synthase	359	286.6	15	15	13.95	1.05	-12.91
1048834	Alicyclobacillus acidocaldarius (strain Tc-4-1)	Firmicutes	Tryptophan	W	F8IJY2	4.2.1.20	Tryptophan synthase	267	286.6	0	1	4.54	-3.54	-8.07
1048834	Alicyclobacillus acidocaldarius (strain Tc-4-1)	Firmicutes	Tryptophan	W	F8IJY3	4.2.1.20	Tryptophan synthase	404	286.6	1	1	4.54	-3.54	-8.07
521098	Alicyclobacillus acidocaldarius subsp. acidocaldarius (strain ATCC 27009 / DSM 446 / 104-1A)	Firmicutes	Alanine	A	C8WW18	2.8.1.7	Cysteine desulfurase	383	302.47	47	54	33.33	20.67	-12.66
521098	Alicyclobacillus acidocaldarius subsp. acidocaldarius (strain ATCC 27009 / DSM 446 / 104-1A)	Firmicutes	Alanine	A	C8WQ96	2.8.1.7	Cysteine desulfurase	381	302.47	52	54	33.33	20.67	-12.66
521098	Alicyclobacillus acidocaldarius subsp. acidocaldarius (strain ATCC 27009 / DSM 446 / 104-1A)	Firmicutes	Alanine	A	C8WV37	2.8.1.7	Cysteine desulfurase	410	302.47	54	54	33.33	20.67	-12.66
521098	Alicyclobacillus acidocaldarius subsp. acidocaldarius (strain ATCC 27009 / DSM 446 / 104-1A)	Firmicutes	Arginine	R	C8WVY6	4.3.2.1	Argininosuccinate lyase	459	302.47	38	38	23.19	14.81	-8.38
521098	Alicyclobacillus acidocaldarius subsp. acidocaldarius (strain ATCC 27009 / DSM 446 / 104-1A)	Firmicutes	Asparagine	N	C8WQR5	3.1.1.29	Aminoacyl-tRNA hydrolase	191	302.47	5	5	7.5	-2.5	-10.01
521098	Alicyclobacillus acidocaldarius subsp. acidocaldarius (strain ATCC 27009 / DSM 446 / 104-1A)	Firmicutes	Asparagine	N	C8WQ61	6.3.5.4	Asparagine synthase (glutamine-hydrolyzing)	615	302.47	9	5	7.5	-2.5	-10.01
521098	Alicyclobacillus acidocaldarius subsp. acidocaldarius (strain ATCC 27009 / DSM 446 / 104-1A)	Firmicutes	Cysteine	C	C8WRV8	2.5.1.47	Cysteine synthase	307	302.47	3	3	2.7	0.3	-2.4
521098	Alicyclobacillus acidocaldarius subsp. acidocaldarius (strain ATCC 27009 / DSM 446 / 104-1A)	Firmicutes	Glutamate	E	C8WVY3	1.4.7.1	glutamate synthase (ferredoxin-dependent)	1499	302.47	115	115	19.59	95.41	75.82
521098	Alicyclobacillus acidocaldarius subsp. acidocaldarius (strain ATCC 27009 / DSM 446 / 104-1A)	Firmicutes	Glutamine	Q	C8WWW3	6.3.1.2	glutamine synthetase	445	302.47	10	11	10.69	0.31	-10.38
521098	Alicyclobacillus acidocaldarius subsp. acidocaldarius (strain ATCC 27009 / DSM 446 / 104-1A)	Firmicutes	Glutamine	Q	C8WX18	6.3.1.2	glutamine synthetase	473	302.47	11	11	10.69	0.31	-10.38
521098	Alicyclobacillus acidocaldarius subsp. acidocaldarius (strain ATCC 27009 / DSM 446 / 104-1A)	Firmicutes	Glycine	G	C8WXJ0	1.4.4.2	Glycine dehydrogenase (decarboxylating)	451	302.47	34	37	23.53	13.47	-10.05
521098	Alicyclobacillus acidocaldarius subsp. acidocaldarius (strain ATCC 27009 / DSM 446 / 104-1A)	Firmicutes	Glycine	G	C8WXI9	1.4.4.2	Glycine dehydrogenase (decarboxylating)	487	302.47	43	37	23.53	13.47	-10.05
521098	Alicyclobacillus acidocaldarius subsp. acidocaldarius (strain ATCC 27009 / DSM 446 / 104-1A)	Firmicutes	Glycine	G	C8WUF6	2.1.2.1	serine hydroxymethyltransferase	418	302.47	37	37	23.53	13.47	-10.05
521098	Alicyclobacillus acidocaldarius subsp. acidocaldarius (strain ATCC 27009 / DSM 446 / 104-1A)	Firmicutes	Histidine	H	C8WUX6	1.1.1.23	histidinal dehydrogenase / histidinol dehydrogenase	426	302.47	13	13	7.24	5.76	-1.49
521098	Alicyclobacillus acidocaldarius subsp. acidocaldarius (strain ATCC 27009 / DSM 446 / 104-1A)	Firmicutes	Isoleucine	I	C8WR72	2.6.1.42	branched-chain-amino-acid transaminase	295	302.47	21	21	14.97	6.03	-8.93
521098	Alicyclobacillus acidocaldarius subsp. acidocaldarius (strain ATCC 27009 / DSM 446 / 104-1A)	Firmicutes	Leucine	L	C8WR72	2.6.1.42	branched-chain-amino-acid transaminase	295	302.47	28	28	30.25	-2.25	-32.51
521098	Alicyclobacillus acidocaldarius subsp. acidocaldarius (strain ATCC 27009 / DSM 446 / 104-1A)	Firmicutes	Lysine	K	C8WTN4	4.1.1.20	diaminopimelate decarboxylase	443	302.47	12	12	9.3	2.7	-6.6
521098	Alicyclobacillus acidocaldarius subsp. acidocaldarius (strain ATCC 27009 / DSM 446 / 104-1A)	Firmicutes	Methionine	M	C8WU41	2.1.1.14	methionine synthase	762	302.47	19	7	7.88	-0.88	-8.76
521098	Alicyclobacillus acidocaldarius subsp. acidocaldarius (strain ATCC 27009 / DSM 446 / 104-1A)	Firmicutes	Methionine	M	C8WUK2	2.5.1.49	O-acetylhomoserine aminocarboxypropyltransferase	430	302.47	7	7	7.88	-0.88	-8.76
521098	Alicyclobacillus acidocaldarius subsp. acidocaldarius (strain ATCC 27009 / DSM 446 / 104-1A)	Firmicutes	Proline	P	C8WT71	1.5.1.2	pyrroline-5-carboxylate reductase	272	302.47	15	15	15.23	-0.23	-15.46
521098	Alicyclobacillus acidocaldarius subsp. acidocaldarius (strain ATCC 27009 / DSM 446 / 104-1A)	Firmicutes	Threonine	T	C8WVD8	4.2.3.1	threonine synthase	357	302.47	15	15	14.81	0.19	-14.62
521098	Alicyclobacillus acidocaldarius subsp. acidocaldarius (strain ATCC 27009 / DSM 446 / 104-1A)	Firmicutes	Tryptophan	W	C8WX57	4.2.1.20	Tryptophan synthase	267	302.47	0	1	4.92	-3.92	-8.84
521098	Alicyclobacillus acidocaldarius subsp. acidocaldarius (strain ATCC 27009 / DSM 446 / 104-1A)	Firmicutes	Tryptophan	W	C8WX58	4.2.1.20	Tryptophan synthase	404	302.47	1	1	4.92	-3.92	-8.84
521098	Alicyclobacillus acidocaldarius subsp. acidocaldarius (strain ATCC 27009 / DSM 446 / 104-1A)	Firmicutes	Valine	V	C8WR72	2.6.1.42	branched-chain-amino-acid transaminase	295	302.47	32	32	26.25	5.75	-20.5
316275	Aliivibrio salmonicida (strain LFI1238)	Proteobacteria	Alanine	A	B6EGT1	2.6.1.66	Valine--pyruvate transaminase	415	316.02	30	30	24.74	5.26	-19.48
316275	Aliivibrio salmonicida (strain LFI1238)	Proteobacteria	Alanine	A	B6EGX5	2.8.1.7	Cysteine desulfurase	406	316.02	39	30	24.74	5.26	-19.48
316275	Aliivibrio salmonicida (strain LFI1238)	Proteobacteria	Alanine	A	B6EGF9	2.8.1.7	Cysteine desulfurase	405	316.02	51	30	24.74	5.26	-19.48
316275	Aliivibrio salmonicida (strain LFI1238)	Proteobacteria	Arginine	R	B6EGF3	4.3.2.1	Argininosuccinate lyase	460	316.02	23	23	13.26	9.74	-3.52
316275	Aliivibrio salmonicida (strain LFI1238)	Proteobacteria	Asparagine	N	B6EHH0	3.1.1.29	Aminoacyl-tRNA hydrolase	196	316.02	9	9	14.72	-5.72	-20.44
316275	Aliivibrio salmonicida (strain LFI1238)	Proteobacteria	Asparagine	N	B6EHL2	6.3.5.4	Asparagine synthase (glutamine-hydrolyzing)	555	316.02	16	9	14.72	-5.72	-20.44
316275	Aliivibrio salmonicida (strain LFI1238)	Proteobacteria	Aspartate	D	B6EMI6	2.6.1.1	Aspartate transaminase	399	316.02	18	27	17.37	9.63	-7.74
316275	Aliivibrio salmonicida (strain LFI1238)	Proteobacteria	Aspartate	D	B6ES58	2.6.1.1	Aspartate transaminase	395	316.02	27	27	17.37	9.63	-7.74
316275	Aliivibrio salmonicida (strain LFI1238)	Proteobacteria	Cysteine	C	B6EJQ9	2.5.1.47	Cysteine synthase	322	316.02	1	1	3.4	-2.4	-5.8
316275	Aliivibrio salmonicida (strain LFI1238)	Proteobacteria	Glutamate	E	B6EKZ5	1.4.1.13	glutamate synthase	490	316.02	37	37	20.28	16.72	-3.55
316275	Aliivibrio salmonicida (strain LFI1238)	Proteobacteria	Glutamate	E	B6EKZ4	1.4.7.1	glutamate synthase (ferredoxin-dependent)	1515	316.02	114	37	20.28	16.72	-3.55
316275	Aliivibrio salmonicida (strain LFI1238)	Proteobacteria	Glutamate	E	B6ES87	1.5.1.12	1-pyrroline-5-carboxylate dehydrogenase	1052	316.02	72	37	20.28	16.72	-3.55
316275	Aliivibrio salmonicida (strain LFI1238)	Proteobacteria	Glutamine	Q	B6EGQ9	6.3.1.2	glutamine synthetase	469	316.02	10	10	13.08	-3.08	-16.16
316275	Aliivibrio salmonicida (strain LFI1238)	Proteobacteria	Glycine	G	B6ES35	1.4.4.2	Glycine dehydrogenase (decarboxylating)	955	316.02	70	38	20.66	17.34	-3.32
316275	Aliivibrio salmonicida (strain LFI1238)	Proteobacteria	Glycine	G	B6EHX0	2.1.2.1	serine hydroxymethyltransferase	416	316.02	38	38	20.66	17.34	-3.32
316275	Aliivibrio salmonicida (strain LFI1238)	Proteobacteria	Histidine	H	B6EJ88	1.1.1.23	histidinal dehydrogenase / histidinol dehydrogenase	431	316.02	7	7	7.08	-0.08	-7.16
316275	Aliivibrio salmonicida (strain LFI1238)	Proteobacteria	Lysine	K	B6EP84	4.1.1.20	diaminopimelate decarboxylase	417	316.02	15	15	18.61	-3.61	-22.23
316275	Aliivibrio salmonicida (strain LFI1238)	Proteobacteria	Methionine	M	B6ELR4	2.1.1.13	methionine synthase	1226	316.02	35	35	8.58	26.42	17.83
316275	Aliivibrio salmonicida (strain LFI1238)	Proteobacteria	Proline	P	B6EMU8	1.5.1.2	pyrroline-5-carboxylate reductase	272	316.02	9	9	11.72	-2.72	-14.44
316275	Aliivibrio salmonicida (strain LFI1238)	Proteobacteria	Serine	S	B6ENG8	3.1.3.3	phosphoserine phosphatase	322	316.02	22	22	21.63	0.37	-21.27
316275	Aliivibrio salmonicida (strain LFI1238)	Proteobacteria	Threonine	T	B6EKY6	4.2.3.1	threonine synthase	427	316.02	23	23	17.74	5.26	-12.47
316275	Aliivibrio salmonicida (strain LFI1238)	Proteobacteria	Tryptophan	W	B6EJA2	4.2.1.20	Tryptophan synthase	268	316.02	0	1	3.8	-2.8	-6.61
316275	Aliivibrio salmonicida (strain LFI1238)	Proteobacteria	Tryptophan	W	B6EJA3	4.2.1.20	Tryptophan synthase	396	316.02	1	1	3.8	-2.8	-6.61
679935	Alistipes finegoldii (strain DSM 17242 / JCM 16770 / AHN 2437 / CCUG 46020 / CIP 107999)	Bacteroidetes	Alanine	A	I3YPS1	2.8.1.7	Cysteine desulfurase	405	346.84	51	51	31.85	19.15	-12.7
679935	Alistipes finegoldii (strain DSM 17242 / JCM 16770 / AHN 2437 / CCUG 46020 / CIP 107999)	Bacteroidetes	Arginine	R	I3YLZ0	4.3.2.1	Argininosuccinate lyase	432	346.84	30	30	21.93	8.07	-13.86
679935	Alistipes finegoldii (strain DSM 17242 / JCM 16770 / AHN 2437 / CCUG 46020 / CIP 107999)	Bacteroidetes	Asparagine	N	I3YLC0	3.1.1.29	Aminoacyl-tRNA hydrolase	187	346.84	11	10	14.14	-4.14	-18.28
679935	Alistipes finegoldii (strain DSM 17242 / JCM 16770 / AHN 2437 / CCUG 46020 / CIP 107999)	Bacteroidetes	Asparagine	N	I3YLD6	6.3.5.4	Asparagine synthase (glutamine-hydrolyzing)	557	346.84	10	10	14.14	-4.14	-18.28
679935	Alistipes finegoldii (strain DSM 17242 / JCM 16770 / AHN 2437 / CCUG 46020 / CIP 107999)	Bacteroidetes	Cysteine	C	I3YN32	2.5.1.47	Cysteine synthase	295	346.84	2	2	4.53	-2.53	-7.06
679935	Alistipes finegoldii (strain DSM 17242 / JCM 16770 / AHN 2437 / CCUG 46020 / CIP 107999)	Bacteroidetes	Glycine	G	I3YQP2	2.1.2.1	serine hydroxymethyltransferase	426	346.84	38	38	25.73	12.27	-13.45
679935	Alistipes finegoldii (strain DSM 17242 / JCM 16770 / AHN 2437 / CCUG 46020 / CIP 107999)	Bacteroidetes	Histidine	H	I3YQF9	1.1.1.23	histidinal dehydrogenase / histidinol dehydrogenase	431	346.84	5	5	6.06	-1.06	-7.12
679935	Alistipes finegoldii (strain DSM 17242 / JCM 16770 / AHN 2437 / CCUG 46020 / CIP 107999)	Bacteroidetes	Lysine	K	I3YQZ6	4.1.1.20	diaminopimelate decarboxylase	386	346.84	23	23	17.59	5.41	-12.19
679935	Alistipes finegoldii (strain DSM 17242 / JCM 16770 / AHN 2437 / CCUG 46020 / CIP 107999)	Bacteroidetes	Methionine	M	I3YIJ2	2.1.1.13	methionine synthase	1203	346.84	38	4	8.99	-4.99	-13.98
679935	Alistipes finegoldii (strain DSM 17242 / JCM 16770 / AHN 2437 / CCUG 46020 / CIP 107999)	Bacteroidetes	Methionine	M	I3YR59	2.5.1.49	O-acetylhomoserine aminocarboxypropyltransferase	427	346.84	4	4	8.99	-4.99	-13.98
679935	Alistipes finegoldii (strain DSM 17242 / JCM 16770 / AHN 2437 / CCUG 46020 / CIP 107999)	Bacteroidetes	Proline	P	I3YR97	1.5.1.2	pyrroline-5-carboxylate reductase	260	346.84	11	11	14.28	-3.28	-17.55
679935	Alistipes finegoldii (strain DSM 17242 / JCM 16770 / AHN 2437 / CCUG 46020 / CIP 107999)	Bacteroidetes	Threonine	T	I3YLD0	4.2.3.1	threonine synthase	429	346.84	13	13	20.21	-7.21	-27.43
679935	Alistipes finegoldii (strain DSM 17242 / JCM 16770 / AHN 2437 / CCUG 46020 / CIP 107999)	Bacteroidetes	Tryptophan	W	I3YQZ4	4.2.1.20	Tryptophan synthase	453	346.84	4	4	4.4	-0.4	-4.79
187272	Alkalilimnicola ehrlichei (strain MLHE-1)	Proteobacteria	Alanine	A	Q0AAQ5	2.8.1.7	Cysteine desulfurase	421	343.8	54	54	39.66	14.34	-25.31
187272	Alkalilimnicola ehrlichei (strain MLHE-1)	Proteobacteria	Arginine	R	Q0A574	4.3.2.1	Argininosuccinate lyase	468	343.8	43	43	29.85	13.15	-16.69
187272	Alkalilimnicola ehrlichei (strain MLHE-1)	Proteobacteria	Asparagine	N	Q0ABZ7	3.1.1.29	Aminoacyl-tRNA hydrolase	197	343.8	5	5	7.76	-2.76	-10.52
187272	Alkalilimnicola ehrlichei (strain MLHE-1)	Proteobacteria	Asparagine	N	Q0ACE8	6.3.5.4	Asparagine synthase (glutamine-hydrolyzing)	618	343.8	6	5	7.76	-2.76	-10.52
187272	Alkalilimnicola ehrlichei (strain MLHE-1)	Proteobacteria	Asparagine	N	Q0ACE4	6.3.5.4	Asparagine synthase (glutamine-hydrolyzing)	631	343.8	9	5	7.76	-2.76	-10.52
187272	Alkalilimnicola ehrlichei (strain MLHE-1)	Proteobacteria	Asparagine	N	Q0A658	6.3.5.4	Asparagine synthase (glutamine-hydrolyzing)	639	343.8	11	5	7.76	-2.76	-10.52
187272	Alkalilimnicola ehrlichei (strain MLHE-1)	Proteobacteria	Cysteine	C	Q0A8Y6	2.5.1.47	Cysteine synthase	297	343.8	3	6	3.19	2.81	-0.38
187272	Alkalilimnicola ehrlichei (strain MLHE-1)	Proteobacteria	Cysteine	C	Q0A7X3	2.5.1.47	Cysteine synthase	338	343.8	6	6	3.19	2.81	-0.38
187272	Alkalilimnicola ehrlichei (strain MLHE-1)	Proteobacteria	Glutamate	E	Q0A4Y3	1.4.1.13	glutamate synthase	469	343.8	40	97	23.21	73.79	50.57
187272	Alkalilimnicola ehrlichei (strain MLHE-1)	Proteobacteria	Glutamate	E	Q0A4Y4	1.4.1.13	glutamate synthase	1491	343.8	97	97	23.21	73.79	50.57
187272	Alkalilimnicola ehrlichei (strain MLHE-1)	Proteobacteria	Glutamine	Q	Q0ACR5	6.3.1.2	glutamine synthetase	471	343.8	9	9	13.04	-4.04	-17.07
187272	Alkalilimnicola ehrlichei (strain MLHE-1)	Proteobacteria	Glycine	G	Q0A5G9	1.4.4.2	Glycine dehydrogenase (decarboxylating)	460	343.8	42	39	30.2	8.8	-21.39
187272	Alkalilimnicola ehrlichei (strain MLHE-1)	Proteobacteria	Glycine	G	Q0A5G7	1.4.4.2	Glycine dehydrogenase (decarboxylating)	511	343.8	46	39	30.2	8.8	-21.39
187272	Alkalilimnicola ehrlichei (strain MLHE-1)	Proteobacteria	Glycine	G	Q0ABQ9	2.1.2.1	serine hydroxymethyltransferase	419	343.8	39	39	30.2	8.8	-21.39
187272	Alkalilimnicola ehrlichei (strain MLHE-1)	Proteobacteria	Histidine	H	Q0A6I0	1.1.1.23	histidinal dehydrogenase / histidinol dehydrogenase	438	343.8	10	10	8.76	1.24	-7.51
187272	Alkalilimnicola ehrlichei (strain MLHE-1)	Proteobacteria	Isoleucine	I	Q0A548	2.6.1.42	branched-chain-amino-acid transaminase	306	343.8	19	19	13.8	5.2	-8.6
187272	Alkalilimnicola ehrlichei (strain MLHE-1)	Proteobacteria	Leucine	L	Q0A548	2.6.1.42	branched-chain-amino-acid transaminase	306	343.8	22	22	38.94	-16.94	-55.88
187272	Alkalilimnicola ehrlichei (strain MLHE-1)	Proteobacteria	Lysine	K	Q0AC73	4.1.1.20	diaminopimelate decarboxylase	415	343.8	6	6	7.25	-1.25	-8.49
187272	Alkalilimnicola ehrlichei (strain MLHE-1)	Proteobacteria	Methionine	M	Q0A6R3	2.1.1.13	methionine synthase	1245	343.8	30	13	7.56	5.44	-2.13
187272	Alkalilimnicola ehrlichei (strain MLHE-1)	Proteobacteria	Methionine	M	Q0A6U0	2.1.1.14	methionine synthase	773	343.8	15	13	7.56	5.44	-2.13
187272	Alkalilimnicola ehrlichei (strain MLHE-1)	Proteobacteria	Methionine	M	Q0A6U4	2.5.1.49	O-acetylhomoserine aminocarboxypropyltransferase	425	343.8	13	13	7.56	5.44	-2.13
187272	Alkalilimnicola ehrlichei (strain MLHE-1)	Proteobacteria	Proline	P	Q0ABU2	1.5.1.2	pyrroline-5-carboxylate reductase	275	343.8	10	10	18.92	-8.92	-27.85
187272	Alkalilimnicola ehrlichei (strain MLHE-1)	Proteobacteria	Serine	S	Q0A862	3.1.3.3	phosphoserine phosphatase	204	343.8	5	24	15.18	8.82	-6.36
187272	Alkalilimnicola ehrlichei (strain MLHE-1)	Proteobacteria	Serine	S	Q0A704	3.1.3.3	phosphoserine phosphatase	404	343.8	24	24	15.18	8.82	-6.36
187272	Alkalilimnicola ehrlichei (strain MLHE-1)	Proteobacteria	Threonine	T	Q0A7M2	4.2.3.1	threonine synthase	378	343.8	23	23	16.26	6.74	-9.53
187272	Alkalilimnicola ehrlichei (strain MLHE-1)	Proteobacteria	Tryptophan	W	Q0A9A1	4.2.1.20	Tryptophan synthase	274	343.8	0	5	5.26	-0.26	-5.52
187272	Alkalilimnicola ehrlichei (strain MLHE-1)	Proteobacteria	Tryptophan	W	Q0A9A2	4.2.1.20	Tryptophan synthase	411	343.8	3	5	5.26	-0.26	-5.52
187272	Alkalilimnicola ehrlichei (strain MLHE-1)	Proteobacteria	Tryptophan	W	Q0ABV5	4.2.1.20	Tryptophan synthase	451	343.8	5	5	5.26	-0.26	-5.52
187272	Alkalilimnicola ehrlichei (strain MLHE-1)	Proteobacteria	Valine	V	Q0A548	2.6.1.42	branched-chain-amino-acid transaminase	306	343.8	18	18	25.66	-7.66	-33.33
293826	Alkaliphilus metalliredigens (strain QYMF)	Firmicutes	Alanine	A	A6TMX7	2.8.1.7	Cysteine desulfurase	443	295.93	23	27	18.74	8.26	-10.47
293826	Alkaliphilus metalliredigens (strain QYMF)	Firmicutes	Alanine	A	A6TQY9	2.8.1.7	Cysteine desulfurase	395	295.93	27	27	18.74	8.26	-10.47
293826	Alkaliphilus metalliredigens (strain QYMF)	Firmicutes	Arginine	R	A6TL09	4.3.2.1	Argininosuccinate lyase	460	295.93	16	16	11.9	4.1	-7.8
293826	Alkaliphilus metalliredigens (strain QYMF)	Firmicutes	Asparagine	N	A6TJM7	3.1.1.29	Aminoacyl-tRNA hydrolase	185	295.93	9	9	14.26	-5.26	-19.53
293826	Alkaliphilus metalliredigens (strain QYMF)	Firmicutes	Asparagine	N	A6TX12	6.3.1.1	Aspartate-ammonia ligase	341	295.93	10	9	14.26	-5.26	-19.53
293826	Alkaliphilus metalliredigens (strain QYMF)	Firmicutes	Asparagine	N	A6TWB0	6.3.5.4	Asparagine synthase (glutamine-hydrolyzing)	613	295.93	27	9	14.26	-5.26	-19.53
293826	Alkaliphilus metalliredigens (strain QYMF)	Firmicutes	Cysteine	C	A6TJD1	2.5.1.47	Cysteine synthase	303	295.93	0	3	2.73	0.27	-2.47
293826	Alkaliphilus metalliredigens (strain QYMF)	Firmicutes	Cysteine	C	A6TQC3	2.5.1.47	Cysteine synthase	309	295.93	0	3	2.73	0.27	-2.47
293826	Alkaliphilus metalliredigens (strain QYMF)	Firmicutes	Cysteine	C	A6TJD2	2.5.1.47	Cysteine synthase	411	295.93	3	3	2.73	0.27	-2.47
293826	Alkaliphilus metalliredigens (strain QYMF)	Firmicutes	Glutamate	E	A6TTK7	1.4.7.1	glutamate synthase (ferredoxin-dependent)	1497	295.93	110	110	23.11	86.89	63.78
293826	Alkaliphilus metalliredigens (strain QYMF)	Firmicutes	Glycine	G	A6TJ90	1.4.4.2	Glycine dehydrogenase (decarboxylating)	447	295.93	30	23	20.71	2.29	-18.42
293826	Alkaliphilus metalliredigens (strain QYMF)	Firmicutes	Glycine	G	A6TMY8	1.4.4.2	Glycine dehydrogenase (decarboxylating)	447	295.93	32	23	20.71	2.29	-18.42
293826	Alkaliphilus metalliredigens (strain QYMF)	Firmicutes	Glycine	G	A6TMY9	1.4.4.2	Glycine dehydrogenase (decarboxylating)	486	295.93	39	23	20.71	2.29	-18.42
293826	Alkaliphilus metalliredigens (strain QYMF)	Firmicutes	Glycine	G	A6TJ91	1.4.4.2	Glycine dehydrogenase (decarboxylating)	481	295.93	44	23	20.71	2.29	-18.42
293826	Alkaliphilus metalliredigens (strain QYMF)	Firmicutes	Glycine	G	A6TQQ1	2.1.2.1	serine hydroxymethyltransferase	410	295.93	34	23	20.71	2.29	-18.42
293826	Alkaliphilus metalliredigens (strain QYMF)	Firmicutes	Glycine	G	A6TST7	2.1.2.1	serine hydroxymethyltransferase	368	295.93	35	23	20.71	2.29	-18.42
293826	Alkaliphilus metalliredigens (strain QYMF)	Firmicutes	Glycine	G	A6TU59	2.6.1.44	alanine--glyoxylate aminotransferase 1	356	295.93	23	23	20.71	2.29	-18.42
293826	Alkaliphilus metalliredigens (strain QYMF)	Firmicutes	Glycine	G	A6TTW9	4.1.2.5	L-threonine aldolase	350	295.93	23	23	20.71	2.29	-18.42
293826	Alkaliphilus metalliredigens (strain QYMF)	Firmicutes	Glycine	G	A6TQY1	4.1.2.5	L-threonine aldolase	348	295.93	33	23	20.71	2.29	-18.42
293826	Alkaliphilus metalliredigens (strain QYMF)	Firmicutes	Histidine	H	A6TKT1	1.1.1.23	histidinal dehydrogenase / histidinol dehydrogenase	433	295.93	6	6	5.6	0.4	-5.21
293826	Alkaliphilus metalliredigens (strain QYMF)	Firmicutes	Isoleucine	I	A6TTE4	2.6.1.42	branched-chain-amino-acid transaminase	341	295.93	18	18	26.78	-8.78	-35.57
293826	Alkaliphilus metalliredigens (strain QYMF)	Firmicutes	Leucine	L	A6TTE4	2.6.1.42	branched-chain-amino-acid transaminase	341	295.93	21	21	27.93	-6.93	-34.86
293826	Alkaliphilus metalliredigens (strain QYMF)	Firmicutes	Lysine	K	A6TW43	4.1.1.20	diaminopimelate decarboxylase	433	295.93	30	30	21.64	8.36	-13.29
293826	Alkaliphilus metalliredigens (strain QYMF)	Firmicutes	Methionine	M	A6TTI6	2.5.1.49	O-acetylhomoserine aminocarboxypropyltransferase	425	295.93	2	2	8.93	-6.93	-15.87
293826	Alkaliphilus metalliredigens (strain QYMF)	Firmicutes	Proline	P	A6TR68	1.5.1.2	pyrroline-5-carboxylate reductase	281	295.93	12	12	9.5	2.5	-7
293826	Alkaliphilus metalliredigens (strain QYMF)	Firmicutes	Threonine	T	A6TKS6	4.2.3.1	threonine synthase	353	295.93	12	12	15.43	-3.43	-18.86
293826	Alkaliphilus metalliredigens (strain QYMF)	Firmicutes	Tryptophan	W	A6TM77	4.2.1.20	Tryptophan synthase	266	295.93	0	1	2.31	-1.31	-3.63
293826	Alkaliphilus metalliredigens (strain QYMF)	Firmicutes	Tryptophan	W	A6TM76	4.2.1.20	Tryptophan synthase	400	295.93	1	1	2.31	-1.31	-3.63
293826	Alkaliphilus metalliredigens (strain QYMF)	Firmicutes	Valine	V	A6TTE4	2.6.1.42	branched-chain-amino-acid transaminase	341	295.93	31	31	20.4	10.6	-9.8
350688	Alkaliphilus oremlandii (strain OhILAs)	Firmicutes	Alanine	A	A8MLQ0	2.8.1.7	Cysteine desulfurase	445	309.25	28	29	19.64	9.36	-10.28
350688	Alkaliphilus oremlandii (strain OhILAs)	Firmicutes	Alanine	A	A8MGI7	2.8.1.7	Cysteine desulfurase	393	309.25	29	29	19.64	9.36	-10.28
350688	Alkaliphilus oremlandii (strain OhILAs)	Firmicutes	Asparagine	N	A8MK43	3.1.1.29	Aminoacyl-tRNA hydrolase	185	309.25	10	9	16.1	-7.1	-23.2
350688	Alkaliphilus oremlandii (strain OhILAs)	Firmicutes	Asparagine	N	A8MKX8	6.3.1.1	Aspartate-ammonia ligase	337	309.25	9	9	16.1	-7.1	-23.2
350688	Alkaliphilus oremlandii (strain OhILAs)	Firmicutes	Cysteine	C	A8MGS6	2.5.1.47	Cysteine synthase	304	309.25	0	0	2.91	-2.91	-5.82
350688	Alkaliphilus oremlandii (strain OhILAs)	Firmicutes	Cysteine	C	A8ML78	2.5.1.47	Cysteine synthase	310	309.25	0	0	2.91	-2.91	-5.82
350688	Alkaliphilus oremlandii (strain OhILAs)	Firmicutes	Glycine	G	A8MEG6	1.4.4.2	Glycine dehydrogenase (decarboxylating)	446	309.25	33	28	21.35	6.65	-14.7
350688	Alkaliphilus oremlandii (strain OhILAs)	Firmicutes	Glycine	G	A8MEG7	1.4.4.2	Glycine dehydrogenase (decarboxylating)	486	309.25	38	28	21.35	6.65	-14.7
350688	Alkaliphilus oremlandii (strain OhILAs)	Firmicutes	Glycine	G	A8MGL7	2.1.2.1	serine hydroxymethyltransferase	410	309.25	35	28	21.35	6.65	-14.7
350688	Alkaliphilus oremlandii (strain OhILAs)	Firmicutes	Glycine	G	A8MJ89	4.1.2.5	L-threonine aldolase	342	309.25	28	28	21.35	6.65	-14.7
350688	Alkaliphilus oremlandii (strain OhILAs)	Firmicutes	Isoleucine	I	A8MLQ2	2.6.1.42	branched-chain-amino-acid transaminase	341	309.25	21	21	29.44	-8.44	-37.89
350688	Alkaliphilus oremlandii (strain OhILAs)	Firmicutes	Leucine	L	A8MLQ2	2.6.1.42	branched-chain-amino-acid transaminase	341	309.25	23	23	28.73	-5.73	-34.46
350688	Alkaliphilus oremlandii (strain OhILAs)	Firmicutes	Proline	P	A8MFQ7	1.5.1.2	pyrroline-5-carboxylate reductase	273	309.25	8	8	9.65	-1.65	-11.3
350688	Alkaliphilus oremlandii (strain OhILAs)	Firmicutes	Threonine	T	A8MI60	4.2.3.1	threonine synthase	495	309.25	25	25	15.7	9.3	-6.4
350688	Alkaliphilus oremlandii (strain OhILAs)	Firmicutes	Valine	V	A8MLQ2	2.6.1.42	branched-chain-amino-acid transaminase	341	309.25	29	29	20.88	8.12	-12.76
572477	Allochromatium vinosum (strain ATCC 17899 / DSM 180 / NBRC 103801 / D)	Proteobacteria	Alanine	A	D3RT27	2.8.1.7	Cysteine desulfurase	406	341.19	48	48	38.05	9.95	-28.1
572477	Allochromatium vinosum (strain ATCC 17899 / DSM 180 / NBRC 103801 / D)	Proteobacteria	Arginine	R	D3RNU2	4.3.2.1	Argininosuccinate lyase	468	341.19	43	43	27.88	15.12	-12.77
572477	Allochromatium vinosum (strain ATCC 17899 / DSM 180 / NBRC 103801 / D)	Proteobacteria	Asparagine	N	D3RN09	3.1.1.29	Aminoacyl-tRNA hydrolase	194	341.19	5	5	8.19	-3.19	-11.37
572477	Allochromatium vinosum (strain ATCC 17899 / DSM 180 / NBRC 103801 / D)	Proteobacteria	Asparagine	N	D3RTP3	6.3.5.4	Asparagine synthase (glutamine-hydrolyzing)	588	341.19	6	5	8.19	-3.19	-11.37
572477	Allochromatium vinosum (strain ATCC 17899 / DSM 180 / NBRC 103801 / D)	Proteobacteria	Asparagine	N	D3RQ21	6.3.5.4	Asparagine synthase (glutamine-hydrolyzing)	605	341.19	8	5	8.19	-3.19	-11.37
572477	Allochromatium vinosum (strain ATCC 17899 / DSM 180 / NBRC 103801 / D)	Proteobacteria	Asparagine	N	D3RUI4	6.3.5.4	Asparagine synthase (glutamine-hydrolyzing)	591	341.19	8	5	8.19	-3.19	-11.37
572477	Allochromatium vinosum (strain ATCC 17899 / DSM 180 / NBRC 103801 / D)	Proteobacteria	Asparagine	N	D3RU79	6.3.5.4	Asparagine synthase (glutamine-hydrolyzing)	607	341.19	10	5	8.19	-3.19	-11.37
572477	Allochromatium vinosum (strain ATCC 17899 / DSM 180 / NBRC 103801 / D)	Proteobacteria	Asparagine	N	D3RU48	6.3.5.4	Asparagine synthase (glutamine-hydrolyzing)	628	341.19	12	5	8.19	-3.19	-11.37
572477	Allochromatium vinosum (strain ATCC 17899 / DSM 180 / NBRC 103801 / D)	Proteobacteria	Cysteine	C	D3RVY4	2.5.1.47	Cysteine synthase	296	341.19	1	1	3.29	-2.29	-5.58
572477	Allochromatium vinosum (strain ATCC 17899 / DSM 180 / NBRC 103801 / D)	Proteobacteria	Glutamate	E	D3RUV6	1.4.7.1	glutamate synthase (ferredoxin-dependent)	1551	341.19	111	111	22.42	88.58	66.17
572477	Allochromatium vinosum (strain ATCC 17899 / DSM 180 / NBRC 103801 / D)	Proteobacteria	Glutamine	Q	D3RRI9	6.3.1.2	glutamine synthetase	467	341.19	10	10	12.63	-2.63	-15.27
572477	Allochromatium vinosum (strain ATCC 17899 / DSM 180 / NBRC 103801 / D)	Proteobacteria	Glycine	G	D3RR30	1.4.4.2	Glycine dehydrogenase (decarboxylating)	459	341.19	39	38	26.94	11.06	-15.89
572477	Allochromatium vinosum (strain ATCC 17899 / DSM 180 / NBRC 103801 / D)	Proteobacteria	Glycine	G	D3RR28	1.4.4.2	Glycine dehydrogenase (decarboxylating)	489	341.19	49	38	26.94	11.06	-15.89
572477	Allochromatium vinosum (strain ATCC 17899 / DSM 180 / NBRC 103801 / D)	Proteobacteria	Glycine	G	D3RU44	2.1.2.1	serine hydroxymethyltransferase	418	341.19	38	38	26.94	11.06	-15.89
572477	Allochromatium vinosum (strain ATCC 17899 / DSM 180 / NBRC 103801 / D)	Proteobacteria	Histidine	H	D3RQQ6	1.1.1.23	histidinal dehydrogenase / histidinol dehydrogenase	435	341.19	8	8	7.91	0.09	-7.81
572477	Allochromatium vinosum (strain ATCC 17899 / DSM 180 / NBRC 103801 / D)	Proteobacteria	Lysine	K	D3RV77	4.1.1.20	diaminopimelate decarboxylase	423	341.19	8	8	8.74	-0.74	-9.48
572477	Allochromatium vinosum (strain ATCC 17899 / DSM 180 / NBRC 103801 / D)	Proteobacteria	Methionine	M	D3RMP1	2.1.1.14	methionine synthase	764	341.19	16	11	7.21	3.79	-3.41
572477	Allochromatium vinosum (strain ATCC 17899 / DSM 180 / NBRC 103801 / D)	Proteobacteria	Methionine	M	D3RTG8	2.5.1.49	O-acetylhomoserine aminocarboxypropyltransferase	425	341.19	11	11	7.21	3.79	-3.41
572477	Allochromatium vinosum (strain ATCC 17899 / DSM 180 / NBRC 103801 / D)	Proteobacteria	Proline	P	D3RQW6	1.5.1.2	pyrroline-5-carboxylate reductase	276	341.19	16	16	18.25	-2.25	-20.49
572477	Allochromatium vinosum (strain ATCC 17899 / DSM 180 / NBRC 103801 / D)	Proteobacteria	Serine	S	D3RP38	3.1.3.3	phosphoserine phosphatase	406	341.19	15	15	17.77	-2.77	-20.55
572477	Allochromatium vinosum (strain ATCC 17899 / DSM 180 / NBRC 103801 / D)	Proteobacteria	Threonine	T	D3RRF0	4.2.3.1	threonine synthase	465	341.19	29	29	17.53	11.47	-6.06
572477	Allochromatium vinosum (strain ATCC 17899 / DSM 180 / NBRC 103801 / D)	Proteobacteria	Tryptophan	W	D3RTM4	4.2.1.20	Tryptophan synthase	269	341.19	0	4	4.77	-0.77	-5.54
572477	Allochromatium vinosum (strain ATCC 17899 / DSM 180 / NBRC 103801 / D)	Proteobacteria	Tryptophan	W	D3RTM5	4.2.1.20	Tryptophan synthase	416	341.19	3	4	4.77	-0.77	-5.54
572477	Allochromatium vinosum (strain ATCC 17899 / DSM 180 / NBRC 103801 / D)	Proteobacteria	Tryptophan	W	D3RPK3	4.2.1.20	Tryptophan synthase	453	341.19	4	4	4.77	-0.77	-5.54
1004787	Alteromonas macleodii (strain Balearic Sea AD45)	Proteobacteria	Alanine	A	K0EB16	2.6.1.2	Alanine transaminase	406	341.56	30	30	30.79	-0.79	-31.59
1004787	Alteromonas macleodii (strain Balearic Sea AD45)	Proteobacteria	Alanine	A	K0EI80	2.8.1.7	Cysteine desulfurase	405	341.56	52	30	30.79	-0.79	-31.59
1004787	Alteromonas macleodii (strain Balearic Sea AD45)	Proteobacteria	Arginine	R	K0E6R0	4.3.2.1	Argininosuccinate lyase	460	341.56	23	23	15.09	7.91	-7.17
1004787	Alteromonas macleodii (strain Balearic Sea AD45)	Proteobacteria	Asparagine	N	K0EET3	3.1.1.29	Aminoacyl-tRNA hydrolase	193	341.56	12	12	15.48	-3.48	-18.95
1004787	Alteromonas macleodii (strain Balearic Sea AD45)	Proteobacteria	Asparagine	N	K0EGK4	6.3.5.4	Asparagine synthase (glutamine-hydrolyzing)	556	341.56	20	12	15.48	-3.48	-18.95
1004787	Alteromonas macleodii (strain Balearic Sea AD45)	Proteobacteria	Asparagine	N	K0EC81	6.3.5.4	Asparagine synthase (glutamine-hydrolyzing)	641	341.56	24	12	15.48	-3.48	-18.95
1004787	Alteromonas macleodii (strain Balearic Sea AD45)	Proteobacteria	Cysteine	C	K0EGX2	2.5.1.47	Cysteine synthase	321	341.56	2	2	3.19	-1.19	-4.38
1004787	Alteromonas macleodii (strain Balearic Sea AD45)	Proteobacteria	Glutamate	E	K0ED17	1.4.1.13	glutamate synthase	471	341.56	37	85	21.82	63.18	41.36
1004787	Alteromonas macleodii (strain Balearic Sea AD45)	Proteobacteria	Glutamate	E	K0EHB5	1.4.1.13	glutamate synthase	1488	341.56	85	85	21.82	63.18	41.36
1004787	Alteromonas macleodii (strain Balearic Sea AD45)	Proteobacteria	Glutamine	Q	K0EHG4	6.3.1.2	glutamine synthetase	469	341.56	6	6	14.04	-8.04	-22.08
1004787	Alteromonas macleodii (strain Balearic Sea AD45)	Proteobacteria	Glycine	G	K0ELI3	1.4.4.2	Glycine dehydrogenase (decarboxylating)	969	341.56	80	36	23.06	12.94	-10.12
1004787	Alteromonas macleodii (strain Balearic Sea AD45)	Proteobacteria	Glycine	G	K0EEJ6	2.1.2.1	serine hydroxymethyltransferase	418	341.56	30	36	23.06	12.94	-10.12
1004787	Alteromonas macleodii (strain Balearic Sea AD45)	Proteobacteria	Glycine	G	K0EKX5	2.1.2.1	serine hydroxymethyltransferase	418	341.56	36	36	23.06	12.94	-10.12
1004787	Alteromonas macleodii (strain Balearic Sea AD45)	Proteobacteria	Histidine	H	K0EBQ8	1.1.1.23	histidinal dehydrogenase / histidinol dehydrogenase	434	341.56	5	6	7.41	-1.41	-8.81
1004787	Alteromonas macleodii (strain Balearic Sea AD45)	Proteobacteria	Histidine	H	K0EDA1	1.1.1.23	histidinal dehydrogenase / histidinol dehydrogenase	425	341.56	6	6	7.41	-1.41	-8.81
1004787	Alteromonas macleodii (strain Balearic Sea AD45)	Proteobacteria	Isoleucine	I	K0E6L6	2.6.1.42	branched-chain-amino-acid transaminase	333	341.56	21	21	20.56	0.44	-20.13
1004787	Alteromonas macleodii (strain Balearic Sea AD45)	Proteobacteria	Leucine	L	K0E6L6	2.6.1.42	branched-chain-amino-acid transaminase	333	341.56	30	30	33.81	-3.81	-37.62
1004787	Alteromonas macleodii (strain Balearic Sea AD45)	Proteobacteria	Lysine	K	K0EDJ7	4.1.1.20	diaminopimelate decarboxylase	416	341.56	21	21	18.17	2.83	-15.34
1004787	Alteromonas macleodii (strain Balearic Sea AD45)	Proteobacteria	Methionine	M	K0EBA4	2.1.1.14	methionine synthase	356	341.56	7	7	8.37	-1.37	-9.74
1004787	Alteromonas macleodii (strain Balearic Sea AD45)	Proteobacteria	Phenylalanine	F	K0EH32	2.6.1.57	branched-chain amino-acid aminotransferase	396	341.56	13	13	14.57	-1.57	-16.14
1004787	Alteromonas macleodii (strain Balearic Sea AD45)	Proteobacteria	Threonine	T	K0EIK7	4.2.3.1	threonine synthase	427	341.56	23	23	19.28	3.72	-15.56
1004787	Alteromonas macleodii (strain Balearic Sea AD45)	Proteobacteria	Tryptophan	W	K0EH94	4.2.1.20	Tryptophan synthase	269	341.56	0	1	4.05	-3.05	-7.09
1004787	Alteromonas macleodii (strain Balearic Sea AD45)	Proteobacteria	Tryptophan	W	K0EC63	4.2.1.20	Tryptophan synthase	393	341.56	1	1	4.05	-3.05	-7.09
1004787	Alteromonas macleodii (strain Balearic Sea AD45)	Proteobacteria	Tyrosine	Y	K0EBE4	1.14.16.1	phenylalanine hydroxylase	266	341.56	12	11	10.44	0.56	-9.89
1004787	Alteromonas macleodii (strain Balearic Sea AD45)	Proteobacteria	Tyrosine	Y	K0EH32	2.6.1.57	aromatic-amino-acid transaminase	396	341.56	11	11	10.44	0.56	-9.89
1004787	Alteromonas macleodii (strain Balearic Sea AD45)	Proteobacteria	Valine	V	K0E6L6	2.6.1.42	branched-chain-amino-acid transaminase	333	341.56	22	22	24.5	-2.5	-26.99
1004785	Alteromonas macleodii (strain Black Sea 11)	Proteobacteria	Alanine	A	K0D4K9	2.6.1.2	Alanine transaminase	406	344.53	30	30	30.98	-0.98	-31.96
1004785	Alteromonas macleodii (strain Black Sea 11)	Proteobacteria	Alanine	A	K0D5F4	2.8.1.7	Cysteine desulfurase	405	344.53	52	30	30.98	-0.98	-31.96
1004785	Alteromonas macleodii (strain Black Sea 11)	Proteobacteria	Arginine	R	K0CX56	4.3.2.1	Argininosuccinate lyase	460	344.53	23	23	15.35	7.65	-7.7
1004785	Alteromonas macleodii (strain Black Sea 11)	Proteobacteria	Asparagine	N	K0D1Y9	3.1.1.29	Aminoacyl-tRNA hydrolase	193	344.53	12	12	15.51	-3.51	-19.02
1004785	Alteromonas macleodii (strain Black Sea 11)	Proteobacteria	Asparagine	N	K0CZ88	6.3.5.4	Asparagine synthase (glutamine-hydrolyzing)	556	344.53	20	12	15.51	-3.51	-19.02
1004785	Alteromonas macleodii (strain Black Sea 11)	Proteobacteria	Cysteine	C	K0D187	2.5.1.47	Cysteine synthase	321	344.53	2	2	3.19	-1.19	-4.37
1004785	Alteromonas macleodii (strain Black Sea 11)	Proteobacteria	Glutamate	E	K0D3R9	1.4.1.13	glutamate synthase	471	344.53	37	84	22.16	61.84	39.68
1004785	Alteromonas macleodii (strain Black Sea 11)	Proteobacteria	Glutamate	E	K0D751	1.4.1.13	glutamate synthase	1488	344.53	84	84	22.16	61.84	39.68
1004785	Alteromonas macleodii (strain Black Sea 11)	Proteobacteria	Glutamine	Q	K0D788	6.3.1.2	glutamine synthetase	469	344.53	7	7	14.12	-7.12	-21.24
1004785	Alteromonas macleodii (strain Black Sea 11)	Proteobacteria	Glycine	G	K0D6R0	1.4.4.2	Glycine dehydrogenase (decarboxylating)	965	344.53	79	36	23.37	12.63	-10.74
1004785	Alteromonas macleodii (strain Black Sea 11)	Proteobacteria	Glycine	G	K0CZG1	2.1.2.1	serine hydroxymethyltransferase	418	344.53	31	36	23.37	12.63	-10.74
1004785	Alteromonas macleodii (strain Black Sea 11)	Proteobacteria	Glycine	G	K0CZG7	2.1.2.1	serine hydroxymethyltransferase	418	344.53	36	36	23.37	12.63	-10.74
1004785	Alteromonas macleodii (strain Black Sea 11)	Proteobacteria	Histidine	H	K0D4P3	1.1.1.23	histidinal dehydrogenase / histidinol dehydrogenase	434	344.53	5	5	7.47	-2.47	-9.93
1004785	Alteromonas macleodii (strain Black Sea 11)	Proteobacteria	Isoleucine	I	K0CWY1	2.6.1.42	branched-chain-amino-acid transaminase	333	344.53	21	21	20.81	0.19	-20.62
1004785	Alteromonas macleodii (strain Black Sea 11)	Proteobacteria	Leucine	L	K0CWY1	2.6.1.42	branched-chain-amino-acid transaminase	333	344.53	30	30	34.15	-4.15	-38.3
1004785	Alteromonas macleodii (strain Black Sea 11)	Proteobacteria	Lysine	K	K0CW20	4.1.1.20	diaminopimelate decarboxylase	416	344.53	21	21	18.35	2.65	-15.71
1004785	Alteromonas macleodii (strain Black Sea 11)	Proteobacteria	Methionine	M	K0D4R2	2.1.1.14	methionine synthase	346	344.53	6	6	8.5	-2.5	-11
1004785	Alteromonas macleodii (strain Black Sea 11)	Proteobacteria	Phenylalanine	F	K0D1E8	2.6.1.57	branched-chain amino-acid aminotransferase	396	344.53	14	14	14.58	-0.58	-15.17
1004785	Alteromonas macleodii (strain Black Sea 11)	Proteobacteria	Threonine	T	K0D0P8	4.2.3.1	threonine synthase	427	344.53	23	23	19.38	3.62	-15.76
1004785	Alteromonas macleodii (strain Black Sea 11)	Proteobacteria	Tryptophan	W	K0CWI0	4.2.1.20	Tryptophan synthase	269	344.53	0	1	4.08	-3.08	-7.16
1004785	Alteromonas macleodii (strain Black Sea 11)	Proteobacteria	Tryptophan	W	K0CZN9	4.2.1.20	Tryptophan synthase	393	344.53	1	1	4.08	-3.08	-7.16
1004785	Alteromonas macleodii (strain Black Sea 11)	Proteobacteria	Tyrosine	Y	K0D1I7	1.14.16.1	phenylalanine hydroxylase	266	344.53	12	10	10.53	-0.53	-11.05
1004785	Alteromonas macleodii (strain Black Sea 11)	Proteobacteria	Tyrosine	Y	K0D1E8	2.6.1.57	aromatic-amino-acid transaminase	396	344.53	10	10	10.53	-0.53	-11.05
1004785	Alteromonas macleodii (strain Black Sea 11)	Proteobacteria	Valine	V	K0CWY1	2.6.1.42	branched-chain-amino-acid transaminase	333	344.53	22	22	24.83	-2.83	-27.66
314275	Alteromonas macleodii (strain DSM 17117 / Deep ecotype)	Proteobacteria	Alanine	A	F2G9J6	2.6.1.2	Alanine transaminase	406	316.8	29	29	28.54	0.46	-28.07
314275	Alteromonas macleodii (strain DSM 17117 / Deep ecotype)	Proteobacteria	Alanine	A	F2G7W3	2.8.1.7	Cysteine desulfurase	405	316.8	52	29	28.54	0.46	-28.07
314275	Alteromonas macleodii (strain DSM 17117 / Deep ecotype)	Proteobacteria	Arginine	R	B4S0H4	4.3.2.1	Argininosuccinate lyase	460	316.8	23	23	14.24	8.76	-5.47
314275	Alteromonas macleodii (strain DSM 17117 / Deep ecotype)	Proteobacteria	Asparagine	N	B4RT72	3.1.1.29	Aminoacyl-tRNA hydrolase	193	316.8	12	12	14.13	-2.13	-16.27
314275	Alteromonas macleodii (strain DSM 17117 / Deep ecotype)	Proteobacteria	Asparagine	N	F2G5R0	6.3.5.4	Asparagine synthase (glutamine-hydrolyzing)	556	316.8	18	12	14.13	-2.13	-16.27
314275	Alteromonas macleodii (strain DSM 17117 / Deep ecotype)	Proteobacteria	Asparagine	N	F2G8Q8	6.3.5.4	Asparagine synthase (glutamine-hydrolyzing)	632	316.8	26	12	14.13	-2.13	-16.27
314275	Alteromonas macleodii (strain DSM 17117 / Deep ecotype)	Proteobacteria	Cysteine	C	F2G445	2.5.1.47	Cysteine synthase	321	316.8	2	2	3.05	-1.05	-4.1
314275	Alteromonas macleodii (strain DSM 17117 / Deep ecotype)	Proteobacteria	Glutamate	E	F2G2I7	1.4.1.13	glutamate synthase	471	316.8	36	36	20.13	15.87	-4.25
314275	Alteromonas macleodii (strain DSM 17117 / Deep ecotype)	Proteobacteria	Glutamine	Q	F2G2M6	6.3.1.2	glutamine synthetase	469	316.8	6	6	13.06	-7.06	-20.12
314275	Alteromonas macleodii (strain DSM 17117 / Deep ecotype)	Proteobacteria	Glycine	G	F2GBH3	1.4.4.2	Glycine dehydrogenase (decarboxylating)	970	316.8	79	36	21.42	14.58	-6.85
314275	Alteromonas macleodii (strain DSM 17117 / Deep ecotype)	Proteobacteria	Glycine	G	B4RV95	2.1.2.1	serine hydroxymethyltransferase	418	316.8	36	36	21.42	14.58	-6.85
314275	Alteromonas macleodii (strain DSM 17117 / Deep ecotype)	Proteobacteria	Histidine	H	F2G6W2	1.1.1.23	histidinal dehydrogenase / histidinol dehydrogenase	434	316.8	5	5	6.98	-1.98	-8.96
314275	Alteromonas macleodii (strain DSM 17117 / Deep ecotype)	Proteobacteria	Isoleucine	I	F2G5M7	2.6.1.42	branched-chain-amino-acid transaminase	333	316.8	20	20	19.16	0.84	-18.32
314275	Alteromonas macleodii (strain DSM 17117 / Deep ecotype)	Proteobacteria	Leucine	L	F2G5M7	2.6.1.42	branched-chain-amino-acid transaminase	333	316.8	29	29	31.53	-2.53	-34.07
314275	Alteromonas macleodii (strain DSM 17117 / Deep ecotype)	Proteobacteria	Lysine	K	F2G2Z2	4.1.1.20	diaminopimelate decarboxylase	416	316.8	22	22	17.11	4.89	-12.21
314275	Alteromonas macleodii (strain DSM 17117 / Deep ecotype)	Proteobacteria	Methionine	M	F2G9N3	2.1.1.14	methionine synthase	346	316.8	6	6	7.93	-1.93	-9.87
314275	Alteromonas macleodii (strain DSM 17117 / Deep ecotype)	Proteobacteria	Phenylalanine	F	F2GAE1	2.6.1.57	branched-chain amino-acid aminotransferase	396	316.8	14	14	13.41	0.59	-12.83
314275	Alteromonas macleodii (strain DSM 17117 / Deep ecotype)	Proteobacteria	Threonine	T	F2GD90	4.2.3.1	threonine synthase	427	316.8	23	23	17.89	5.11	-12.78
314275	Alteromonas macleodii (strain DSM 17117 / Deep ecotype)	Proteobacteria	Tryptophan	W	F2G5U6	4.2.1.20	Tryptophan synthase	269	316.8	0	1	3.79	-2.79	-6.57
314275	Alteromonas macleodii (strain DSM 17117 / Deep ecotype)	Proteobacteria	Tryptophan	W	B4S1J4	4.2.1.20	Tryptophan synthase	393	316.8	1	1	3.79	-2.79	-6.57
314275	Alteromonas macleodii (strain DSM 17117 / Deep ecotype)	Proteobacteria	Tyrosine	Y	F2G435	1.14.16.1	phenylalanine hydroxylase	266	316.8	12	10	9.55	0.45	-9.1
314275	Alteromonas macleodii (strain DSM 17117 / Deep ecotype)	Proteobacteria	Tyrosine	Y	F2GAE1	2.6.1.57	aromatic-amino-acid transaminase	396	316.8	10	10	9.55	0.45	-9.1
314275	Alteromonas macleodii (strain DSM 17117 / Deep ecotype)	Proteobacteria	Valine	V	F2G5M7	2.6.1.42	branched-chain-amino-acid transaminase	333	316.8	23	23	22.73	0.27	-22.46
1004788	Alteromonas macleodii (strain English Channel 673)	Proteobacteria	Alanine	A	K0CNG0	2.6.1.2	Alanine transaminase	406	344.81	30	30	31.31	-1.31	-32.63
1004788	Alteromonas macleodii (strain English Channel 673)	Proteobacteria	Alanine	A	K0CUF0	2.8.1.7	Cysteine desulfurase	405	344.81	52	30	31.31	-1.31	-32.63
1004788	Alteromonas macleodii (strain English Channel 673)	Proteobacteria	Arginine	R	K0CK94	4.3.2.1	Argininosuccinate lyase	460	344.81	23	23	15.08	7.92	-7.15
1004788	Alteromonas macleodii (strain English Channel 673)	Proteobacteria	Asparagine	N	K0CKM2	3.1.1.29	Aminoacyl-tRNA hydrolase	193	344.81	12	12	15.64	-3.64	-19.29
1004788	Alteromonas macleodii (strain English Channel 673)	Proteobacteria	Asparagine	N	K0CQA7	6.3.5.4	Asparagine synthase (glutamine-hydrolyzing)	556	344.81	20	12	15.64	-3.64	-19.29
1004788	Alteromonas macleodii (strain English Channel 673)	Proteobacteria	Asparagine	N	K0CSG1	6.3.5.4	Asparagine synthase (glutamine-hydrolyzing)	633	344.81	20	12	15.64	-3.64	-19.29
1004788	Alteromonas macleodii (strain English Channel 673)	Proteobacteria	Cysteine	C	K0CNB7	2.5.1.47	Cysteine synthase	321	344.81	2	2	3.16	-1.16	-4.32
1004788	Alteromonas macleodii (strain English Channel 673)	Proteobacteria	Glutamate	E	K0CVZ0	1.4.1.13	glutamate synthase	471	344.81	37	85	21.93	63.07	41.14
1004788	Alteromonas macleodii (strain English Channel 673)	Proteobacteria	Glutamate	E	K0CVD3	1.4.1.13	glutamate synthase	1488	344.81	85	85	21.93	63.07	41.14
1004788	Alteromonas macleodii (strain English Channel 673)	Proteobacteria	Glutamine	Q	K0CVJ3	6.3.1.2	glutamine synthetase	469	344.81	7	7	14.11	-7.11	-21.21
1004788	Alteromonas macleodii (strain English Channel 673)	Proteobacteria	Glycine	G	K0CS96	1.4.4.2	Glycine dehydrogenase (decarboxylating)	965	344.81	79	36	23.48	12.52	-10.97
1004788	Alteromonas macleodii (strain English Channel 673)	Proteobacteria	Glycine	G	K0CKJ2	2.1.2.1	serine hydroxymethyltransferase	418	344.81	30	36	23.48	12.52	-10.97
1004788	Alteromonas macleodii (strain English Channel 673)	Proteobacteria	Glycine	G	K0CUM2	2.1.2.1	serine hydroxymethyltransferase	418	344.81	36	36	23.48	12.52	-10.97
1004788	Alteromonas macleodii (strain English Channel 673)	Proteobacteria	Histidine	H	K0CR62	1.1.1.23	histidinal dehydrogenase / histidinol dehydrogenase	434	344.81	5	5	7.42	-2.42	-9.85
1004788	Alteromonas macleodii (strain English Channel 673)	Proteobacteria	Isoleucine	I	K0CMM9	2.6.1.42	branched-chain-amino-acid transaminase	333	344.81	21	21	20.67	0.33	-20.34
1004788	Alteromonas macleodii (strain English Channel 673)	Proteobacteria	Leucine	L	K0CMM9	2.6.1.42	branched-chain-amino-acid transaminase	333	344.81	30	30	34.06	-4.06	-38.13
1004788	Alteromonas macleodii (strain English Channel 673)	Proteobacteria	Lysine	K	K0CMI4	4.1.1.20	diaminopimelate decarboxylase	416	344.81	21	21	18.03	2.97	-15.06
1004788	Alteromonas macleodii (strain English Channel 673)	Proteobacteria	Methionine	M	K0CM40	2.1.1.13	methionine synthase	874	344.81	21	7	8.44	-1.44	-9.88
1004788	Alteromonas macleodii (strain English Channel 673)	Proteobacteria	Methionine	M	K0CR73	2.1.1.14	methionine synthase	346	344.81	7	7	8.44	-1.44	-9.88
1004788	Alteromonas macleodii (strain English Channel 673)	Proteobacteria	Phenylalanine	F	K0CQ61	2.6.1.57	branched-chain amino-acid aminotransferase	396	344.81	14	14	14.6	-0.6	-15.21
1004788	Alteromonas macleodii (strain English Channel 673)	Proteobacteria	Threonine	T	K0CSP0	4.2.3.1	threonine synthase	427	344.81	23	23	19.87	3.13	-16.74
1004788	Alteromonas macleodii (strain English Channel 673)	Proteobacteria	Tryptophan	W	K0CKE6	4.2.1.20	Tryptophan synthase	269	344.81	0	1	4.03	-3.03	-7.06
1004788	Alteromonas macleodii (strain English Channel 673)	Proteobacteria	Tryptophan	W	K0CNL3	4.2.1.20	Tryptophan synthase	393	344.81	1	1	4.03	-3.03	-7.06
1004788	Alteromonas macleodii (strain English Channel 673)	Proteobacteria	Tyrosine	Y	K0CPZ2	1.14.16.1	phenylalanine hydroxylase	266	344.81	12	10	10.45	-0.45	-10.9
1004788	Alteromonas macleodii (strain English Channel 673)	Proteobacteria	Tyrosine	Y	K0CQ61	2.6.1.57	aromatic-amino-acid transaminase	396	344.81	10	10	10.45	-0.45	-10.9
1004788	Alteromonas macleodii (strain English Channel 673)	Proteobacteria	Valine	V	K0CMM9	2.6.1.42	branched-chain-amino-acid transaminase	333	344.81	22	22	24.97	-2.97	-27.94
715451	Alteromonas sp. (strain SN2)	Proteobacteria	Alanine	A	F5Z8I4	2.6.1.2	Alanine transaminase	406	327.52	32	32	29.12	2.88	-26.24
715451	Alteromonas sp. (strain SN2)	Proteobacteria	Alanine	A	F5ZAX6	2.8.1.7	Cysteine desulfurase	405	327.52	51	32	29.12	2.88	-26.24
715451	Alteromonas sp. (strain SN2)	Proteobacteria	Arginine	R	F5Z580	4.3.2.1	Argininosuccinate lyase	460	327.52	23	23	14.42	8.58	-5.83
715451	Alteromonas sp. (strain SN2)	Proteobacteria	Asparagine	N	F5ZD01	3.1.1.29	Aminoacyl-tRNA hydrolase	193	327.52	12	12	14.8	-2.8	-17.59
715451	Alteromonas sp. (strain SN2)	Proteobacteria	Asparagine	N	F5ZDQ1	6.3.5.4	Asparagine synthase (glutamine-hydrolyzing)	557	327.52	18	12	14.8	-2.8	-17.59
715451	Alteromonas sp. (strain SN2)	Proteobacteria	Cysteine	C	F5Z8D2	2.5.1.47	Cysteine synthase	321	327.52	2	4	3.09	0.91	-2.19
715451	Alteromonas sp. (strain SN2)	Proteobacteria	Cysteine	C	F5ZFP7	2.5.1.47	Cysteine synthase	318	327.52	4	4	3.09	0.91	-2.19
715451	Alteromonas sp. (strain SN2)	Proteobacteria	Glutamate	E	F5ZAC1	1.4.1.13	glutamate synthase	471	327.52	38	89	20.37	68.63	48.25
715451	Alteromonas sp. (strain SN2)	Proteobacteria	Glutamate	E	F5ZAC2	1.4.1.13	glutamate synthase	1488	327.52	89	89	20.37	68.63	48.25
715451	Alteromonas sp. (strain SN2)	Proteobacteria	Glutamine	Q	F5Z9K6	6.3.1.2	glutamine synthetase	469	327.52	6	6	13.37	-7.37	-20.75
715451	Alteromonas sp. (strain SN2)	Proteobacteria	Glycine	G	F5Z9P3	1.4.4.2	Glycine dehydrogenase (decarboxylating)	965	327.52	78	35	21.83	13.17	-8.65
715451	Alteromonas sp. (strain SN2)	Proteobacteria	Glycine	G	F5ZCA1	2.1.2.1	serine hydroxymethyltransferase	418	327.52	35	35	21.83	13.17	-8.65
715451	Alteromonas sp. (strain SN2)	Proteobacteria	Histidine	H	F5ZB49	1.1.1.23	histidinal dehydrogenase / histidinol dehydrogenase	438	327.52	5	5	7.19	-2.19	-9.37
715451	Alteromonas sp. (strain SN2)	Proteobacteria	Isoleucine	I	F5ZG77	2.6.1.42	branched-chain-amino-acid transaminase	310	327.52	24	24	20.31	3.69	-16.63
715451	Alteromonas sp. (strain SN2)	Proteobacteria	Leucine	L	F5ZG77	2.6.1.42	branched-chain-amino-acid transaminase	310	327.52	19	19	32.86	-13.86	-46.71
715451	Alteromonas sp. (strain SN2)	Proteobacteria	Lysine	K	F5ZFE1	4.1.1.20	diaminopimelate decarboxylase	416	327.52	21	21	17.11	3.89	-13.22
715451	Alteromonas sp. (strain SN2)	Proteobacteria	Methionine	M	F5Z8K3	2.1.1.14	methionine synthase	342	327.52	7	7	8.07	-1.07	-9.13
715451	Alteromonas sp. (strain SN2)	Proteobacteria	Phenylalanine	F	F5Z8E8	2.6.1.57	branched-chain amino-acid aminotransferase	396	327.52	12	12	13.86	-1.86	-15.71
715451	Alteromonas sp. (strain SN2)	Proteobacteria	Threonine	T	F5ZAH6	4.2.3.1	threonine synthase	428	327.52	24	24	18.88	5.12	-13.76
715451	Alteromonas sp. (strain SN2)	Proteobacteria	Tryptophan	W	F5ZD93	4.2.1.20	Tryptophan synthase	269	327.52	0	1	3.94	-2.94	-6.88
715451	Alteromonas sp. (strain SN2)	Proteobacteria	Tryptophan	W	F5ZD92	4.2.1.20	Tryptophan synthase	393	327.52	1	1	3.94	-2.94	-6.88
715451	Alteromonas sp. (strain SN2)	Proteobacteria	Tyrosine	Y	F5ZE08	1.14.16.1	phenylalanine hydroxylase	267	327.52	14	12	10.16	1.84	-8.31
715451	Alteromonas sp. (strain SN2)	Proteobacteria	Tyrosine	Y	F5Z8E8	2.6.1.57	aromatic-amino-acid transaminase	396	327.52	12	12	10.16	1.84	-8.31
715451	Alteromonas sp. (strain SN2)	Proteobacteria	Valine	V	F5ZG77	2.6.1.42	branched-chain-amino-acid transaminase	310	327.52	19	19	23.29	-4.29	-27.57
572547	Aminobacterium colombiense (strain DSM 12261 / ALA-1)	Synergistetes	Alanine	A	D5ECM8	2.8.1.7	Cysteine desulfurase	400	318.49	39	39	26.13	12.87	-13.26
572547	Aminobacterium colombiense (strain DSM 12261 / ALA-1)	Synergistetes	Arginine	R	D5EGE7	4.3.2.1	Argininosuccinate lyase	466	318.49	31	31	16.96	14.04	-2.92
572547	Aminobacterium colombiense (strain DSM 12261 / ALA-1)	Synergistetes	Asparagine	N	D5EE99	3.1.1.29	Aminoacyl-tRNA hydrolase	196	318.49	8	8	10.58	-2.58	-13.15
572547	Aminobacterium colombiense (strain DSM 12261 / ALA-1)	Synergistetes	Glycine	G	D5EGL5	1.4.4.2	Glycine dehydrogenase (decarboxylating)	448	318.49	31	33	24.96	8.04	-16.92
572547	Aminobacterium colombiense (strain DSM 12261 / ALA-1)	Synergistetes	Glycine	G	D5EGL6	1.4.4.2	Glycine dehydrogenase (decarboxylating)	487	318.49	40	33	24.96	8.04	-16.92
572547	Aminobacterium colombiense (strain DSM 12261 / ALA-1)	Synergistetes	Glycine	G	D5EH38	1.4.4.2	Glycine dehydrogenase (decarboxylating)	463	318.49	41	33	24.96	8.04	-16.92
572547	Aminobacterium colombiense (strain DSM 12261 / ALA-1)	Synergistetes	Glycine	G	D5EHH9	2.1.2.1	serine hydroxymethyltransferase	423	318.49	35	33	24.96	8.04	-16.92
572547	Aminobacterium colombiense (strain DSM 12261 / ALA-1)	Synergistetes	Glycine	G	D5ECR2	2.1.2.1	serine hydroxymethyltransferase	418	318.49	36	33	24.96	8.04	-16.92
572547	Aminobacterium colombiense (strain DSM 12261 / ALA-1)	Synergistetes	Glycine	G	D5EH66	2.1.2.1	serine hydroxymethyltransferase	418	318.49	36	33	24.96	8.04	-16.92
572547	Aminobacterium colombiense (strain DSM 12261 / ALA-1)	Synergistetes	Glycine	G	D5ED03	4.1.2.5	L-threonine aldolase	346	318.49	33	33	24.96	8.04	-16.92
572547	Aminobacterium colombiense (strain DSM 12261 / ALA-1)	Synergistetes	Histidine	H	D5EE37	1.1.1.23	histidinal dehydrogenase / histidinol dehydrogenase	419	318.49	6	6	6.16	-0.16	-6.32
572547	Aminobacterium colombiense (strain DSM 12261 / ALA-1)	Synergistetes	Lysine	K	D5ECU2	4.1.1.20	diaminopimelate decarboxylase	430	318.49	21	21	18.23	2.77	-15.45
572547	Aminobacterium colombiense (strain DSM 12261 / ALA-1)	Synergistetes	Proline	P	D5EED4	1.5.1.2	pyrroline-5-carboxylate reductase	271	318.49	9	9	13.72	-4.72	-18.44
572547	Aminobacterium colombiense (strain DSM 12261 / ALA-1)	Synergistetes	Threonine	T	D5EDS6	4.2.3.1	threonine synthase	349	318.49	17	17	15.29	1.71	-13.57
572547	Aminobacterium colombiense (strain DSM 12261 / ALA-1)	Synergistetes	Tryptophan	W	D5EDN1	4.2.1.20	Tryptophan synthase	392	318.49	0	0	4.07	-4.07	-8.14
429009	Ammonifex degensii (strain DSM 10501 / KC4)	Firmicutes	Alanine	A	C9RBE9	2.8.1.7	Cysteine desulfurase	403	301.42	45	45	29.24	15.76	-13.47
429009	Ammonifex degensii (strain DSM 10501 / KC4)	Firmicutes	Arginine	R	C9R9D4	4.3.2.1	Argininosuccinate lyase	462	301.42	39	39	24.07	14.93	-9.13
429009	Ammonifex degensii (strain DSM 10501 / KC4)	Firmicutes	Asparagine	N	C9RA22	3.1.1.29	Aminoacyl-tRNA hydrolase	195	301.42	5	5	6.75	-1.75	-8.49
429009	Ammonifex degensii (strain DSM 10501 / KC4)	Firmicutes	Cysteine	C	C9RAQ7	2.5.1.47	Cysteine synthase	305	301.42	3	3	3.85	-0.85	-4.7
429009	Ammonifex degensii (strain DSM 10501 / KC4)	Firmicutes	Glutamine	Q	C9RBB3	6.3.1.2	glutamine synthetase	444	301.42	8	16	8.57	7.43	-1.14
429009	Ammonifex degensii (strain DSM 10501 / KC4)	Firmicutes	Glutamine	Q	C9R9J2	6.3.1.2	glutamine synthetase	472	301.42	16	16	8.57	7.43	-1.14
429009	Ammonifex degensii (strain DSM 10501 / KC4)	Firmicutes	Glycine	G	C9RAD8	2.1.2.1	serine hydroxymethyltransferase	417	301.42	38	38	24.68	13.32	-11.36
429009	Ammonifex degensii (strain DSM 10501 / KC4)	Firmicutes	Histidine	H	C9RB49	1.1.1.23	histidinal dehydrogenase / histidinol dehydrogenase	425	301.42	10	10	5.29	4.71	-0.58
429009	Ammonifex degensii (strain DSM 10501 / KC4)	Firmicutes	Isoleucine	I	C9RAW4	2.6.1.42	branched-chain-amino-acid transaminase	297	301.42	23	23	13.77	9.23	-4.55
429009	Ammonifex degensii (strain DSM 10501 / KC4)	Firmicutes	Leucine	L	C9RAW4	2.6.1.42	branched-chain-amino-acid transaminase	297	301.42	31	31	35.91	-4.91	-40.83
429009	Ammonifex degensii (strain DSM 10501 / KC4)	Firmicutes	Lysine	K	C9R7Y2	4.1.1.20	diaminopimelate decarboxylase	435	301.42	11	11	14.46	-3.46	-17.92
429009	Ammonifex degensii (strain DSM 10501 / KC4)	Firmicutes	Methionine	M	C9RDB6	2.1.1.14	methionine synthase	755	301.42	12	12	5.17	6.83	1.67
429009	Ammonifex degensii (strain DSM 10501 / KC4)	Firmicutes	Proline	P	C9RD23	1.5.1.2	pyrroline-5-carboxylate reductase	282	301.42	11	11	16.11	-5.11	-21.22
429009	Ammonifex degensii (strain DSM 10501 / KC4)	Firmicutes	Threonine	T	C9RBT9	4.2.3.1	threonine synthase	500	301.42	33	33	13.19	19.81	6.62
429009	Ammonifex degensii (strain DSM 10501 / KC4)	Firmicutes	Tryptophan	W	C9RDE6	4.2.1.20	Tryptophan synthase	265	301.42	0	3	4.27	-1.27	-5.55
429009	Ammonifex degensii (strain DSM 10501 / KC4)	Firmicutes	Tryptophan	W	C9RDE7	4.2.1.20	Tryptophan synthase	395	301.42	3	3	4.27	-1.27	-5.55
429009	Ammonifex degensii (strain DSM 10501 / KC4)	Firmicutes	Valine	V	C9RAW4	2.6.1.42	branched-chain-amino-acid transaminase	297	301.42	27	27	25.86	1.14	-24.71
452471	Amoebophilus asiaticus (strain 5a2)	Bacteroidetes	Alanine	A	B3ESZ7	2.8.1.7	Cysteine desulfurase	412	375.49	42	42	27.08	14.92	-12.16
452471	Amoebophilus asiaticus (strain 5a2)	Bacteroidetes	Asparagine	N	B3ESC6	3.1.1.29	Aminoacyl-tRNA hydrolase	191	375.49	10	10	19.09	-9.09	-28.19
452471	Amoebophilus asiaticus (strain 5a2)	Bacteroidetes	Glycine	G	B3ER62	2.1.2.1	serine hydroxymethyltransferase	422	375.49	38	38	21.92	16.08	-5.84
698758	Amphibacillus xylanus (strain ATCC 51415 / DSM 6626 / JCM 7361 / LMG 17667 / NBRC 15112 / Ep01)	Firmicutes	Alanine	A	K0J378	2.8.1.7	Cysteine desulfurase	379	299.21	23	37	19.56	17.44	-2.11
698758	Amphibacillus xylanus (strain ATCC 51415 / DSM 6626 / JCM 7361 / LMG 17667 / NBRC 15112 / Ep01)	Firmicutes	Alanine	A	K0J3P6	2.8.1.7	Cysteine desulfurase	380	299.21	36	37	19.56	17.44	-2.11
698758	Amphibacillus xylanus (strain ATCC 51415 / DSM 6626 / JCM 7361 / LMG 17667 / NBRC 15112 / Ep01)	Firmicutes	Alanine	A	K0IX30	2.8.1.7	Cysteine desulfurase	406	299.21	37	37	19.56	17.44	-2.11
698758	Amphibacillus xylanus (strain ATCC 51415 / DSM 6626 / JCM 7361 / LMG 17667 / NBRC 15112 / Ep01)	Firmicutes	Asparagine	N	K0J5K5	3.1.1.29	Aminoacyl-tRNA hydrolase	186	299.21	10	10	14.31	-4.31	-18.63
698758	Amphibacillus xylanus (strain ATCC 51415 / DSM 6626 / JCM 7361 / LMG 17667 / NBRC 15112 / Ep01)	Firmicutes	Asparagine	N	K0J6Z2	6.3.5.4	Asparagine synthase (glutamine-hydrolyzing)	629	299.21	28	10	14.31	-4.31	-18.63
698758	Amphibacillus xylanus (strain ATCC 51415 / DSM 6626 / JCM 7361 / LMG 17667 / NBRC 15112 / Ep01)	Firmicutes	Aspartate	D	K0J2M9	2.6.1.1	Aspartate transaminase	394	299.21	20	20	17.55	2.45	-15.09
698758	Amphibacillus xylanus (strain ATCC 51415 / DSM 6626 / JCM 7361 / LMG 17667 / NBRC 15112 / Ep01)	Firmicutes	Cysteine	C	K0J5M1	2.5.1.47	Cysteine synthase	307	299.21	0	0	1.7	-1.7	-3.41
698758	Amphibacillus xylanus (strain ATCC 51415 / DSM 6626 / JCM 7361 / LMG 17667 / NBRC 15112 / Ep01)	Firmicutes	Glycine	G	K0J7Y6	2.1.2.1	serine hydroxymethyltransferase	411	299.21	34	34	18.72	15.28	-3.44
698758	Amphibacillus xylanus (strain ATCC 51415 / DSM 6626 / JCM 7361 / LMG 17667 / NBRC 15112 / Ep01)	Firmicutes	Histidine	H	K0J2W2	1.1.1.23	histidinal dehydrogenase / histidinol dehydrogenase	428	299.21	7	7	6.29	0.71	-5.58
698758	Amphibacillus xylanus (strain ATCC 51415 / DSM 6626 / JCM 7361 / LMG 17667 / NBRC 15112 / Ep01)	Firmicutes	Isoleucine	I	K0IY87	2.6.1.42	branched-chain-amino-acid transaminase	358	299.21	35	35	25.48	9.52	-15.97
698758	Amphibacillus xylanus (strain ATCC 51415 / DSM 6626 / JCM 7361 / LMG 17667 / NBRC 15112 / Ep01)	Firmicutes	Leucine	L	K0IY87	2.6.1.42	branched-chain-amino-acid transaminase	358	299.21	26	26	29.14	-3.14	-32.29
698758	Amphibacillus xylanus (strain ATCC 51415 / DSM 6626 / JCM 7361 / LMG 17667 / NBRC 15112 / Ep01)	Firmicutes	Lysine	K	K0IY35	4.1.1.20	diaminopimelate decarboxylase	432	299.21	30	30	19.5	10.5	-8.99
698758	Amphibacillus xylanus (strain ATCC 51415 / DSM 6626 / JCM 7361 / LMG 17667 / NBRC 15112 / Ep01)	Firmicutes	Methionine	M	K0J6Y3	2.1.1.14	methionine synthase	758	299.21	10	4	7.39	-3.39	-10.78
698758	Amphibacillus xylanus (strain ATCC 51415 / DSM 6626 / JCM 7361 / LMG 17667 / NBRC 15112 / Ep01)	Firmicutes	Methionine	M	K0J4J2	2.5.1.49	O-acetylhomoserine aminocarboxypropyltransferase	559	299.21	3	4	7.39	-3.39	-10.78
698758	Amphibacillus xylanus (strain ATCC 51415 / DSM 6626 / JCM 7361 / LMG 17667 / NBRC 15112 / Ep01)	Firmicutes	Methionine	M	K0J5D8	2.5.1.49	O-acetylhomoserine aminocarboxypropyltransferase	365	299.21	4	4	7.39	-3.39	-10.78
698758	Amphibacillus xylanus (strain ATCC 51415 / DSM 6626 / JCM 7361 / LMG 17667 / NBRC 15112 / Ep01)	Firmicutes	Proline	P	K0IZ15	1.5.1.2	pyrroline-5-carboxylate reductase	270	299.21	9	9	10.23	-1.23	-11.46
698758	Amphibacillus xylanus (strain ATCC 51415 / DSM 6626 / JCM 7361 / LMG 17667 / NBRC 15112 / Ep01)	Firmicutes	Serine	S	K0IZW2	3.1.3.3	phosphoserine phosphatase	197	299.21	15	20	17.23	2.77	-14.45
698758	Amphibacillus xylanus (strain ATCC 51415 / DSM 6626 / JCM 7361 / LMG 17667 / NBRC 15112 / Ep01)	Firmicutes	Serine	S	K0J630	3.1.3.3	phosphoserine phosphatase	336	299.21	20	20	17.23	2.77	-14.45
698758	Amphibacillus xylanus (strain ATCC 51415 / DSM 6626 / JCM 7361 / LMG 17667 / NBRC 15112 / Ep01)	Firmicutes	Threonine	T	K0J6Y7	4.2.3.1	threonine synthase	353	299.21	18	18	16.45	1.55	-14.9
698758	Amphibacillus xylanus (strain ATCC 51415 / DSM 6626 / JCM 7361 / LMG 17667 / NBRC 15112 / Ep01)	Firmicutes	Tryptophan	W	K0J7Z7	4.2.1.20	Tryptophan synthase	261	299.21	0	1	2.73	-1.73	-4.46
698758	Amphibacillus xylanus (strain ATCC 51415 / DSM 6626 / JCM 7361 / LMG 17667 / NBRC 15112 / Ep01)	Firmicutes	Tryptophan	W	K0J0A1	4.2.1.20	Tryptophan synthase	402	299.21	1	1	2.73	-1.73	-4.46
698758	Amphibacillus xylanus (strain ATCC 51415 / DSM 6626 / JCM 7361 / LMG 17667 / NBRC 15112 / Ep01)	Firmicutes	Valine	V	K0IY87	2.6.1.42	branched-chain-amino-acid transaminase	358	299.21	21	21	20.13	0.87	-19.25
749927	Amycolatopsis mediterranei (strain U-32)	Actinobacteria	Alanine	A	D8HZN7	2.8.1.7	Cysteine desulfurase	429	329.38	61	61	45.36	15.64	-29.72
749927	Amycolatopsis mediterranei (strain U-32)	Actinobacteria	Arginine	R	D8HU12	4.3.2.1	Argininosuccinate lyase	471	329.38	37	37	25.25	11.75	-13.5
749927	Amycolatopsis mediterranei (strain U-32)	Actinobacteria	Asparagine	N	D8HIL1	3.1.1.29	Aminoacyl-tRNA hydrolase	197	329.38	7	7	6.34	0.66	-5.68
749927	Amycolatopsis mediterranei (strain U-32)	Actinobacteria	Asparagine	N	D8HPS1	6.3.5.4	Asparagine synthase (glutamine-hydrolyzing)	613	329.38	9	7	6.34	0.66	-5.68
749927	Amycolatopsis mediterranei (strain U-32)	Actinobacteria	Asparagine	N	D8HZ16	6.3.5.4	Asparagine synthase (glutamine-hydrolyzing)	636	329.38	13	7	6.34	0.66	-5.68
749927	Amycolatopsis mediterranei (strain U-32)	Actinobacteria	Asparagine	N	D8HT94	6.3.5.4	Asparagine synthase (glutamine-hydrolyzing)	644	329.38	16	7	6.34	0.66	-5.68
749927	Amycolatopsis mediterranei (strain U-32)	Actinobacteria	Cysteine	C	D8HSN5	2.5.1.47	Cysteine synthase	316	329.38	1	1	2.46	-1.46	-3.92
749927	Amycolatopsis mediterranei (strain U-32)	Actinobacteria	Glutamine	Q	D8I6P4	6.3.1.2	glutamine synthetase	474	329.38	12	12	9.03	2.97	-6.07
749927	Amycolatopsis mediterranei (strain U-32)	Actinobacteria	Glycine	G	D8HZW4	1.4.4.2	Glycine dehydrogenase (decarboxylating)	961	329.38	89	37	31.17	5.83	-25.33
749927	Amycolatopsis mediterranei (strain U-32)	Actinobacteria	Glycine	G	D8HPJ4	1.4.4.2	Glycine dehydrogenase (decarboxylating)	929	329.38	90	37	31.17	5.83	-25.33
749927	Amycolatopsis mediterranei (strain U-32)	Actinobacteria	Glycine	G	D8HPJ7	2.1.2.1	serine hydroxymethyltransferase	424	329.38	34	37	31.17	5.83	-25.33
749927	Amycolatopsis mediterranei (strain U-32)	Actinobacteria	Glycine	G	D8HP53	2.1.2.1	serine hydroxymethyltransferase	420	329.38	36	37	31.17	5.83	-25.33
749927	Amycolatopsis mediterranei (strain U-32)	Actinobacteria	Glycine	G	D8HK25	2.1.2.1	serine hydroxymethyltransferase	422	329.38	37	37	31.17	5.83	-25.33
749927	Amycolatopsis mediterranei (strain U-32)	Actinobacteria	Histidine	H	D8HTF1	1.1.1.23	histidinal dehydrogenase / histidinol dehydrogenase	441	329.38	12	12	7.26	4.74	-2.53
749927	Amycolatopsis mediterranei (strain U-32)	Actinobacteria	Isoleucine	I	D8HWX8	2.6.1.42	branched-chain-amino-acid transaminase	368	329.38	4	10	10.88	-0.88	-11.77
749927	Amycolatopsis mediterranei (strain U-32)	Actinobacteria	Isoleucine	I	D8HT83	2.6.1.42	branched-chain-amino-acid transaminase	336	329.38	10	10	10.88	-0.88	-11.77
749927	Amycolatopsis mediterranei (strain U-32)	Actinobacteria	Leucine	L	D8HT83	2.6.1.42	branched-chain-amino-acid transaminase	336	329.38	27	36	34.67	1.33	-33.35
749927	Amycolatopsis mediterranei (strain U-32)	Actinobacteria	Leucine	L	D8HWX8	2.6.1.42	branched-chain-amino-acid transaminase	368	329.38	36	36	34.67	1.33	-33.35
749927	Amycolatopsis mediterranei (strain U-32)	Actinobacteria	Lysine	K	D8HKP1	4.1.1.20	diaminopimelate decarboxylase	447	329.38	7	12	7.14	4.86	-2.27
749927	Amycolatopsis mediterranei (strain U-32)	Actinobacteria	Lysine	K	D8HQ80	4.1.1.20	diaminopimelate decarboxylase	476	329.38	12	12	7.14	4.86	-2.27
749927	Amycolatopsis mediterranei (strain U-32)	Actinobacteria	Proline	P	D8HXM7	1.5.1.2	pyrroline-5-carboxylate reductase	270	329.38	14	14	19.84	-5.84	-25.69
749927	Amycolatopsis mediterranei (strain U-32)	Actinobacteria	Threonine	T	D8HQ78	4.2.3.1	threonine synthase	353	329.38	24	24	20.32	3.68	-16.63
749927	Amycolatopsis mediterranei (strain U-32)	Actinobacteria	Tryptophan	W	D8HTJ3	4.2.1.20	Tryptophan synthase	263	329.38	2	4	5.1	-1.1	-6.21
749927	Amycolatopsis mediterranei (strain U-32)	Actinobacteria	Tryptophan	W	D8HTJ2	4.2.1.20	Tryptophan synthase	403	329.38	3	4	5.1	-1.1	-6.21
749927	Amycolatopsis mediterranei (strain U-32)	Actinobacteria	Tryptophan	W	D8I4U1	4.2.1.20	Tryptophan synthase	450	329.38	4	4	5.1	-1.1	-6.21
749927	Amycolatopsis mediterranei (strain U-32)	Actinobacteria	Valine	V	D8HT83	2.6.1.42	branched-chain-amino-acid transaminase	336	329.38	27	33	29.02	3.98	-25.04
749927	Amycolatopsis mediterranei (strain U-32)	Actinobacteria	Valine	V	D8HWX8	2.6.1.42	branched-chain-amino-acid transaminase	368	329.38	33	33	29.02	3.98	-25.04
443218	Amycolicicoccus subflavus (strain DSM 45089 / DQS3-9A1)	Actinobacteria	Alanine	A	F6EMJ5	2.8.1.7	Cysteine desulfurase	432	312.84	58	58	39.05	18.95	-20.09
443218	Amycolicicoccus subflavus (strain DSM 45089 / DQS3-9A1)	Actinobacteria	Arginine	R	F6EI16	4.3.2.1	Argininosuccinate lyase	477	312.84	34	34	22.76	11.24	-11.52
443218	Amycolicicoccus subflavus (strain DSM 45089 / DQS3-9A1)	Actinobacteria	Asparagine	N	F6EQQ1	3.1.1.29	Aminoacyl-tRNA hydrolase	189	312.84	6	6	6.98	-0.98	-7.95
443218	Amycolicicoccus subflavus (strain DSM 45089 / DQS3-9A1)	Actinobacteria	Asparagine	N	F6EEM8	6.3.5.4	Asparagine synthase (glutamine-hydrolyzing)	643	312.84	10	6	6.98	-0.98	-7.95
443218	Amycolicicoccus subflavus (strain DSM 45089 / DQS3-9A1)	Actinobacteria	Cysteine	C	F6EK58	2.5.1.47	Cysteine synthase	332	312.84	5	5	2.44	2.56	0.12
443218	Amycolicicoccus subflavus (strain DSM 45089 / DQS3-9A1)	Actinobacteria	Glutamine	Q	F6EEL1	6.3.1.2	glutamine synthetase	478	312.84	11	11	9.39	1.61	-7.79
443218	Amycolicicoccus subflavus (strain DSM 45089 / DQS3-9A1)	Actinobacteria	Glycine	G	F6EMM2	1.4.4.2	Glycine dehydrogenase (decarboxylating)	946	312.84	87	42	27.19	14.81	-12.39
443218	Amycolicicoccus subflavus (strain DSM 45089 / DQS3-9A1)	Actinobacteria	Glycine	G	F6EPM0	2.1.2.1	serine hydroxymethyltransferase	441	312.84	34	42	27.19	14.81	-12.39
443218	Amycolicicoccus subflavus (strain DSM 45089 / DQS3-9A1)	Actinobacteria	Glycine	G	F6ENN5	2.1.2.1	serine hydroxymethyltransferase	435	312.84	39	42	27.19	14.81	-12.39
443218	Amycolicicoccus subflavus (strain DSM 45089 / DQS3-9A1)	Actinobacteria	Glycine	G	F6EQ27	2.1.2.1	serine hydroxymethyltransferase	433	312.84	42	42	27.19	14.81	-12.39
443218	Amycolicicoccus subflavus (strain DSM 45089 / DQS3-9A1)	Actinobacteria	Histidine	H	F6EH53	1.1.1.23	histidinal dehydrogenase / histidinol dehydrogenase	446	312.84	16	16	7.08	8.92	1.83
443218	Amycolicicoccus subflavus (strain DSM 45089 / DQS3-9A1)	Actinobacteria	Isoleucine	I	F6EEM1	2.6.1.42	branched-chain-amino-acid transaminase	367	312.84	20	20	14.61	5.39	-9.22
443218	Amycolicicoccus subflavus (strain DSM 45089 / DQS3-9A1)	Actinobacteria	Leucine	L	F6EEM1	2.6.1.42	branched-chain-amino-acid transaminase	367	312.84	32	32	31.19	0.81	-30.38
443218	Amycolicicoccus subflavus (strain DSM 45089 / DQS3-9A1)	Actinobacteria	Lysine	K	F6EP56	4.1.1.20	diaminopimelate decarboxylase	472	312.84	10	10	7.14	2.86	-4.28
443218	Amycolicicoccus subflavus (strain DSM 45089 / DQS3-9A1)	Actinobacteria	Proline	P	F6EKB6	1.5.1.2	pyrroline-5-carboxylate reductase	279	312.84	11	11	17.08	-6.08	-23.17
443218	Amycolicicoccus subflavus (strain DSM 45089 / DQS3-9A1)	Actinobacteria	Threonine	T	F6EP54	4.2.3.1	threonine synthase	360	312.84	22	22	18.57	3.43	-15.15
443218	Amycolicicoccus subflavus (strain DSM 45089 / DQS3-9A1)	Actinobacteria	Tryptophan	W	F6EH71	4.2.1.20	Tryptophan synthase	451	312.84	2	2	4.49	-2.49	-6.98
443218	Amycolicicoccus subflavus (strain DSM 45089 / DQS3-9A1)	Actinobacteria	Tryptophan	W	F6EH72	4.2.1.20	Tryptophan synthase	273	312.84	2	2	4.49	-2.49	-6.98
443218	Amycolicicoccus subflavus (strain DSM 45089 / DQS3-9A1)	Actinobacteria	Valine	V	F6EEM1	2.6.1.42	branched-chain-amino-acid transaminase	367	312.84	22	22	26.53	-4.53	-31.05
272123	Anabaena cylindrica (strain ATCC 27899 / PCC 7122)	Cyanobacteria	Alanine	A	K9ZCR8	2.6.1.66	Valine--pyruvate transaminase	427	321.59	37	37	24.23	12.77	-11.46
272123	Anabaena cylindrica (strain ATCC 27899 / PCC 7122)	Cyanobacteria	Alanine	A	K9ZHW7	2.8.1.7	Cysteine desulfurase	385	321.59	28	37	24.23	12.77	-11.46
272123	Anabaena cylindrica (strain ATCC 27899 / PCC 7122)	Cyanobacteria	Alanine	A	K9ZG64	2.8.1.7	Cysteine desulfurase	424	321.59	38	37	24.23	12.77	-11.46
272123	Anabaena cylindrica (strain ATCC 27899 / PCC 7122)	Cyanobacteria	Alanine	A	K9ZFH9	2.8.1.7	Cysteine desulfurase	394	321.59	40	37	24.23	12.77	-11.46
272123	Anabaena cylindrica (strain ATCC 27899 / PCC 7122)	Cyanobacteria	Alanine	A	K9ZE90	2.8.1.7	Cysteine desulfurase	389	321.59	43	37	24.23	12.77	-11.46
272123	Anabaena cylindrica (strain ATCC 27899 / PCC 7122)	Cyanobacteria	Alanine	A	K9ZD98	2.8.1.7	Cysteine desulfurase	422	321.59	47	37	24.23	12.77	-11.46
272123	Anabaena cylindrica (strain ATCC 27899 / PCC 7122)	Cyanobacteria	Alanine	A	K9Z9H5	2.8.1.7	Cysteine desulfurase	460	321.59	51	37	24.23	12.77	-11.46
272123	Anabaena cylindrica (strain ATCC 27899 / PCC 7122)	Cyanobacteria	Arginine	R	K9ZIA8	4.3.2.1	Argininosuccinate lyase	461	321.59	28	28	14.97	13.03	-1.94
272123	Anabaena cylindrica (strain ATCC 27899 / PCC 7122)	Cyanobacteria	Asparagine	N	K9ZF72	3.1.1.29	Aminoacyl-tRNA hydrolase	214	321.59	11	11	15.97	-4.97	-20.94
272123	Anabaena cylindrica (strain ATCC 27899 / PCC 7122)	Cyanobacteria	Asparagine	N	K9ZDW0	6.3.5.4	Asparagine synthase (glutamine-hydrolyzing)	576	321.59	30	11	15.97	-4.97	-20.94
272123	Anabaena cylindrica (strain ATCC 27899 / PCC 7122)	Cyanobacteria	Aspartate	D	K9ZGL6	2.6.1.1	Aspartate transaminase	388	321.59	12	19	15.89	3.11	-12.78
272123	Anabaena cylindrica (strain ATCC 27899 / PCC 7122)	Cyanobacteria	Aspartate	D	K9ZHI9	2.6.1.1	Aspartate transaminase	388	321.59	19	19	15.89	3.11	-12.78
272123	Anabaena cylindrica (strain ATCC 27899 / PCC 7122)	Cyanobacteria	Cysteine	C	K9ZEJ8	2.5.1.47	Cysteine synthase	320	321.59	0	5	3.09	1.91	-1.19
272123	Anabaena cylindrica (strain ATCC 27899 / PCC 7122)	Cyanobacteria	Cysteine	C	K9ZKK2	2.5.1.47	Cysteine synthase	320	321.59	2	5	3.09	1.91	-1.19
272123	Anabaena cylindrica (strain ATCC 27899 / PCC 7122)	Cyanobacteria	Cysteine	C	K9ZM11	2.5.1.47	Cysteine synthase	313	321.59	2	5	3.09	1.91	-1.19
272123	Anabaena cylindrica (strain ATCC 27899 / PCC 7122)	Cyanobacteria	Cysteine	C	K9ZGG4	2.5.1.47	Cysteine synthase	363	321.59	4	5	3.09	1.91	-1.19
272123	Anabaena cylindrica (strain ATCC 27899 / PCC 7122)	Cyanobacteria	Cysteine	C	K9ZJ74	2.5.1.47	Cysteine synthase	324	321.59	5	5	3.09	1.91	-1.19
272123	Anabaena cylindrica (strain ATCC 27899 / PCC 7122)	Cyanobacteria	Cysteine	C	K9ZPD0	2.5.1.47	Cysteine synthase	364	321.59	5	5	3.09	1.91	-1.19
272123	Anabaena cylindrica (strain ATCC 27899 / PCC 7122)	Cyanobacteria	Glutamate	E	K9ZFE6	1.4.7.1	glutamate synthase (ferredoxin-dependent)	1567	321.59	108	85	20.49	64.51	44.01
272123	Anabaena cylindrica (strain ATCC 27899 / PCC 7122)	Cyanobacteria	Glutamate	E	K9ZE21	1.5.1.12	1-pyrroline-5-carboxylate dehydrogenase	990	321.59	85	85	20.49	64.51	44.01
272123	Anabaena cylindrica (strain ATCC 27899 / PCC 7122)	Cyanobacteria	Glutamine	Q	K9Z9N4	6.3.1.2	glutamine synthetase	471	321.59	16	16	17.35	-1.35	-18.69
272123	Anabaena cylindrica (strain ATCC 27899 / PCC 7122)	Cyanobacteria	Glycine	G	K9ZD04	1.4.4.2	Glycine dehydrogenase (decarboxylating)	963	321.59	73	36	20.67	15.33	-5.35
272123	Anabaena cylindrica (strain ATCC 27899 / PCC 7122)	Cyanobacteria	Glycine	G	K9ZK79	2.1.2.1	serine hydroxymethyltransferase	434	321.59	38	36	20.67	15.33	-5.35
272123	Anabaena cylindrica (strain ATCC 27899 / PCC 7122)	Cyanobacteria	Glycine	G	K9ZKY1	2.6.1.44	alanine--glyoxylate aminotransferase 1	382	321.59	36	36	20.67	15.33	-5.35
272123	Anabaena cylindrica (strain ATCC 27899 / PCC 7122)	Cyanobacteria	Histidine	H	K9ZH06	1.1.1.23	histidinal dehydrogenase / histidinol dehydrogenase	441	321.59	15	15	5.79	9.21	3.42
272123	Anabaena cylindrica (strain ATCC 27899 / PCC 7122)	Cyanobacteria	Isoleucine	I	K9ZIP0	2.6.1.42	branched-chain-amino-acid transaminase	471	321.59	29	29	23.68	5.32	-18.36
272123	Anabaena cylindrica (strain ATCC 27899 / PCC 7122)	Cyanobacteria	Leucine	L	K9ZIP0	2.6.1.42	branched-chain-amino-acid transaminase	471	321.59	56	56	35.07	20.93	-14.14
272123	Anabaena cylindrica (strain ATCC 27899 / PCC 7122)	Cyanobacteria	Lysine	K	K9ZGA0	4.1.1.20	diaminopimelate decarboxylase	405	321.59	14	18	16.93	1.07	-15.85
272123	Anabaena cylindrica (strain ATCC 27899 / PCC 7122)	Cyanobacteria	Lysine	K	K9ZKD0	4.1.1.20	diaminopimelate decarboxylase	463	321.59	18	18	16.93	1.07	-15.85
272123	Anabaena cylindrica (strain ATCC 27899 / PCC 7122)	Cyanobacteria	Methionine	M	K9ZIF4	2.1.1.13	methionine synthase	1176	321.59	33	33	5.82	27.18	21.37
272123	Anabaena cylindrica (strain ATCC 27899 / PCC 7122)	Cyanobacteria	Proline	P	K9ZGY1	1.5.1.2	pyrroline-5-carboxylate reductase	271	321.59	15	15	14.34	0.66	-13.69
272123	Anabaena cylindrica (strain ATCC 27899 / PCC 7122)	Cyanobacteria	Threonine	T	K9ZEW4	4.2.3.1	threonine synthase	364	321.59	18	27	18.76	8.24	-10.53
272123	Anabaena cylindrica (strain ATCC 27899 / PCC 7122)	Cyanobacteria	Threonine	T	K9ZQ54	4.2.3.1	threonine synthase	434	321.59	27	27	18.76	8.24	-10.53
272123	Anabaena cylindrica (strain ATCC 27899 / PCC 7122)	Cyanobacteria	Tryptophan	W	K9ZJX8	4.2.1.20	Tryptophan synthase	267	321.59	1	2	4.48	-2.48	-6.96
272123	Anabaena cylindrica (strain ATCC 27899 / PCC 7122)	Cyanobacteria	Tryptophan	W	K9ZC22	4.2.1.20	Tryptophan synthase	412	321.59	2	2	4.48	-2.48	-6.96
272123	Anabaena cylindrica (strain ATCC 27899 / PCC 7122)	Cyanobacteria	Tyrosine	Y	K9ZLR8	1.3.1.78	arogenate dehydrogenase	279	321.59	5	5	10.1	-5.1	-15.2
272123	Anabaena cylindrica (strain ATCC 27899 / PCC 7122)	Cyanobacteria	Valine	V	K9ZIP0	2.6.1.42	branched-chain-amino-acid transaminase	471	321.59	36	36	20.27	15.73	-4.54
240292	Anabaena variabilis (strain ATCC 29413 / PCC 7937)	Cyanobacteria	Alanine	A	Q3M3H3	2.8.1.7	Cysteine desulfurase	401	339.07	30	53	27.38	25.62	-1.76
240292	Anabaena variabilis (strain ATCC 29413 / PCC 7937)	Cyanobacteria	Alanine	A	Q3M1X2	2.8.1.7	Cysteine desulfurase	395	339.07	35	53	27.38	25.62	-1.76
240292	Anabaena variabilis (strain ATCC 29413 / PCC 7937)	Cyanobacteria	Alanine	A	Q44507	2.8.1.7	Cysteine desulfurase	400	339.07	35	53	27.38	25.62	-1.76
240292	Anabaena variabilis (strain ATCC 29413 / PCC 7937)	Cyanobacteria	Alanine	A	Q3M3I3	2.8.1.7	Cysteine desulfurase	389	339.07	38	53	27.38	25.62	-1.76
240292	Anabaena variabilis (strain ATCC 29413 / PCC 7937)	Cyanobacteria	Alanine	A	Q44482	2.8.1.7	Cysteine desulfurase	398	339.07	43	53	27.38	25.62	-1.76
240292	Anabaena variabilis (strain ATCC 29413 / PCC 7937)	Cyanobacteria	Alanine	A	Q3MG33	2.8.1.7	Cysteine desulfurase	420	339.07	49	53	27.38	25.62	-1.76
240292	Anabaena variabilis (strain ATCC 29413 / PCC 7937)	Cyanobacteria	Alanine	A	Q3MG23	2.8.1.7	Cysteine desulfurase	388	339.07	51	53	27.38	25.62	-1.76
240292	Anabaena variabilis (strain ATCC 29413 / PCC 7937)	Cyanobacteria	Alanine	A	Q3MC38	2.8.1.7	Cysteine desulfurase	457	339.07	53	53	27.38	25.62	-1.76
240292	Anabaena variabilis (strain ATCC 29413 / PCC 7937)	Cyanobacteria	Arginine	R	Q3MC57	4.3.2.1	Argininosuccinate lyase	461	339.07	30	30	17.04	12.96	-4.08
240292	Anabaena variabilis (strain ATCC 29413 / PCC 7937)	Cyanobacteria	Asparagine	N	Q3M4P0	3.1.1.29	Aminoacyl-tRNA hydrolase	213	339.07	12	12	15.5	-3.5	-18.99
240292	Anabaena variabilis (strain ATCC 29413 / PCC 7937)	Cyanobacteria	Aspartate	D	Q3M6T5	2.6.1.1	Aspartate transaminase	391	339.07	14	16	16.4	-0.4	-16.8
240292	Anabaena variabilis (strain ATCC 29413 / PCC 7937)	Cyanobacteria	Aspartate	D	Q3MER3	2.6.1.1	Aspartate transaminase	382	339.07	16	16	16.4	-0.4	-16.8
240292	Anabaena variabilis (strain ATCC 29413 / PCC 7937)	Cyanobacteria	Cysteine	C	Q3M320	2.5.1.47	Cysteine synthase	320	339.07	1	5	3.24	1.76	-1.48
240292	Anabaena variabilis (strain ATCC 29413 / PCC 7937)	Cyanobacteria	Cysteine	C	Q3MG08	2.5.1.47	Cysteine synthase	319	339.07	1	5	3.24	1.76	-1.48
240292	Anabaena variabilis (strain ATCC 29413 / PCC 7937)	Cyanobacteria	Cysteine	C	Q3MA63	2.5.1.47	Cysteine synthase	320	339.07	2	5	3.24	1.76	-1.48
240292	Anabaena variabilis (strain ATCC 29413 / PCC 7937)	Cyanobacteria	Cysteine	C	Q3MDG5	2.5.1.47	Cysteine synthase	324	339.07	5	5	3.24	1.76	-1.48
240292	Anabaena variabilis (strain ATCC 29413 / PCC 7937)	Cyanobacteria	Cysteine	C	Q3M5I2	4.4.1.1	Cystathionine gamma-lyase	378	339.07	2	5	3.24	1.76	-1.48
240292	Anabaena variabilis (strain ATCC 29413 / PCC 7937)	Cyanobacteria	Cysteine	C	Q3M5C4	4.4.1.1	Cystathionine gamma-lyase	409	339.07	7	5	3.24	1.76	-1.48
240292	Anabaena variabilis (strain ATCC 29413 / PCC 7937)	Cyanobacteria	Glutamate	E	Q3M5M1	1.4.1.4	glutamate dehydrogenase	365	339.07	21	21	20.81	0.19	-20.62
240292	Anabaena variabilis (strain ATCC 29413 / PCC 7937)	Cyanobacteria	Glutamate	E	Q3MDL8	1.4.7.1	glutamate synthase (ferredoxin-dependent)	1562	339.07	102	21	20.81	0.19	-20.62
240292	Anabaena variabilis (strain ATCC 29413 / PCC 7937)	Cyanobacteria	Glutamine	Q	Q3MGW3	6.3.1.2	glutamine synthetase	474	339.07	15	15	18.78	-3.78	-22.56
240292	Anabaena variabilis (strain ATCC 29413 / PCC 7937)	Cyanobacteria	Glycine	G	Q3M9G1	1.4.4.2	Glycine dehydrogenase (decarboxylating)	974	339.07	75	25	22.52	2.48	-20.05
240292	Anabaena variabilis (strain ATCC 29413 / PCC 7937)	Cyanobacteria	Glycine	G	Q3MBD8	2.1.2.1	serine hydroxymethyltransferase	427	339.07	38	25	22.52	2.48	-20.05
240292	Anabaena variabilis (strain ATCC 29413 / PCC 7937)	Cyanobacteria	Glycine	G	Q3M2Y1	2.6.1.44	alanine--glyoxylate aminotransferase 1	381	339.07	36	25	22.52	2.48	-20.05
240292	Anabaena variabilis (strain ATCC 29413 / PCC 7937)	Cyanobacteria	Glycine	G	Q3M384	4.1.2.5	L-threonine aldolase	346	339.07	25	25	22.52	2.48	-20.05
240292	Anabaena variabilis (strain ATCC 29413 / PCC 7937)	Cyanobacteria	Histidine	H	Q3MEV7	1.1.1.23	histidinal dehydrogenase / histidinol dehydrogenase	431	339.07	13	14	6.29	7.71	1.42
240292	Anabaena variabilis (strain ATCC 29413 / PCC 7937)	Cyanobacteria	Histidine	H	Q3M5D3	1.1.1.23	histidinal dehydrogenase / histidinol dehydrogenase	433	339.07	14	14	6.29	7.71	1.42
240292	Anabaena variabilis (strain ATCC 29413 / PCC 7937)	Cyanobacteria	Lysine	K	Q3MEQ0	4.1.1.20	diaminopimelate decarboxylase	464	339.07	16	16	16.11	-0.11	-16.21
240292	Anabaena variabilis (strain ATCC 29413 / PCC 7937)	Cyanobacteria	Methionine	M	Q3M8M4	2.1.1.13	methionine synthase	1178	339.07	28	2	5.95	-3.95	-9.89
240292	Anabaena variabilis (strain ATCC 29413 / PCC 7937)	Cyanobacteria	Methionine	M	Q3M5Q5	2.5.1.49	O-acetylhomoserine aminocarboxypropyltransferase	434	339.07	2	2	5.95	-3.95	-9.89
240292	Anabaena variabilis (strain ATCC 29413 / PCC 7937)	Cyanobacteria	Proline	P	Q3MCP7	1.5.1.2	pyrroline-5-carboxylate reductase	314	339.07	9	12	15.87	-3.87	-19.74
240292	Anabaena variabilis (strain ATCC 29413 / PCC 7937)	Cyanobacteria	Proline	P	Q3M924	1.5.1.2	pyrroline-5-carboxylate reductase	270	339.07	12	12	15.87	-3.87	-19.74
240292	Anabaena variabilis (strain ATCC 29413 / PCC 7937)	Cyanobacteria	Serine	S	Q3MCU7	3.1.3.3	phosphoserine phosphatase	396	339.07	19	26	21.68	4.32	-17.36
240292	Anabaena variabilis (strain ATCC 29413 / PCC 7937)	Cyanobacteria	Serine	S	Q3M6Q8	3.1.3.3	phosphoserine phosphatase	378	339.07	26	26	21.68	4.32	-17.36
240292	Anabaena variabilis (strain ATCC 29413 / PCC 7937)	Cyanobacteria	Threonine	T	Q3M8G1	4.2.3.1	threonine synthase	363	339.07	19	36	19.81	16.19	-3.62
240292	Anabaena variabilis (strain ATCC 29413 / PCC 7937)	Cyanobacteria	Threonine	T	Q3M387	4.2.3.1	threonine synthase	454	339.07	36	36	19.81	16.19	-3.62
240292	Anabaena variabilis (strain ATCC 29413 / PCC 7937)	Cyanobacteria	Tryptophan	W	Q3MBD2	4.2.1.20	Tryptophan synthase	266	339.07	1	2	4.84	-2.84	-7.68
240292	Anabaena variabilis (strain ATCC 29413 / PCC 7937)	Cyanobacteria	Tryptophan	W	Q3MBV3	4.2.1.20	Tryptophan synthase	413	339.07	2	2	4.84	-2.84	-7.68
240292	Anabaena variabilis (strain ATCC 29413 / PCC 7937)	Cyanobacteria	Tyrosine	Y	Q3M4U1	1.3.1.78	arogenate dehydrogenase	284	339.07	6	6	10.41	-4.41	-14.83
891968	Anaerobaculum mobile (strain ATCC BAA-54 / DSM 13181 / NGA)	Synergistetes	Arginine	R	I4BUK3	4.3.2.1	Argininosuccinate lyase	473	324.53	31	31	17.38	13.62	-3.75
891968	Anaerobaculum mobile (strain ATCC BAA-54 / DSM 13181 / NGA)	Synergistetes	Asparagine	N	I4BVL8	3.1.1.29	Aminoacyl-tRNA hydrolase	192	324.53	7	7	10.6	-3.6	-14.2
891968	Anaerobaculum mobile (strain ATCC BAA-54 / DSM 13181 / NGA)	Synergistetes	Glycine	G	I4BYX9	1.4.4.2	Glycine dehydrogenase (decarboxylating)	485	324.53	37	30	25.75	4.25	-21.51
891968	Anaerobaculum mobile (strain ATCC BAA-54 / DSM 13181 / NGA)	Synergistetes	Glycine	G	I4BYY0	1.4.4.2	Glycine dehydrogenase (decarboxylating)	447	324.53	40	30	25.75	4.25	-21.51
891968	Anaerobaculum mobile (strain ATCC BAA-54 / DSM 13181 / NGA)	Synergistetes	Glycine	G	I4BXG8	2.1.2.1	serine hydroxymethyltransferase	424	324.53	35	30	25.75	4.25	-21.51
891968	Anaerobaculum mobile (strain ATCC BAA-54 / DSM 13181 / NGA)	Synergistetes	Glycine	G	I4BWM9	2.1.2.1	serine hydroxymethyltransferase	423	324.53	41	30	25.75	4.25	-21.51
891968	Anaerobaculum mobile (strain ATCC BAA-54 / DSM 13181 / NGA)	Synergistetes	Glycine	G	I4BYF3	4.1.2.5	L-threonine aldolase	340	324.53	30	30	25.75	4.25	-21.51
891968	Anaerobaculum mobile (strain ATCC BAA-54 / DSM 13181 / NGA)	Synergistetes	Histidine	H	I4BY77	1.1.1.23	histidinal dehydrogenase / histidinol dehydrogenase	416	324.53	9	9	5.63	3.37	-2.27
891968	Anaerobaculum mobile (strain ATCC BAA-54 / DSM 13181 / NGA)	Synergistetes	Lysine	K	I4BU09	4.1.1.20	diaminopimelate decarboxylase	428	324.53	26	26	19.86	6.14	-13.72
891968	Anaerobaculum mobile (strain ATCC BAA-54 / DSM 13181 / NGA)	Synergistetes	Proline	P	I4BTX8	1.5.1.2	pyrroline-5-carboxylate reductase	275	324.53	7	7	14.14	-7.14	-21.29
891968	Anaerobaculum mobile (strain ATCC BAA-54 / DSM 13181 / NGA)	Synergistetes	Threonine	T	I4BUW2	4.2.3.1	threonine synthase	347	324.53	13	17	14.24	2.76	-11.48
891968	Anaerobaculum mobile (strain ATCC BAA-54 / DSM 13181 / NGA)	Synergistetes	Threonine	T	I4BXG4	4.2.3.1	threonine synthase	413	324.53	17	17	14.24	2.76	-11.48
891968	Anaerobaculum mobile (strain ATCC BAA-54 / DSM 13181 / NGA)	Synergistetes	Tryptophan	W	I4BYP0	4.2.1.20	Tryptophan synthase	262	324.53	0	1	3.84	-2.84	-6.67
891968	Anaerobaculum mobile (strain ATCC BAA-54 / DSM 13181 / NGA)	Synergistetes	Tryptophan	W	I4BYN9	4.2.1.20	Tryptophan synthase	394	324.53	1	1	3.84	-2.84	-6.67
525919	Anaerococcus prevotii (strain ATCC 9321 / DSM 20548 / JCM 6508 / PC1)	Firmicutes	Alanine	A	C7RG03	2.8.1.7	Cysteine desulfurase	378	325.92	25	34	19.77	14.23	-5.54
525919	Anaerococcus prevotii (strain ATCC 9321 / DSM 20548 / JCM 6508 / PC1)	Firmicutes	Alanine	A	C7REP5	2.8.1.7	Cysteine desulfurase	407	325.92	34	34	19.77	14.23	-5.54
525919	Anaerococcus prevotii (strain ATCC 9321 / DSM 20548 / JCM 6508 / PC1)	Firmicutes	Arginine	R	C7RGC4	4.3.2.1	Argininosuccinate lyase	457	325.92	21	21	12.69	8.31	-4.38
525919	Anaerococcus prevotii (strain ATCC 9321 / DSM 20548 / JCM 6508 / PC1)	Firmicutes	Asparagine	N	C7RHN5	3.1.1.29	Aminoacyl-tRNA hydrolase	195	325.92	13	13	18.03	-5.03	-23.06
525919	Anaerococcus prevotii (strain ATCC 9321 / DSM 20548 / JCM 6508 / PC1)	Firmicutes	Asparagine	N	C7RE54	6.3.1.1	Aspartate-ammonia ligase	336	325.92	23	13	18.03	-5.03	-23.06
525919	Anaerococcus prevotii (strain ATCC 9321 / DSM 20548 / JCM 6508 / PC1)	Firmicutes	Glycine	G	C7RHI2	2.1.2.1	serine hydroxymethyltransferase	413	325.92	33	33	20.68	12.32	-8.37
525919	Anaerococcus prevotii (strain ATCC 9321 / DSM 20548 / JCM 6508 / PC1)	Firmicutes	Methionine	M	C7RFS1	2.5.1.49	O-acetylhomoserine aminocarboxypropyltransferase	426	325.92	2	2	8.22	-6.22	-14.44
926569	Anaerolinea thermophila (strain DSM 14523 / JCM 11388 / NBRC 100420 / UNI-1)	Chloroflexi	Alanine	A	E8N2G0	2.8.1.7	Cysteine desulfurase	248	344.12	22	40	31.29	8.71	-22.57
926569	Anaerolinea thermophila (strain DSM 14523 / JCM 11388 / NBRC 100420 / UNI-1)	Chloroflexi	Alanine	A	E8N5V6	2.8.1.7	Cysteine desulfurase	407	344.12	37	40	31.29	8.71	-22.57
926569	Anaerolinea thermophila (strain DSM 14523 / JCM 11388 / NBRC 100420 / UNI-1)	Chloroflexi	Alanine	A	E8N4Y7	2.8.1.7	Cysteine desulfurase	384	344.12	40	40	31.29	8.71	-22.57
926569	Anaerolinea thermophila (strain DSM 14523 / JCM 11388 / NBRC 100420 / UNI-1)	Chloroflexi	Arginine	R	E8N4B3	4.3.2.1	Argininosuccinate lyase	481	344.12	29	29	22.11	6.89	-15.23
926569	Anaerolinea thermophila (strain DSM 14523 / JCM 11388 / NBRC 100420 / UNI-1)	Chloroflexi	Asparagine	N	E8MXI8	3.1.1.29	Aminoacyl-tRNA hydrolase	208	344.12	6	6	10.69	-4.69	-15.37
926569	Anaerolinea thermophila (strain DSM 14523 / JCM 11388 / NBRC 100420 / UNI-1)	Chloroflexi	Asparagine	N	E8N097	6.3.5.4	Asparagine synthase (glutamine-hydrolyzing)	618	344.12	18	6	10.69	-4.69	-15.37
926569	Anaerolinea thermophila (strain DSM 14523 / JCM 11388 / NBRC 100420 / UNI-1)	Chloroflexi	Asparagine	N	E8MXE9	6.3.5.4	Asparagine synthase (glutamine-hydrolyzing)	660	344.12	19	6	10.69	-4.69	-15.37
926569	Anaerolinea thermophila (strain DSM 14523 / JCM 11388 / NBRC 100420 / UNI-1)	Chloroflexi	Aspartate	D	E8N012	2.6.1.1	Aspartate transaminase	385	344.12	17	17	15.26	1.74	-13.51
926569	Anaerolinea thermophila (strain DSM 14523 / JCM 11388 / NBRC 100420 / UNI-1)	Chloroflexi	Cysteine	C	E8N0N1	2.5.1.47	Cysteine synthase	312	344.12	2	2	2.81	-0.81	-3.62
926569	Anaerolinea thermophila (strain DSM 14523 / JCM 11388 / NBRC 100420 / UNI-1)	Chloroflexi	Glutamine	Q	E8N4H3	6.3.1.2	glutamine synthetase	477	344.12	14	14	14.43	-0.43	-14.87
926569	Anaerolinea thermophila (strain DSM 14523 / JCM 11388 / NBRC 100420 / UNI-1)	Chloroflexi	Glycine	G	E8N5J1	1.4.4.2	Glycine dehydrogenase (decarboxylating)	451	344.12	34	32	25.67	6.33	-19.34
926569	Anaerolinea thermophila (strain DSM 14523 / JCM 11388 / NBRC 100420 / UNI-1)	Chloroflexi	Glycine	G	E8N5J2	1.4.4.2	Glycine dehydrogenase (decarboxylating)	488	344.12	40	32	25.67	6.33	-19.34
926569	Anaerolinea thermophila (strain DSM 14523 / JCM 11388 / NBRC 100420 / UNI-1)	Chloroflexi	Glycine	G	E8N3K1	4.1.2.5	L-threonine aldolase	347	344.12	32	32	25.67	6.33	-19.34
926569	Anaerolinea thermophila (strain DSM 14523 / JCM 11388 / NBRC 100420 / UNI-1)	Chloroflexi	Histidine	H	E8MYR5	1.1.1.23	histidinal dehydrogenase / histidinol dehydrogenase	440	344.12	8	8	7.02	0.98	-6.03
926569	Anaerolinea thermophila (strain DSM 14523 / JCM 11388 / NBRC 100420 / UNI-1)	Chloroflexi	Isoleucine	I	E8N034	2.6.1.42	branched-chain-amino-acid transaminase	307	344.12	18	18	19.75	-1.75	-21.5
926569	Anaerolinea thermophila (strain DSM 14523 / JCM 11388 / NBRC 100420 / UNI-1)	Chloroflexi	Leucine	L	E8N034	2.6.1.42	branched-chain-amino-acid transaminase	307	344.12	27	27	39.69	-12.69	-52.38
926569	Anaerolinea thermophila (strain DSM 14523 / JCM 11388 / NBRC 100420 / UNI-1)	Chloroflexi	Lysine	K	E8N556	4.1.1.20	diaminopimelate decarboxylase	431	344.12	15	15	12.08	2.92	-9.16
926569	Anaerolinea thermophila (strain DSM 14523 / JCM 11388 / NBRC 100420 / UNI-1)	Chloroflexi	Methionine	M	E8N466	2.1.1.13	methionine synthase	1172	344.12	29	5	8.2	-3.2	-11.4
926569	Anaerolinea thermophila (strain DSM 14523 / JCM 11388 / NBRC 100420 / UNI-1)	Chloroflexi	Methionine	M	E8N5R0	2.5.1.49	O-acetylhomoserine aminocarboxypropyltransferase	431	344.12	5	5	8.2	-3.2	-11.4
926569	Anaerolinea thermophila (strain DSM 14523 / JCM 11388 / NBRC 100420 / UNI-1)	Chloroflexi	Proline	P	E8N5E2	1.5.1.2	pyrroline-5-carboxylate reductase	281	344.12	16	16	19.18	-3.18	-22.37
926569	Anaerolinea thermophila (strain DSM 14523 / JCM 11388 / NBRC 100420 / UNI-1)	Chloroflexi	Threonine	T	E8N0Y1	4.2.3.1	threonine synthase	366	344.12	14	29	18.15	10.85	-7.29
926569	Anaerolinea thermophila (strain DSM 14523 / JCM 11388 / NBRC 100420 / UNI-1)	Chloroflexi	Threonine	T	E8N570	4.2.3.1	threonine synthase	372	344.12	17	29	18.15	10.85	-7.29
926569	Anaerolinea thermophila (strain DSM 14523 / JCM 11388 / NBRC 100420 / UNI-1)	Chloroflexi	Threonine	T	E8N6F2	4.2.3.1	threonine synthase	391	344.12	19	29	18.15	10.85	-7.29
926569	Anaerolinea thermophila (strain DSM 14523 / JCM 11388 / NBRC 100420 / UNI-1)	Chloroflexi	Threonine	T	E8N0V6	4.2.3.1	threonine synthase	419	344.12	27	29	18.15	10.85	-7.29
926569	Anaerolinea thermophila (strain DSM 14523 / JCM 11388 / NBRC 100420 / UNI-1)	Chloroflexi	Threonine	T	E8N447	4.2.3.1	threonine synthase	560	344.12	29	29	18.15	10.85	-7.29
926569	Anaerolinea thermophila (strain DSM 14523 / JCM 11388 / NBRC 100420 / UNI-1)	Chloroflexi	Tryptophan	W	E8N1L8	4.2.1.20	Tryptophan synthase	275	344.12	0	1	5.83	-4.83	-10.67
926569	Anaerolinea thermophila (strain DSM 14523 / JCM 11388 / NBRC 100420 / UNI-1)	Chloroflexi	Tryptophan	W	E8MYH4	4.2.1.20	Tryptophan synthase	457	344.12	1	1	5.83	-4.83	-10.67
926569	Anaerolinea thermophila (strain DSM 14523 / JCM 11388 / NBRC 100420 / UNI-1)	Chloroflexi	Tryptophan	W	E8N1L9	4.2.1.20	Tryptophan synthase	406	344.12	1	1	5.83	-4.83	-10.67
926569	Anaerolinea thermophila (strain DSM 14523 / JCM 11388 / NBRC 100420 / UNI-1)	Chloroflexi	Valine	V	E8N034	2.6.1.42	branched-chain-amino-acid transaminase	307	344.12	24	24	25.76	-1.76	-27.52
455488	Anaeromyxobacter dehalogenans (strain 2CP-1 / ATCC BAA-258)	Proteobacteria	Alanine	A	B8JC53	2.8.1.7	Cysteine desulfurase	404	337.34	47	47	53.62	-6.62	-60.23
455488	Anaeromyxobacter dehalogenans (strain 2CP-1 / ATCC BAA-258)	Proteobacteria	Arginine	R	B8JAN8	4.3.2.1	Argininosuccinate lyase	467	337.34	54	54	31.4	22.6	-8.79
455488	Anaeromyxobacter dehalogenans (strain 2CP-1 / ATCC BAA-258)	Proteobacteria	Asparagine	N	B8J804	3.1.1.29	Aminoacyl-tRNA hydrolase	192	337.34	7	7	5.16	1.84	-3.33
455488	Anaeromyxobacter dehalogenans (strain 2CP-1 / ATCC BAA-258)	Proteobacteria	Asparagine	N	B8JFB6	6.3.5.4	Asparagine synthase (glutamine-hydrolyzing)	678	337.34	8	7	5.16	1.84	-3.33
455488	Anaeromyxobacter dehalogenans (strain 2CP-1 / ATCC BAA-258)	Proteobacteria	Cysteine	C	B8JEP4	2.5.1.47	Cysteine synthase	311	337.34	1	2	3	-1	-4
455488	Anaeromyxobacter dehalogenans (strain 2CP-1 / ATCC BAA-258)	Proteobacteria	Cysteine	C	B8J7J0	2.5.1.47	Cysteine synthase	459	337.34	3	2	3	-1	-4
455488	Anaeromyxobacter dehalogenans (strain 2CP-1 / ATCC BAA-258)	Proteobacteria	Cysteine	C	B8JDG5	2.5.1.47	Cysteine synthase	309	337.34	4	2	3	-1	-4
455488	Anaeromyxobacter dehalogenans (strain 2CP-1 / ATCC BAA-258)	Proteobacteria	Cysteine	C	B8J5B0	2.5.1.47	Cysteine synthase	461	337.34	6	2	3	-1	-4
455488	Anaeromyxobacter dehalogenans (strain 2CP-1 / ATCC BAA-258)	Proteobacteria	Cysteine	C	B8J7J1	4.4.1.1	Cystathionine gamma-lyase	390	337.34	2	2	3	-1	-4
455488	Anaeromyxobacter dehalogenans (strain 2CP-1 / ATCC BAA-258)	Proteobacteria	Glutamate	E	B8JDX6	1.4.7.1	glutamate synthase (ferredoxin-dependent)	1536	337.34	104	104	20.77	83.23	62.45
455488	Anaeromyxobacter dehalogenans (strain 2CP-1 / ATCC BAA-258)	Proteobacteria	Glutamine	Q	B8JCK5	6.3.1.2	glutamine synthetase	474	337.34	11	11	8.39	2.61	-5.78
455488	Anaeromyxobacter dehalogenans (strain 2CP-1 / ATCC BAA-258)	Proteobacteria	Glycine	G	B8JDY8	1.4.4.2	Glycine dehydrogenase (decarboxylating)	445	337.34	39	37	31.31	5.69	-25.62
455488	Anaeromyxobacter dehalogenans (strain 2CP-1 / ATCC BAA-258)	Proteobacteria	Glycine	G	B8JDY9	1.4.4.2	Glycine dehydrogenase (decarboxylating)	522	337.34	51	37	31.31	5.69	-25.62
455488	Anaeromyxobacter dehalogenans (strain 2CP-1 / ATCC BAA-258)	Proteobacteria	Glycine	G	B8JEW9	2.1.2.1	serine hydroxymethyltransferase	417	337.34	38	37	31.31	5.69	-25.62
455488	Anaeromyxobacter dehalogenans (strain 2CP-1 / ATCC BAA-258)	Proteobacteria	Glycine	G	B8JEZ4	4.1.2.5	L-threonine aldolase	371	337.34	37	37	31.31	5.69	-25.62
455488	Anaeromyxobacter dehalogenans (strain 2CP-1 / ATCC BAA-258)	Proteobacteria	Histidine	H	B8JDK9	1.1.1.23	histidinal dehydrogenase / histidinol dehydrogenase	468	337.34	9	9	6.61	2.39	-4.21
455488	Anaeromyxobacter dehalogenans (strain 2CP-1 / ATCC BAA-258)	Proteobacteria	Isoleucine	I	B8J612	2.6.1.42	branched-chain-amino-acid transaminase	353	337.34	14	14	10.04	3.96	-6.09
455488	Anaeromyxobacter dehalogenans (strain 2CP-1 / ATCC BAA-258)	Proteobacteria	Leucine	L	B8J612	2.6.1.42	branched-chain-amino-acid transaminase	353	337.34	37	37	36.65	0.35	-36.3
455488	Anaeromyxobacter dehalogenans (strain 2CP-1 / ATCC BAA-258)	Proteobacteria	Lysine	K	B8JAN6	4.1.1.20	diaminopimelate decarboxylase	427	337.34	17	17	7.91	9.09	1.18
455488	Anaeromyxobacter dehalogenans (strain 2CP-1 / ATCC BAA-258)	Proteobacteria	Methionine	M	B8JEK5	2.5.1.49	O-acetylhomoserine aminocarboxypropyltransferase	439	337.34	2	2	5.55	-3.55	-9.09
455488	Anaeromyxobacter dehalogenans (strain 2CP-1 / ATCC BAA-258)	Proteobacteria	Proline	P	B8JHB6	1.5.1.2	pyrroline-5-carboxylate reductase	274	337.34	12	12	21.4	-9.4	-30.79
455488	Anaeromyxobacter dehalogenans (strain 2CP-1 / ATCC BAA-258)	Proteobacteria	Threonine	T	B8J9E6	4.2.3.1	threonine synthase	452	337.34	21	21	15.01	5.99	-9.02
455488	Anaeromyxobacter dehalogenans (strain 2CP-1 / ATCC BAA-258)	Proteobacteria	Tryptophan	W	B8JAL9	4.2.1.20	Tryptophan synthase	285	337.34	0	5	4.36	0.64	-3.72
455488	Anaeromyxobacter dehalogenans (strain 2CP-1 / ATCC BAA-258)	Proteobacteria	Tryptophan	W	B8JAL8	4.2.1.20	Tryptophan synthase	434	337.34	2	5	4.36	0.64	-3.72
455488	Anaeromyxobacter dehalogenans (strain 2CP-1 / ATCC BAA-258)	Proteobacteria	Tryptophan	W	B8J7N2	4.2.1.20	Tryptophan synthase	451	337.34	5	5	4.36	0.64	-3.72
455488	Anaeromyxobacter dehalogenans (strain 2CP-1 / ATCC BAA-258)	Proteobacteria	Valine	V	B8J612	2.6.1.42	branched-chain-amino-acid transaminase	353	337.34	27	27	28.32	-1.32	-29.63
290397	Anaeromyxobacter dehalogenans (strain 2CP-C)	Proteobacteria	Alanine	A	Q2INI7	2.8.1.7	Cysteine desulfurase	404	349.02	48	73	55.73	17.27	-38.45
290397	Anaeromyxobacter dehalogenans (strain 2CP-C)	Proteobacteria	Alanine	A	Q2IP93	2.8.1.7	Cysteine desulfurase	429	349.02	73	73	55.73	17.27	-38.45
290397	Anaeromyxobacter dehalogenans (strain 2CP-C)	Proteobacteria	Arginine	R	Q2IGX8	4.3.2.1	Argininosuccinate lyase	467	349.02	54	54	32.76	21.24	-11.52
290397	Anaeromyxobacter dehalogenans (strain 2CP-C)	Proteobacteria	Asparagine	N	Q2IM62	3.1.1.29	Aminoacyl-tRNA hydrolase	192	349.02	7	7	5.33	1.67	-3.65
290397	Anaeromyxobacter dehalogenans (strain 2CP-C)	Proteobacteria	Asparagine	N	Q2ILL8	6.3.5.4	Asparagine synthase (glutamine-hydrolyzing)	646	349.02	8	7	5.33	1.67	-3.65
290397	Anaeromyxobacter dehalogenans (strain 2CP-C)	Proteobacteria	Asparagine	N	Q2ILM5	6.3.5.4	Asparagine synthase (glutamine-hydrolyzing)	670	349.02	8	7	5.33	1.67	-3.65
290397	Anaeromyxobacter dehalogenans (strain 2CP-C)	Proteobacteria	Aspartate	D	Q2IIM4	2.6.1.1	Aspartate transaminase	400	349.02	26	26	17.9	8.1	-9.79
290397	Anaeromyxobacter dehalogenans (strain 2CP-C)	Proteobacteria	Cysteine	C	Q2ILA8	2.5.1.47	Cysteine synthase	311	349.02	1	2	3.08	-1.08	-4.17
290397	Anaeromyxobacter dehalogenans (strain 2CP-C)	Proteobacteria	Cysteine	C	Q2IFW1	2.5.1.47	Cysteine synthase	459	349.02	3	2	3.08	-1.08	-4.17
290397	Anaeromyxobacter dehalogenans (strain 2CP-C)	Proteobacteria	Cysteine	C	Q2IKA9	2.5.1.47	Cysteine synthase	349	349.02	4	2	3.08	-1.08	-4.17
290397	Anaeromyxobacter dehalogenans (strain 2CP-C)	Proteobacteria	Cysteine	C	Q2IQG9	2.5.1.47	Cysteine synthase	309	349.02	4	2	3.08	-1.08	-4.17
290397	Anaeromyxobacter dehalogenans (strain 2CP-C)	Proteobacteria	Cysteine	C	Q2IER2	2.5.1.47	Cysteine synthase	464	349.02	7	2	3.08	-1.08	-4.17
290397	Anaeromyxobacter dehalogenans (strain 2CP-C)	Proteobacteria	Cysteine	C	Q2IFW8	4.4.1.1	Cystathionine gamma-lyase	390	349.02	2	2	3.08	-1.08	-4.17
290397	Anaeromyxobacter dehalogenans (strain 2CP-C)	Proteobacteria	Glutamate	E	Q2IP57	1.4.1.14	glutamate synthase (NADH)	495	349.02	34	34	21.5	12.5	-8.99
290397	Anaeromyxobacter dehalogenans (strain 2CP-C)	Proteobacteria	Glutamate	E	Q2IP58	1.4.1.14	glutamate synthase (NADH)	1535	349.02	104	34	21.5	12.5	-8.99
290397	Anaeromyxobacter dehalogenans (strain 2CP-C)	Proteobacteria	Glutamate	E	Q2IP72	1.5.1.12	1-pyrroline-5-carboxylate dehydrogenase	543	349.02	34	34	21.5	12.5	-8.99
290397	Anaeromyxobacter dehalogenans (strain 2CP-C)	Proteobacteria	Glutamine	Q	Q2IHF7	6.3.1.2	glutamine synthetase	474	349.02	11	11	8.64	2.36	-6.28
290397	Anaeromyxobacter dehalogenans (strain 2CP-C)	Proteobacteria	Glycine	G	Q2IQD6	1.4.4.2	Glycine dehydrogenase (decarboxylating)	445	349.02	40	35	32.63	2.37	-30.25
290397	Anaeromyxobacter dehalogenans (strain 2CP-C)	Proteobacteria	Glycine	G	Q2IQD7	1.4.4.2	Glycine dehydrogenase (decarboxylating)	492	349.02	44	35	32.63	2.37	-30.25
290397	Anaeromyxobacter dehalogenans (strain 2CP-C)	Proteobacteria	Glycine	G	Q2ILI1	2.1.2.1	serine hydroxymethyltransferase	417	349.02	38	35	32.63	2.37	-30.25
290397	Anaeromyxobacter dehalogenans (strain 2CP-C)	Proteobacteria	Glycine	G	Q2IDV3	2.6.1.44	alanine--glyoxylate aminotransferase 1	395	349.02	39	35	32.63	2.37	-30.25
290397	Anaeromyxobacter dehalogenans (strain 2CP-C)	Proteobacteria	Glycine	G	Q2IPI6	4.1.2.5	L-threonine aldolase	361	349.02	35	35	32.63	2.37	-30.25
290397	Anaeromyxobacter dehalogenans (strain 2CP-C)	Proteobacteria	Histidine	H	Q2INV6	1.1.1.23	histidinal dehydrogenase / histidinol dehydrogenase	464	349.02	9	9	6.85	2.15	-4.7
290397	Anaeromyxobacter dehalogenans (strain 2CP-C)	Proteobacteria	Isoleucine	I	Q2IL93	2.6.1.42	branched-chain-amino-acid transaminase	307	349.02	8	17	10.24	6.76	-3.48
290397	Anaeromyxobacter dehalogenans (strain 2CP-C)	Proteobacteria	Isoleucine	I	Q2IF34	2.6.1.42	branched-chain-amino-acid transaminase	353	349.02	13	17	10.24	6.76	-3.48
290397	Anaeromyxobacter dehalogenans (strain 2CP-C)	Proteobacteria	Isoleucine	I	Q2IPU3	2.6.1.42	branched-chain-amino-acid transaminase	304	349.02	17	17	10.24	6.76	-3.48
290397	Anaeromyxobacter dehalogenans (strain 2CP-C)	Proteobacteria	Leucine	L	Q2IPU3	2.6.1.42	branched-chain-amino-acid transaminase	304	349.02	28	37	37.88	-0.88	-38.77
290397	Anaeromyxobacter dehalogenans (strain 2CP-C)	Proteobacteria	Leucine	L	Q2IL93	2.6.1.42	branched-chain-amino-acid transaminase	307	349.02	31	37	37.88	-0.88	-38.77
290397	Anaeromyxobacter dehalogenans (strain 2CP-C)	Proteobacteria	Leucine	L	Q2IF34	2.6.1.42	branched-chain-amino-acid transaminase	353	349.02	37	37	37.88	-0.88	-38.77
290397	Anaeromyxobacter dehalogenans (strain 2CP-C)	Proteobacteria	Lysine	K	Q2IGX9	4.1.1.20	diaminopimelate decarboxylase	427	349.02	17	17	8.16	8.84	0.68
290397	Anaeromyxobacter dehalogenans (strain 2CP-C)	Proteobacteria	Methionine	M	Q2IM33	2.1.1.13	methionine synthase	1150	349.02	18	2	5.71	-3.71	-9.42
290397	Anaeromyxobacter dehalogenans (strain 2CP-C)	Proteobacteria	Methionine	M	Q2IPG9	2.5.1.49	O-acetylhomoserine aminocarboxypropyltransferase	439	349.02	2	2	5.71	-3.71	-9.42
290397	Anaeromyxobacter dehalogenans (strain 2CP-C)	Proteobacteria	Proline	P	Q2IKS4	1.5.1.2	pyrroline-5-carboxylate reductase	274	349.02	12	12	22.21	-10.21	-32.43
290397	Anaeromyxobacter dehalogenans (strain 2CP-C)	Proteobacteria	Threonine	T	Q2IIL2	4.2.3.1	threonine synthase	452	349.02	21	21	15.31	5.69	-9.62
290397	Anaeromyxobacter dehalogenans (strain 2CP-C)	Proteobacteria	Tryptophan	W	Q2IGW2	4.2.1.20	Tryptophan synthase	285	349.02	0	5	4.48	0.52	-3.96
290397	Anaeromyxobacter dehalogenans (strain 2CP-C)	Proteobacteria	Tryptophan	W	Q2IGW3	4.2.1.20	Tryptophan synthase	431	349.02	2	5	4.48	0.52	-3.96
290397	Anaeromyxobacter dehalogenans (strain 2CP-C)	Proteobacteria	Tryptophan	W	Q2IG08	4.2.1.20	Tryptophan synthase	451	349.02	5	5	4.48	0.52	-3.96
290397	Anaeromyxobacter dehalogenans (strain 2CP-C)	Proteobacteria	Tyrosine	Y	Q2ILP1	1.14.16.1	phenylalanine hydroxylase	529	349.02	11	11	6.37	4.63	-1.73
290397	Anaeromyxobacter dehalogenans (strain 2CP-C)	Proteobacteria	Valine	V	Q2IPU3	2.6.1.42	branched-chain-amino-acid transaminase	304	349.02	27	32	29.22	2.78	-26.43
290397	Anaeromyxobacter dehalogenans (strain 2CP-C)	Proteobacteria	Valine	V	Q2IF34	2.6.1.42	branched-chain-amino-acid transaminase	353	349.02	28	32	29.22	2.78	-26.43
290397	Anaeromyxobacter dehalogenans (strain 2CP-C)	Proteobacteria	Valine	V	Q2IL93	2.6.1.42	branched-chain-amino-acid transaminase	307	349.02	32	32	29.22	2.78	-26.43
404589	Anaeromyxobacter sp. (strain Fw109-5)	Proteobacteria	Alanine	A	A7H804	2.8.1.7	Cysteine desulfurase	404	353.22	50	50	53.16	-3.16	-56.33
404589	Anaeromyxobacter sp. (strain Fw109-5)	Proteobacteria	Arginine	R	A7H771	4.3.2.1	Argininosuccinate lyase	474	353.22	47	47	33.25	13.75	-19.49
404589	Anaeromyxobacter sp. (strain Fw109-5)	Proteobacteria	Asparagine	N	A7H6J5	3.1.1.29	Aminoacyl-tRNA hydrolase	192	353.22	7	7	5.51	1.49	-4.03
404589	Anaeromyxobacter sp. (strain Fw109-5)	Proteobacteria	Asparagine	N	A7H9Q9	6.3.5.4	Asparagine synthase (glutamine-hydrolyzing)	676	353.22	8	7	5.51	1.49	-4.03
404589	Anaeromyxobacter sp. (strain Fw109-5)	Proteobacteria	Cysteine	C	A7HGE3	2.5.1.47	Cysteine synthase	324	353.22	2	2	3.25	-1.25	-4.51
404589	Anaeromyxobacter sp. (strain Fw109-5)	Proteobacteria	Cysteine	C	A7HH29	2.5.1.47	Cysteine synthase	459	353.22	3	2	3.25	-1.25	-4.51
404589	Anaeromyxobacter sp. (strain Fw109-5)	Proteobacteria	Cysteine	C	A7HD92	2.5.1.47	Cysteine synthase	309	353.22	4	2	3.25	-1.25	-4.51
404589	Anaeromyxobacter sp. (strain Fw109-5)	Proteobacteria	Cysteine	C	A7HDQ2	2.5.1.47	Cysteine synthase	310	353.22	4	2	3.25	-1.25	-4.51
404589	Anaeromyxobacter sp. (strain Fw109-5)	Proteobacteria	Cysteine	C	A7HGE4	2.5.1.47	Cysteine synthase	317	353.22	4	2	3.25	-1.25	-4.51
404589	Anaeromyxobacter sp. (strain Fw109-5)	Proteobacteria	Cysteine	C	A7HH28	4.4.1.1	Cystathionine gamma-lyase	388	353.22	2	2	3.25	-1.25	-4.51
404589	Anaeromyxobacter sp. (strain Fw109-5)	Proteobacteria	Glutamate	E	A7H8L9	1.4.7.1	glutamate synthase (ferredoxin-dependent)	1540	353.22	112	112	22.89	89.11	66.22
404589	Anaeromyxobacter sp. (strain Fw109-5)	Proteobacteria	Glutamine	Q	A7HIN2	6.3.1.2	glutamine synthetase	474	353.22	12	12	8.48	3.52	-4.96
404589	Anaeromyxobacter sp. (strain Fw109-5)	Proteobacteria	Glycine	G	A7HDC9	1.4.4.2	Glycine dehydrogenase (decarboxylating)	445	353.22	38	34	32.35	1.65	-30.7
404589	Anaeromyxobacter sp. (strain Fw109-5)	Proteobacteria	Glycine	G	A7HDD0	1.4.4.2	Glycine dehydrogenase (decarboxylating)	522	353.22	57	34	32.35	1.65	-30.7
404589	Anaeromyxobacter sp. (strain Fw109-5)	Proteobacteria	Glycine	G	A7HDY8	2.1.2.1	serine hydroxymethyltransferase	417	353.22	40	34	32.35	1.65	-30.7
404589	Anaeromyxobacter sp. (strain Fw109-5)	Proteobacteria	Glycine	G	A7H8Z6	4.1.2.5	L-threonine aldolase	348	353.22	31	34	32.35	1.65	-30.7
404589	Anaeromyxobacter sp. (strain Fw109-5)	Proteobacteria	Glycine	G	A7HGS3	4.1.2.5	L-threonine aldolase	343	353.22	34	34	32.35	1.65	-30.7
404589	Anaeromyxobacter sp. (strain Fw109-5)	Proteobacteria	Histidine	H	A7H8C0	1.1.1.23	histidinal dehydrogenase / histidinol dehydrogenase	473	353.22	7	7	7.12	-0.12	-7.23
404589	Anaeromyxobacter sp. (strain Fw109-5)	Proteobacteria	Lysine	K	A7H772	4.1.1.20	diaminopimelate decarboxylase	422	353.22	19	19	8.42	10.58	2.16
404589	Anaeromyxobacter sp. (strain Fw109-5)	Proteobacteria	Methionine	M	A7H8Y0	2.5.1.49	O-acetylhomoserine aminocarboxypropyltransferase	438	353.22	2	2	5.61	-3.61	-9.21
404589	Anaeromyxobacter sp. (strain Fw109-5)	Proteobacteria	Proline	P	A7HA48	1.5.1.2	pyrroline-5-carboxylate reductase	276	353.22	9	9	21.67	-12.67	-34.34
404589	Anaeromyxobacter sp. (strain Fw109-5)	Proteobacteria	Threonine	T	A7HC35	4.2.3.1	threonine synthase	452	353.22	24	24	16.17	7.83	-8.33
404589	Anaeromyxobacter sp. (strain Fw109-5)	Proteobacteria	Tryptophan	W	A7H789	4.2.1.20	Tryptophan synthase	280	353.22	0	5	4.46	0.54	-3.92
404589	Anaeromyxobacter sp. (strain Fw109-5)	Proteobacteria	Tryptophan	W	A7H790	4.2.1.20	Tryptophan synthase	426	353.22	2	5	4.46	0.54	-3.92
404589	Anaeromyxobacter sp. (strain Fw109-5)	Proteobacteria	Tryptophan	W	A7HH48	4.2.1.20	Tryptophan synthase	452	353.22	5	5	4.46	0.54	-3.92
447217	Anaeromyxobacter sp. (strain K)	Proteobacteria	Alanine	A	B4UCP2	2.8.1.7	Cysteine desulfurase	404	341.77	48	48	54.35	-6.35	-60.71
447217	Anaeromyxobacter sp. (strain K)	Proteobacteria	Arginine	R	B4UHY4	4.3.2.1	Argininosuccinate lyase	467	341.77	53	53	31.6	21.4	-10.2
447217	Anaeromyxobacter sp. (strain K)	Proteobacteria	Asparagine	N	B4ULC2	3.1.1.29	Aminoacyl-tRNA hydrolase	192	341.77	7	7	5.23	1.77	-3.45
447217	Anaeromyxobacter sp. (strain K)	Proteobacteria	Asparagine	N	B4UIQ5	6.3.5.4	Asparagine synthase (glutamine-hydrolyzing)	678	341.77	8	7	5.23	1.77	-3.45
447217	Anaeromyxobacter sp. (strain K)	Proteobacteria	Cysteine	C	B4UHW4	2.5.1.47	Cysteine synthase	311	341.77	1	2	3.09	-1.09	-4.18
447217	Anaeromyxobacter sp. (strain K)	Proteobacteria	Cysteine	C	B4UE16	2.5.1.47	Cysteine synthase	459	341.77	3	2	3.09	-1.09	-4.18
447217	Anaeromyxobacter sp. (strain K)	Proteobacteria	Cysteine	C	B4UGB4	2.5.1.47	Cysteine synthase	309	341.77	4	2	3.09	-1.09	-4.18
447217	Anaeromyxobacter sp. (strain K)	Proteobacteria	Cysteine	C	B4UAS3	2.5.1.47	Cysteine synthase	461	341.77	6	2	3.09	-1.09	-4.18
447217	Anaeromyxobacter sp. (strain K)	Proteobacteria	Cysteine	C	B4UE17	4.4.1.1	Cystathionine gamma-lyase	390	341.77	2	2	3.09	-1.09	-4.18
447217	Anaeromyxobacter sp. (strain K)	Proteobacteria	Glutamate	E	B4UEF4	1.4.7.1	glutamate synthase (ferredoxin-dependent)	1536	341.77	105	105	20.89	84.11	63.23
447217	Anaeromyxobacter sp. (strain K)	Proteobacteria	Glutamine	Q	B4UJK7	6.3.1.2	glutamine synthetase	474	341.77	11	11	8.45	2.55	-5.89
447217	Anaeromyxobacter sp. (strain K)	Proteobacteria	Glycine	G	B4UGZ3	1.4.4.2	Glycine dehydrogenase (decarboxylating)	445	341.77	39	36	31.93	4.07	-27.85
447217	Anaeromyxobacter sp. (strain K)	Proteobacteria	Glycine	G	B4UGZ4	1.4.4.2	Glycine dehydrogenase (decarboxylating)	522	341.77	52	36	31.93	4.07	-27.85
447217	Anaeromyxobacter sp. (strain K)	Proteobacteria	Glycine	G	B4UIM7	2.1.2.1	serine hydroxymethyltransferase	417	341.77	38	36	31.93	4.07	-27.85
447217	Anaeromyxobacter sp. (strain K)	Proteobacteria	Glycine	G	B4UFX0	4.1.2.5	L-threonine aldolase	361	341.77	36	36	31.93	4.07	-27.85
447217	Anaeromyxobacter sp. (strain K)	Proteobacteria	Histidine	H	B4UDJ6	1.1.1.23	histidinal dehydrogenase / histidinol dehydrogenase	466	341.77	9	9	6.7	2.3	-4.39
447217	Anaeromyxobacter sp. (strain K)	Proteobacteria	Isoleucine	I	B4UBP8	2.6.1.42	branched-chain-amino-acid transaminase	353	341.77	14	14	10.2	3.8	-6.39
[truncated: 37,200 more rows]
