# Supplementary material for: Evolution of a Genome-Encoded Bias in Amino Acid Biosynthetic Pathways Is a Potential Indicator of Amino Acid Dynamics in the Environment
Source: Mol Biol Evol. 2014 Aug 12;31(11):2865–78. doi: 10.1093/molbev/msu225 (PMC4209129; doi:10.1093/molbev/msu225)
Supplement: Supplementary Data [file supp_msu225_Table_S5.xls]

## Sheet: Table_S5_Data_for_Hierarchical_
Organism ID	Organism Name	Phylum	His	Trp	Cys	Phe	Tyr	Arg	Met	Asp	Thr	Gln	Lys	Gly	Pro	Asn	Ile	Val	Ser	Ala	Leu	Glu
1212765	Mycoplasma haemolamae (strain Purdue)	Tenericutes
891398	Tremblaya princeps (strain PCIT)	Proteobacteria
387662	Carsonella ruddii (strain PV)	Proteobacteria
573234	Hodgkinia cicadicola (strain Dsem)	Proteobacteria	-2.5											1.69
871271	Zinderia insecticola (strain CARI)	Proteobacteria	-1.85	-2.64
634452	Acetobacter pasteurianus (strain NBRC 3283 / LMG 1513 / CCTM 1153)	Proteobacteria	-6.96	-5.43	-2.35			-9.81				-13.59	-11.56	-9.95		-12.84
886882	Paenibacillus polymyxa (strain SC2)	Firmicutes	-4.29	-6.1	-2.66			-5.3	-0.45			-11.29	-14.61	-5		-14.22
342108	Magnetospirillum magneticum (strain AMB-1 / ATCC 700264)	Proteobacteria	-6.72	-4.76	-1.37			-6.21				-8.88	-8.56	-14.16		-9.99				-0.29
1087448	Exiguobacterium antarcticum (strain B7)	Firmicutes	-3.58	-4.63	-1.28			-9.59				-15.69	-18.27	-3.64		-10.39				-1.71
1094489	Bartonella australis (strain Aust/NH1)	Proteobacteria										-10.47	-21.11	-10.69		-8.92
634504	Bartonella grahamii (strain as4aup)	Proteobacteria						-4.12				-16.22	-20.95	-8.22		-9.88
1094497	Bartonella vinsonii subsp. berkhoffii (strain Winnie)	Proteobacteria										-16.41	-19.42	-8.4		-9.19
283166	Bartonella henselae (strain ATCC 49882 / Houston 1)	Proteobacteria										-16.68	-23.51	-6.97		-10.23
283165	Bartonella quintana (strain Toulouse)	Proteobacteria										-18.72	-22.1	-9.71		-13.82
1029718	Arthromitus sp. (strain SFB-mouse-Japan)	Firmicutes											-22.87	-3.61		-31.14				-2.58
645462	Clostridium difficile (strain CD196)	Firmicutes	-3.74					-4.61					-23.8	-6.94		-29.18				-2.43
645463	Clostridium difficile (strain R20291)	Firmicutes	-3.8					-4.84					-23.82	-6.93		-29.03				-2.52
302409	Ehrlichia ruminantium (strain Gardel)	Proteobacteria						-6.28					-22.56	-2.87		-27.42				-5.23
158190	Sphaerochaeta pleomorpha (strain ATCC BAA-1885 / DSM 22778 / Grapes)	Spirochaetes	-0.13	-4.93									-18.01	-10.83		-20.96
273075	Thermoplasma acidophilum (strain ATCC 25905 / DSM 1728 / JCM 9062 / NBRC 15155 / AMRC-C165)	Euryarchaeota		-2.22									-23.5	-9.35		-22
273116	Thermoplasma volcanium (strain ATCC 51530 / DSM 4299 / JCM 9571 / NBRC 15438 / GSS1)	Euryarchaeota		-1.96									-21.02	-7.38		-26.27
431947	Porphyromonas gingivalis (strain ATCC 33277 / DSM 20709 / JCM 12257)	Bacteroidetes											-23.69	-5.16		-13.15
242619	Porphyromonas gingivalis (strain ATCC BAA-308 / W83)	Bacteroidetes											-24.18	-7.21		-14.38
1030843	Porphyromonas gingivalis (strain TDC60)	Bacteroidetes											-21.46	-2.35		-11.78
699246	Clostridiales genomosp. BVAB3 (strain UPII9-5)	Firmicutes									-0.24		-18.45			-25.86				-9.23		-1.34
563178	Buchnera aphidicola subsp. Acyrthosiphon pisum (strain 5A)	Proteobacteria	-5.96	-6.03	-6.94			-5.07	0.77		-5.27		-19.32	-3.9		-26.55				-9.33
107806	Buchnera aphidicola subsp. Acyrthosiphon pisum (strain APS)	Proteobacteria	-5.93	-2.96	-7.01			-5.04	0.69		-5.12		-19.13	-3.73		-26.25				-9.48
561501	Buchnera aphidicola subsp. Acyrthosiphon pisum (strain Tuc7)	Proteobacteria	-5.94	-6.04	-6.94			-5.12	0.82		-5.14		-19.07			-26.36				-9.24
713601	Buchnera aphidicola subsp. Acyrthosiphon pisum (strain JF99)	Proteobacteria	-5.03	-2.69	-6.46			-3.35	1.45		-2.04		-13.99	-1.49		-22.14				-7.29
713603	Buchnera aphidicola subsp. Acyrthosiphon pisum (strain LL01)	Proteobacteria	-4.72	-2.44	-6.38			-3.16	1.58		-2.45		-12.18	-1.12		-20.49				-7.11
713602	Buchnera aphidicola subsp. Acyrthosiphon pisum (strain TLW03)	Proteobacteria	-4.72	-2.44				-3.05	1.7		-2.49		-12.72	-1		-20.69				-7.07
1163730	Fervidicoccus fontis (strain DSM 19380 / VKM B-2539 / Kam940)	Crenarchaeota										-1.61	-16.31	-1.74		-19.25				-3.57
272562	Clostridium acetobutylicum (strain ATCC 824 / DSM 792 / JCM 1419 / LMG 5710 / VKM B-1787)	Firmicutes	-3.2	-3.53	-7.33			-5.47					-15.42	-4.71		-24.11
863638	Clostridium acetobutylicum (strain EA 2018)	Firmicutes	-3.14	-3.51	-7.28			-5.34					-14.98	-4.4		-23.88
658172	Liberibacter solanacearum (strain CLso-ZC1)	Proteobacteria						-0.86					-13.26	4.83		-15.41
391009	Thermosipho melanesiensis (strain BI429 / DSM 12029)	Thermotogae		-3.2	-3.73						-5.21	-7.12	-17.78	-3.24		-19.32				-4.91
205920	Ehrlichia chaffeensis (strain Arkansas)	Proteobacteria						-4.93		-6.66		-0.78	-16.82	4.96		-18.67				-2.3
1094508	Thermoanaerobacterium saccharolyticum (strain DSM 8691 / JW/SL-YS485)	Firmicutes	-3.34	-3.57				-1.52			-12.91	-6.96	-17.27	-3.75		-21.46				-6.53
381764	Fervidobacterium nodosum (strain ATCC 35602 / DSM 5306 / Rt17-B1)	Thermotogae		-5.03								-11.45	-20.41	-7.78		-19.04
748671	Lactobacillus crispatus (strain ST1)	Firmicutes										-13.47	-19.03	-4.05		-23.75
1172562	Helicobacter cinaedi (strain PAGU611)	Proteobacteria	1.4	-1.67	-3.77			-1.01				-12.96	-18.31	-1.03		-17.51
767455	Lactobacillus delbrueckii subsp. bulgaricus (strain ND02)	Firmicutes			-4.24			-3.57				-17.7	-18.56			-17.6
189518	Leptospira interrogans serogroup Icterohaemorrhagiae serovar Lai (strain 56601)	Spirochaetes	0.32	-4.12	-2.55			-4.87			-9.89		-18.34	-4.77		-16.98				-5.05
273068	Thermoanaerobacter tengcongensis (strain DSM 15242 / JCM 11007 / NBRC 100824 / MB4)	Firmicutes	-3.56	-3.72	-3.55			-3.87			-12.67		-16.61	-7.16		-16.06				-10.1
537021	Liberibacter asiaticus (strain psy62)	Proteobacteria						-6.25		-7.81	-6.8		-11.08	2.39		-14.49
557433	Lactobacillus reuteri (strain JCM 1112)	Firmicutes			-3.61			-8.59				-21.1	-20.57	-7.18		-21.54				-2.33
748449	Halobacteroides halobius (strain ATCC 35273 / DSM 5150 / MD-1)	Firmicutes	-2.08	-4.04	-4.75			-3.33				-11.17	-21.66	-13.41		-23.15				-5.45
353496	Lactobacillus delbrueckii subsp. bulgaricus (strain 2038)	Firmicutes			-4.06				-9.75			-17.04	-15.6			-15.63
568816	Acidaminococcus intestini (strain RyC-MR95)	Firmicutes	-7.05	-4.64				-3.94								-14.22				-13.51
673860	Aciduliprofundum sp. (strain MAR08-339)	Euryarchaeota												-6.75		-22.03
722438	Mycoplasma pneumoniae (strain ATCC 15531 / NBRC 14401 / NCTC 10119 / FH)	Tenericutes												-5.29		-24.21
314723	Borrelia hermsii (strain DAH)	Spirochaetes												-4.94		-29.03
265311	Mesoplasma florum (strain ATCC 33453 / NBRC 100688 / NCTC 11704 / L1)	Tenericutes												-4.56		-33.04
390236	Borrelia afzelii (strain PKo)	Spirochaetes												6.65		-29.63
521010	Borrelia bissettii (strain DN127)	Spirochaetes												5.48		-29.74
290434	Borrelia garinii (strain PBi)	Spirochaetes												5.44		-29
521008	Borrelia burgdorferi (strain JD1)	Spirochaetes												3.82		-32.33
445985	Borrelia burgdorferi (strain ZS7)	Spirochaetes												3.62		-31.93
521007	Borrelia burgdorferi (strain N40)	Spirochaetes												2.81		-31.76
943945	Mycoplasma fermentans (strain M64)	Tenericutes												1.79		-32.56
866629	Mycoplasma leachii (strain 99/014/6)	Tenericutes												4.07		-33.93
880447	Mycoplasma leachii (strain DSM 21131 / NCTC 10133 / N29 / PG50)	Tenericutes												3.3		-34.1
865867	Mycoplasma mycoides subsp. mycoides SC (strain Gladysdale)	Tenericutes												5.46		-34.98
347258	Mycoplasma agalactiae (strain 5632)	Tenericutes												1.23		-39.24
289397	Mycoplasma bovis (strain ATCC 25523 / PG45)	Tenericutes												0.95		-39.92
262723	Mycoplasma synoviae (strain 53)	Tenericutes												1.92		-37.99
956483	Mycoplasma bovis (strain Hubei-1)	Tenericutes												2.66		-39.65
340047	Mycoplasma capricolum subsp. capricolum (strain California kid / ATCC 27343 / NCTC 10154)	Tenericutes												2.64		-40.27
347257	Mycoplasma agalactiae (strain PG2)	Tenericutes												2.95		-36.53
936139	Mycoplasma hyorhinis (strain MCLD)	Tenericutes												3.54		-35.87
272632	Mycoplasma mycoides subsp. mycoides SC (strain PG1)	Tenericutes												4.66		-36.97
496833	Mycoplasma fermentans (strain ATCC 19989 / NBRC 14854 / NCTC 10117 / PG18)	Tenericutes												1.84		-35.32
512564	Mycoplasma crocodyli (strain ATCC 51981 / MP145)	Tenericutes												-2.33		-39.34
637387	Mycoplasma fermentans (strain JER)	Tenericutes												-1.95		-38.18
482235	Phytoplasma mali (strain AT)	Tenericutes												-1.64		-37.09
872331	Mycoplasma hyorhinis (strain HUB-1)	Tenericutes												-1.49		-40.61
272635	Mycoplasma pulmonis (strain UAB CTIP)	Tenericutes												-2.41		-40.59
743965	Mycoplasma putrefaciens (strain ATCC 15718 / NCTC 10155 / C30 KS-1 / KS-1)	Tenericutes												-0.32		-35.85
243272	Mycoplasma arthritidis (strain 158L3-1)	Tenericutes												-5.09		-41.07
572263	Mycoplasma conjunctivae (strain ATCC 25834 / HRC/581 / NCTC 10147)	Tenericutes												-0.21		-46.56
907287	Mycoplasma hyopneumoniae (strain 168)	Tenericutes												-4.47		-44.21
262722	Mycoplasma hyopneumoniae (strain 7448)	Tenericutes												-5.09		-44.7
295358	Mycoplasma hyopneumoniae (strain 232)	Tenericutes												-5.68		-45.81
262719	Mycoplasma hyopneumoniae (strain J / ATCC 25934 / NCTC 10110)	Tenericutes												-6.06		-46.17
267748	Mycoplasma mobile (strain ATCC 43663 / 163K / NCTC 11711)	Tenericutes												-2.63		-45.91
505682	Ureaplasma parvum serovar 3 (strain ATCC 27815 / 27 / NCTC 11736)	Tenericutes														-49.22
347256	Mycoplasma hominis (strain ATCC 23114 / NBRC 14850 / NCTC 10111 / PG21)	Tenericutes												-3.76		-49.73
224326	Borrelia burgdorferi (strain ATCC 35210 / B31 / CIP 102532 / DSM 4680)	Spirochaetes												4.09		-31.51				-4.73
334380	Orientia tsutsugamushi (strain Ikeda)	Proteobacteria												3.33		-27.97				-3.6
272633	Mycoplasma penetrans (strain HF-2)	Tenericutes												-7.26		-52.74
314724	Borrelia turicatae (strain 91E135)	Spirochaetes												0.26		-27.8
228908	Nanoarchaeum equitans (strain Kin4-M)	Nanoarchaeota														-25.74
1246955	Mycoplasma cynos (strain C142)	Tenericutes												5.73		-43.91
650150	Erysipelothrix rhusiopathiae (strain Fujisawa)	Firmicutes			-5.1									-3.52		-23.48
322098	Aster yellows witches'-broom phytoplasma (strain AYWB)	Tenericutes												8.19		-15.61
262768	Onion yellows phytoplasma (strain OY-M)	Tenericutes												7.28		-19.58
1155096	Borrelia crocidurae (strain Achema)	Spirochaetes												3.28		-21.16
59748	Phytoplasma australiense	Tenericutes												-0.85		-18.72
768700	Mycoplasma suis (strain Illinois)	Tenericutes														-12.42
708248	Mycoplasma suis (strain KI_3806)	Tenericutes														-12.56
1197325	Mycoplasma wenyonii (strain Massachusetts)	Tenericutes														-13.78
529709	Pyrococcus yayanosii (strain CH1 / JCM 16557)	Euryarchaeota										-6.26		-1.17		-15.17
452471	Amoebophilus asiaticus (strain 5a2)	Bacteroidetes												-5.84		-28.19				-12.16
272634	Mycoplasma pneumoniae (strain ATCC 29342 / M129)	Tenericutes												-7.54		-26.34				-10.58
243161	Chlamydia muridarum (strain MoPn / Nigg)	Chlamydiae												-7.68		-15.03				-12.64
83558	Chlamydia pneumoniae	Chlamydiae												-3.38		-14.19				-5.78
218497	Chlamydophila abortus (strain S26/3)	Chlamydiae												-7.12		-19.89				-8.62
929557	Chlamydophila psittaci (strain RD1)	Chlamydiae												-8.46		-21.32				-8.5
292805	Wolbachia sp. subsp. Brugia malayi (strain TRS)	Proteobacteria												-4.27		-18.68				-8
406984	Chlamydophila pneumoniae (strain LPCoLN)	Chlamydiae												-5.82		-15.05				-8.58
1111676	Mycoplasma haemocanis (strain Illinois)	Tenericutes												-4.52		-15.63				-9.39
652620	Rickettsia japonica (strain ATCC VR-1363 / YH)	Proteobacteria												-0.96		-20.83				-12.96
416276	Rickettsia massiliae (strain Mtu5)	Proteobacteria												-3		-22.59				-15.6
66084	Wolbachia sp. subsp. Drosophila simulans (strain wRi)	Proteobacteria												-5.2		-21.89				-14.15
570417	Wolbachia pipientis subsp. Culex pipiens (strain wPip)	Proteobacteria												-5.28		-22.33				-10.84
227941	Chlamydophila caviae (strain GPIC)	Chlamydiae		-4.64										-5.24		-21.51				-9.64
264202	Chlamydophila felis (strain Fe/C-56)	Chlamydiae		-4.69										-6.76		-23.35				-11.94
580049	Chlamydia trachomatis serovar B (strain Jali20/OT)	Chlamydiae		-4.7										-8.48		-15.65				-9.46
471472	Chlamydia trachomatis serovar L2 (strain 434/Bu / ATCC VR-902B)	Chlamydiae		-4.73										-8.39		-15.53				-9.68
634464	Chlamydia trachomatis serovar E (strain Sweden2)	Chlamydiae		-4.72										-8.65		-15.6				-9.69
471473	Chlamydia trachomatis serovar L2b (strain UCH-1/proctitis)	Chlamydiae		-4.76										-8.59		-15.64				-9.94
672161	Chlamydia trachomatis serovar B (strain TZ1A828/OT)	Chlamydiae		-6.7										-8.2		-15.51				-9.23
412419	Borrelia duttonii (strain Ly)	Spirochaetes												0.01		-28.23			-1.2	-11.05
519441	Streptobacillus moniliformis (strain ATCC 14647 / DSM 12112 / NCTC 10651 / 9901)	Fusobacteria														-29.42				-10.04
412418	Borrelia recurrentis (strain A1)	Spirochaetes												-0.11		-30.63			-2.92	-9.52
272561	Chlamydia trachomatis (strain D/UW-3/Cx)	Chlamydiae		-4.67										-8.27		-15.43				-17.55
941638	Rickettsia slovaca (strain 13-B)	Proteobacteria												2.8		-16.53				-7.7
515618	Riesia pediculicola (strain USDA)	Proteobacteria												3.4		-16.59				-9.5		-4.34
580047	Chlamydia trachomatis serovar A (strain A2497)	Chlamydiae		-4.37										-1.5		-14.06				-13.81
523850	Thermococcus onnurineus (strain NA1)	Euryarchaeota	-4.25	-4.93							-2.18	-7.34		1.27		-16.85
941640	Mycoplasma haemofelis (strain Langford 1)	Tenericutes												-3.15		-7.99				-12.5
859194	Mycoplasma haemofelis (strain Ohio2)	Tenericutes												-2.89		-7.69				-12.15
315277	Chlamydia trachomatis serovar A (strain HAR-13 / ATCC VR-571B)	Chlamydiae		-5.62		-7.33	-4.16							-7.55		-15.18				-16.54
707183	Chlamydia trachomatis serovar E (strain E/11023)	Chlamydiae		-4.43		-6.72	-4.61							-6.66		-14.39				-15.52
707184	Chlamydia trachomatis serovar E (strain E/150)	Chlamydiae		-4.4		-6.61	-4.55							-6.57		-14.33				-15.38
707187	Chlamydia trachomatis serovar G (strain G/11074)	Chlamydiae		-4.49		-6.94	-3.77							-7.09		-14.59				-15.94
718219	Chlamydia trachomatis serovar G (strain G/9301)	Chlamydiae		-4.5		-6.92	-3.76							-7.03		-14.57				-15.95
707185	Chlamydia trachomatis serovar G (strain G/9768)	Chlamydiae		-4.49		-6.94	-3.77							-7.04		-14.57				-15.92
707186	Chlamydia trachomatis serovar G (strain G/11222)	Chlamydiae		-4.4		-6.58	-3.55							-6.56		-14.29				-15.47
759363	Chlamydia trachomatis serovar D (strain D-EC)	Chlamydiae		-4.85		-8.69	-4.87							-5.09		-16.1				-18.33
759364	Chlamydia trachomatis serovar D (strain D-LC)	Chlamydiae		-4.85		-8.68	-4.86							-5.1		-16.11				-18.33
331635	Chlamydophila pecorum (strain ATCC VR-628 / E58)	Chlamydiae		-4.58		-6.12	-7.35							-4.41		-17.91				-15.36
713600	Buchnera aphidicola subsp. Acyrthosiphon pisum (strain JF98)	Proteobacteria		-1.57	-5.26			0.78	3.61		1.79			4.96		-14.61				-2.49
666714	Treponema pallidum subsp. pallidum (strain Chicago)	Spirochaetes														-11.64				-17.41		-5.23
1042877	Thermococcus sp. (strain CGMCC 1.5172 / 4557)	Euryarchaeota								-6.56	-4	-6.57		-4.27		-16.44
515619	Eubacterium rectale (strain ATCC 33656 / VPI 0990)	Firmicutes	-3.91	-4.02	-8.72			-4.24						-4.93		-20.35
1042156	Clostridium sp. (strain SY8519)	Firmicutes	-4.74	-5.67	-9.89			-4.72						-12.62		-16.93
1045854	Weissella koreensis (strain KACC 15510)	Firmicutes										-13.34		-0.6		-20.45
243275	Treponema denticola (strain ATCC 35405 / CIP 103919 / DSM 14222)	Spirochaetes												-14.57		-24.16				-7.78		6.06
212042	Anaplasma phagocytophilum (strain HZ)	Proteobacteria								-2.95		-5.45		3.6		-10.54				-14.37
490899	Desulfurococcus kamchatkensis (strain 1221n / DSM 18924)	Crenarchaeota		-3.98							-10.1					-14.86				-5.84
178306	Pyrobaculum aerophilum (strain ATCC 51768 / IM2 / DSM 7523 / JCM 9630 / NBRC 100827)	Crenarchaeota	-0.64	-3.45				-0.11			-9.29					-13.17
999630	Thermoproteus uzoniensis (strain 768-20)	Crenarchaeota	-3.25	-2.41				-4.13			-7.58					-11.94						1.64
355277	Leptospira borgpetersenii serovar Hardjo-bovis (strain JB197)	Spirochaetes	-2.24	-3.88	-1.53			-4.82			-6.95			-7.09		-16.4				-6.49
355276	Leptospira borgpetersenii serovar Hardjo-bovis (strain L550)	Spirochaetes	-2.3	-3.91	-1.55			-5.91			-7.13			-7.13		-16.59				-6.62
267671	Leptospira interrogans serogroup Icterohaemorrhagiae serovar copenhageni (strain Fiocruz L1-130)	Spirochaetes	0.27	-4.1	-2.59			-4.9			-9.83			-4.59		-16.92				-5.84
573825	Leptospira interrogans serogroup Icterohaemorrhagiae serovar Lai (strain IPAV)	Spirochaetes	0.31	-4.13	-2.55			-4.89			-9.95			-4.82		-17.03				-5.08
444157	Pyrobaculum neutrophilum (strain DSM 2338 / JCM 9278 / V24Sta)	Crenarchaeota	-1.43	-0.35	-3.67			0.59			-8.69			-4.7		-10.29						1.41
400673	Legionella pneumophila (strain Corby)	Proteobacteria	-8.88	-6.37	-4.68			-9.87						-5.27		-23.26				-2.2
297245	Legionella pneumophila (strain Lens)	Proteobacteria	-9.51	-6.71	-4.05			-10.06						-6.95		-24.86				-3.99
297246	Legionella pneumophila (strain Paris)	Proteobacteria	-9.55	-6.67	-3.96			-10.58						-6.38		-24.43				-3.27
515620	Eubacterium eligens (strain ATCC 27750 / VPI C15-48)	Firmicutes	-1.69	-3.78	-8.34			-3.02	-6.99					-2.07		-22.99				-4.75
391623	Thermococcus barophilus (strain DSM 11836 / MP)	Euryarchaeota	-4.01	-4.62							-12.31	-7		1.12		-18.6
324831	Lactobacillus gasseri (strain ATCC 33323 / DSM 20243)	Firmicutes									-5.48	-17.08		-7.97		-23.2
887712	Chlamydia trachomatis (strain L2c)	Chlamydiae		-4.24						-12.51				-5.34		-13.75				-14
434131	Neorickettsia risticii (strain Illinois)	Proteobacteria								-12.14		-5.83		-3.68		-15				-7.84
222891	Neorickettsia sennetsu (strain Miyayama)	Proteobacteria								-8.38		-4.84		1.39		-11.28				-5.26
163164	Wolbachia pipientis wMel	Proteobacteria								-8.01		-12.25		-0.04		-16.7				-9.47
293613	Rickettsia canadensis (strain McKiel)	Proteobacteria								-15.58				3.19		-14.3				-6.3
257314	Lactobacillus johnsonii (strain CNCM I-12250 / La1 / NCC 533)	Firmicutes										-17		-6.95		-27.73				-7.63
861208	Agrobacterium sp. (strain H13-3)	Proteobacteria	-2.4	-4.71	-0.93			0.95				-4.25	-5.23	-5.85		-9.52
176299	Agrobacterium tumefaciens (strain C58 / ATCC 33970)	Proteobacteria	-1.47	-4.77	-0.95			-2.72				-4.37	-5.14	-6.27		-10.52
521006	Neisseria gonorrhoeae (strain NCCP11945)	Proteobacteria	-2.46	-1.73	-4.54				-0.45			-3.76	-8.65	-6.29		-11.64				-5.32
262698	Brucella abortus biovar 1 (strain 9-941)	Proteobacteria	-4.07	-4.91	-1.91			-6.23				-7.44	-7.14	-1.96		-2.9
483179	Brucella canis (strain ATCC 23365 / NCTC 10854)	Proteobacteria	-4.21	-5.01	-2.06			-6.28				-7.38	-7.03	-2.58		-2.78
941967	Brucella melitensis (strain M28)	Proteobacteria	-3.78	-4.91	-1.84			-5.18				-7.02	-6.39	-1.18		-2.53
703352	Brucella melitensis (strain M5-90)	Proteobacteria	-3.71	-4.88	-1.77			-5				-6.96	-6.26	-1.09		-2.48
470137	Brucella suis (strain ATCC 23445 / NCTC 10510)	Proteobacteria	-4.02	-4.92	-1.97			-6.04				-7.26	-6.92	0.81		-2.66
430066	Brucella abortus (strain S19)	Proteobacteria	-4.62	-5.32	-2.02			-7.87				-8.33	-8.18	-4.67
484019	Thermosipho africanus (strain TCF52B)	Thermotogae		-3.2	-3.56						-4.42	-3.69	-8.66	-2.78
1082931	Pelagibacterium halotolerans (strain JCM 15775 / CGMCC 1.7692 / B2)	Proteobacteria	-0.7	-6.78	-0.25			-2.29				-7.7	0.47	-13.21		-6.32
1110502	Tistrella mobilis (strain KA081020-065)	Proteobacteria	-4.38	-6.97	0.16			-9.49	1.41			-7.54	-0.54	-19.16		-7.48
243273	Mycoplasma genitalium (strain ATCC 33530 / G-37 / NCTC 10195)	Tenericutes												-3.76		-40.93				-10.64
273119	Ureaplasma parvum serovar 3 (strain ATCC 700970)	Tenericutes														-48.61				-12.54
565575	Ureaplasma urealyticum serovar 10 (strain ATCC 33699 / Western)	Tenericutes														-56.34				-16.32
342949	Pyrococcus sp. (strain NA2)	Euryarchaeota		-3.7				-11.76			-11.47	-5.42		-2.32		-18.29
330779	Sulfolobus acidocaldarius (strain ATCC 33909 / DSM 639 / JCM 8929 / NBRC 15157 / NCIMB 11770)	Crenarchaeota	-0.32	-2.62	-3.31			-7.02		-2.63	-14.8	1.05		4.83		-23.42						-0.72
930943	Sulfolobus islandicus (strain HVE10/4)	Crenarchaeota	-1.36	-2.78				-7.91			-8.56	-1.79		3.61		-21.39						4.89
930945	Sulfolobus islandicus (strain REY15A)	Crenarchaeota	-1.19	-2.64				-7.37			-7.89	-1.51		4.48		-20.49						5.66
425944	Sulfolobus islandicus (strain L.D.8.5 / Lassen #2)	Crenarchaeota	-0.74	-2.38				-6.51			-5.99	-1.03		6.2		-19.55						6.83
708616	Mycoplasma gallisepticum (strain F)	Tenericutes												-7.71		-40.66				-20.82
710128	Mycoplasma gallisepticum (strain R(high / passage 156))	Tenericutes												-9.2		-43.18				-23.31
710127	Mycoplasma gallisepticum (strain R(low / passage 15 / clone 2))	Tenericutes												-9.29		-43.34				-23.45
439481	Aciduliprofundum boonei (strain DSM 19572 / T469)	Euryarchaeota									-9.58	0.66		-10.5		-24.8						-3.03
138119	Desulfitobacterium hafniense (strain Y51)	Firmicutes	-4.31	-5.24				-6.64					-11.26	-14.02		-18.06
985053	Vulcanisaeta moutnovskia (strain 768-28)	Crenarchaeota		-3.22							-15.09		-17.2			-23.3
372461	Buchnera aphidicola subsp. Cinara cedri (strain Cc)	Proteobacteria	2.98					-3.12	1.72		-3.02		-14.73	-1.66		-36.6				-2.05
374463	Baumannia cicadellinicola subsp. Homalodisca coagulata	Proteobacteria	-4.73		-6.66				-4.21	-15.06				-6.97		-18.26				-12.74
295405	Bacteroides fragilis (strain YCH46)	Bacteroidetes	-5.79	-7.7	-7.77			-11.01				-4.7	-21.7	-9.06		-22.73
435590	Bacteroides vulgatus (strain ATCC 8482 / DSM 1447 / NCTC 11154)	Bacteroidetes	-7.75	-9.06	-9.64			-11.82					-26.82	-13.38		-27.16
435591	Parabacteroides distasonis (strain ATCC 8503 / DSM 20701 / NCTC 11152)	Bacteroidetes	-6.55	-8.32	-8.85			-12.77					-22.41	-11.52		-25.31
565034	Brachyspira hyodysenteriae (strain ATCC 49526 / WA1)	Spirochaetes	0.24	-1.98				-2.63			-13.62		-28.64	-1.12	-10.13	-21.59
1045858	Brachyspira intermedia (strain ATCC 51140 / PWS/A)	Spirochaetes	0.47	-2.12				-3.14			-14.26		-22.12	-0.65	-9.95	-25.31
759914	Brachyspira pilosicoli (strain ATCC BAA-1826 / 95/1000)	Spirochaetes		-2.05							-14.35		-23.86	-0.36	-10.73	-29.34
453591	Ignicoccus hospitalis (strain KIN4/I / DSM 18386 / JCM 14125)	Crenarchaeota	-1.1	-1.55						-13.65	-6.47	6.46				-14.51						0.58
370438	Pelotomaculum thermopropionicum (strain DSM 13744 / JCM 10971 / SI)	Firmicutes	1.01	-0.84	-4.53			0.5				-3.83	-13.46	-13.52		-5.7
224915	Buchnera aphidicola subsp. Baizongia pistaciae (strain Bp)	Proteobacteria	-7.87	-2.94				-9.16	-2.52		-5.34		-29.99	-3.56		-25.41				-4.31
198804	Buchnera aphidicola subsp. Schizaphis graminum (strain Sg)	Proteobacteria	-6.72	-2.85	-6.97			-3.98	-2.79		-7.85		-27.56	-2.94		-31.77				-4.57
471821	Uncultured termite group 1 bacterium phylotype Rs-D17	Elusimicrobia	-4.68	-3.48				-3.79			-10.62		-14.73	-8.78		-26.17
998088	Aeromonas veronii (strain B565)	Proteobacteria	-9.95	-8.58	-6.17			-14.19	-9.4			-18.1	-11.44	-12.5		-16.76				-6.73
637905	Shewanella violacea (strain JCM 10179 / CIP 106290 / LMG 19151 / DSS12)	Proteobacteria	-7.48	-6.42	-5.36			-7.92	-7.61			-17.67	-18.19	-6.3		-16.36				-4.27
387344	Lactobacillus brevis (strain ATCC 367 / JCM 1170)	Firmicutes										-21.89		-6.66	-12.98	-14.06
314315	Lactobacillus sakei subsp. sakei (strain 23K)	Firmicutes										-16.73		-6.37	-11.65	-14.2				3.13
940190	Melissococcus plutonius (strain ATCC 35311 / CIP 104052 / LMG 20360 / NCIMB 702443)	Firmicutes								-2.3		-13.97		-6.56	-9.54	-18.78				3.93
1090974	Melissococcus plutonius (strain DAT561)	Firmicutes								-4.84		-16.08		-9.02	-11.47	-21.84				-0.54
797302	Halovivax ruber (strain DSM 18193 / JCM 13892 / XH-70)	Euryarchaeota	-6.07	-5.59				-7.03			-15.29	-3.38		-10.28
1006006	Metallosphaera cuprina (strain Ar-4)	Crenarchaeota	-1.13	-2.26				-3.19			-10.89	-0.98		-3.83								7.4
406552	Natrinema sp. (strain J7-2)	Euryarchaeota	-3.17	-4.62							-11.78	0.88	-0.77	-2.62
1048834	Alicyclobacillus acidocaldarius (strain Tc-4-1)	Firmicutes	-2.01	-8.07	-2.32			-8.41	5.97		-12.91	-9.25	-4.61	-7.64		-8.1				-9.44
1051632	Sulfobacillus acidophilus (strain TPY)	Firmicutes	-4.63	-9.12	-2.03			-11.39			-12.9	-9.05	-4.34	-6.55		-7.11
491915	Anoxybacillus flavithermus (strain DSM 21510 / WK1)	Firmicutes	-7.29	-5.42	-1.16			-5.58			-16.37	-15.59	-15.85	-3.2		-12.24				-3.93		-3.73
420246	Geobacillus thermodenitrificans (strain NG80-2)	Firmicutes	-4.3	-6.32	-1.86			-6.41			-11.02	-12.45	-12.98	-6.63		-10.99				-3.09		-2.23
398511	Bacillus pseudofirmus (strain OF4)	Firmicutes	-6.38	-4.5	-1.78			-6.65	-0.89		-10.43	-7.08	-15.72	0.25		-11.53				-1.28		-4.19
309803	Thermotoga neapolitana (strain ATCC 49049 / DSM 4359 / NS-E)	Thermotogae	-2.23	-2.95				-13.99	2.3		-12.55	-7.54	-17.06	-8.71		-11.84						-2.37
591019	Staphylothermus hellenicus (strain DSM 12710 / JCM 10830 / BK20S6-10-b1 / P8)	Crenarchaeota							-3.69		-12.93			8.41		-21.67				-7.1
926562	Owenweeksia hongkongensis (strain DSM 17368 / JCM 12287 / NRRL B-23963)	Bacteroidetes	-6.88	-8.36	-2.68			-15.79					-12.18	-10.01		-26.84
399549	Metallosphaera sedula (strain ATCC 51363 / DSM 5348)	Crenarchaeota	-0.1	-2.93	-3.52			1.15		-5.7	-10.56	-1.47		5.56	-16.75	-20.64						6.66
427317	Sulfolobus islandicus (strain M.14.25 / Kamchatka #1)	Crenarchaeota	-1.35	-2.88				-7.94			-9.16	-2.04		3.12	-13.95	-22.01						4.4
427318	Sulfolobus islandicus (strain M.16.27)	Crenarchaeota	-1.44	-2.96				-8.1			-9.3	-2		2.95	-13.98	-22.29						4.04
426118	Sulfolobus islandicus (strain M.16.4 / Kamchatka #3)	Crenarchaeota	-1.14	-2.71				-7.19			-8.3	-1.7		4.38	-13.34	-21.1						5.26
439386	Sulfolobus islandicus (strain Y.G.57.14 / Yellowstone #1)	Crenarchaeota	-1	-2.54				-7.2			-7.62	-1.32		5.57	-12.55	-20.11						6.13
419942	Sulfolobus islandicus (strain Y.N.15.51 / Yellowstone #2)	Crenarchaeota	-1.11	-2.55				-7.21			-7.57	-1.24		5.2	-12.53	-20.37						5.63
555311	Sulfolobus solfataricus (strain 98/2)	Crenarchaeota	-1.98	-2.57				-6.87			-7.72	-0.57		2.87	-12.82	-20.07						7.48
273057	Sulfolobus solfataricus (strain ATCC 35092 / DSM 1617 / JCM 11322 / P2)	Crenarchaeota	-2.29	-2.91	-3.48			-8.39	-5.4	-1.45	-8.67	-0.84		1.71	-13.49	-21.04						-6.35
880070	Cyclobacterium marinum (strain ATCC 25205 / DSM 745)	Bacteroidetes	-5.16	-4.29	-1.95			-11.83	1.76				-13.75	-14.18		-28.43				-12.13
929556	Solitalea canadensis (strain ATCC 29591 / DSM 3403 / NBRC 15130 / NCIMB 12057 / USAM 9D)	Bacteroidetes	-3.94	-7.14	-2.78			-13.24					-20.57	-8.86		-30.64				-9.74
926556	Echinicola vietnamensis (strain DSM 17526 / LMG 23754 / KMM 6221)	Bacteroidetes	-7.83	-7.23	-2.1			-15.22	-2.18				-18.44	-16.33		-22.8				-15.06
361100	Bacillus cereus (strain Q1)	Firmicutes	-0.75	-4.67	-2.56			1.25	-3.55		-18.6	-8.8	-26.34	-1.42		-20				-5.2		-0.88
714359	Bacillus thuringiensis (strain BMB171)	Firmicutes	1.13	-4.78	-2.67			-5.86	-3.61		-18.57	-9.82	-26.97	-1.42		-20.55				-6.4		-1.58
1085623	Glaciecola nitratireducens (strain JCM 12485 / KCTC 12276 / FR1064)	Proteobacteria	-5.66	-6.45	-4.31			-5.09				-19.92	-11.99	-8.06		-22.35				-8.35
261292	Nitrosomonas sp. (strain Is79A3)	Proteobacteria	-7.11	-5.14	-4.34			0.75	0.89			-20.21	-13.13	-12.76		-21.77				-13.12
283942	Idiomarina loihiensis (strain ATCC BAA-735 / DSM 15497 / L2-TR)	Proteobacteria	-7.25	-8.01	-0.59							-24.99	-11.01	-10.73		-18.63				-6.06
363253	Lawsonia intracellularis (strain PHE/MN1-00)	Proteobacteria		-7.12				-9.91					-15.8	-12.72	-10.76	-17.7
502558	Eggerthella sp. (strain YY7918)	Actinobacteria	-2.53		-10.46			-10.72					-11.96	-14.11		-14.25
273063	Sulfolobus tokodaii (strain DSM 16993 / JCM 10545 / NBRC 100140 / 7)	Crenarchaeota	-3	-1.52	-3.41			-4.55		-4.36	-10.6	0.69		7.81	-14.92	-22.33				-10.09		3.32
399550	Staphylothermus marinus (strain ATCC 43588 / DSM 3639 / F1)	Crenarchaeota		-3.79	1.36	-1.72	-11.81		-3.98		-11.68	-3.1		9.61		-22.53				-5.8
694429	Pyrolobus fumarii (strain DSM 11204 / 1A)	Crenarchaeota	-1.27	-3.43				-11.46			-7.55	0.63		3.05	-19.27	-9.66						6.07
329726	Acaryochloris marina (strain MBIC 11017)	Cyanobacteria	3.76	-6.41	-2.08			-4.44	4.91		0.99	-15.4	-9.62	-2.33	-13.94	-13.72
696747	Arthrospira platensis (strain NIES-39 / IAM M-135)	Cyanobacteria	4.71	-7.09	-2.18			-5.91	5.48		1.17	-15.77	-15.2	-4.7	-16.4	-16.22
32049	Synechococcus sp. (strain ATCC 27264 / PCC 7002 / PR-6)	Cyanobacteria	-0.14	-6.19	-1.31			-7.36			-5.73	-18.44	-9.66	-7.27	-17.6	-15.98
1111707	Synechocystis sp. (strain PCC 6803 / GT-S)	Cyanobacteria	-1.2	-8.11	-1.52			-6.91			0.97	-23.42	-10.15	-9.16	-19.63	-20.44
197221	Thermosynechococcus elongatus (strain BP-1)	Cyanobacteria	-2.84	-8.62	-2.12			-5.49	1.94		0.43	-21.38	-11.46	-9.94	-23.29	-10.29
382245	Aeromonas salmonicida (strain A449)	Proteobacteria	-8.65	-8.31	-3.98			-14.68	-8.65			-18.19	-9	-11.09	-19	-15.49				-6.29
290338	Citrobacter koseri (strain ATCC BAA-895 / CDC 4225-83 / SGSC4696)	Proteobacteria	-8.42	-7.64	-3.76			-8.27	-7.16			-15.73	-16.75	-4.45	-12.56	-11.79				-10.01
716541	Enterobacter cloacae subsp. cloacae (strain ATCC 13047 / DSM 30054 / NBRC 13535 / NCDC 279-56)	Proteobacteria	-8.27	-8.17	-3.26			-7.94	-7.66			-16.84	-12.59	-7.46	-14.47	-19.48				-9.47
1125630	Klebsiella pneumoniae subsp. pneumoniae (strain HS11286)	Proteobacteria	-7.99	-8.11	-3.26			-10.4	-6.82			-16.92	-13.61	-5.39	-13.5	-16.78				-5.99
41514	Salmonella arizonae (strain ATCC BAA-731 / CDC346-86 / RSK2980)	Proteobacteria	-8.61	-7.97	-3.77			-6.66	-7.45			-15.91	-12.79	-5.96	-12.23	-14.25				-7.37
585395	Escherichia coli O103:H2 (strain 12009 / EHEC)	Proteobacteria	-7.62	-8.49	-5.13			-8.64	-8.09			-17.38	-19.59	-4.19	-13.3	-21.42				-16.26
316401	Escherichia coli O78:H11 (strain H10407 / ETEC)	Proteobacteria	-6.96	-8.61	-5.25			-9.11	-8.41			-17.7	-19.89	-4.86	-13.48	-21.97				-15.88
585396	Escherichia coli O111:H- (strain 11128 / EHEC)	Proteobacteria	-7.28	-8.09	-5.02			-7.78	-7.77			-16.79	-19.37	-2.89	-12.6	-21.25				-13.71
573235	Escherichia coli O26:H11 (strain 11368 / EHEC)	Proteobacteria	-8.34	-8.23	-5.05			-8.1	-7.7			-16.83	-19.19	-3.08	-12.58	-21.23				-14.09
409438	Escherichia coli (strain SE11)	Proteobacteria	-8.48	-8.38	-5.07			-8.1	-8.05			-16.99	-19.05	-3.53	-12.82	-20.22				-14.62
544404	Escherichia coli O157:H7 (strain TW14359 / EHEC)	Proteobacteria	-7.29	-8.1	-4.92			-6.54	-6.56			-16.53	-19.15	-2.81	-12.26	-21.41				-13.43
574521	Escherichia coli O127:H6 (strain E2348/69 / EPEC)	Proteobacteria	-8.65	-8.37	-5.04			-8.34	-8.36			-17.47	-19.87	-4.28	-13.18	-21.41				-13.81
701177	Escherichia coli O55:H7 (strain CB9615 / EPEC)	Proteobacteria	-8.62	-8.4	-5.14			-7.18	-8.17			-17.35	-19.74	-4.07	-12.99	-22.08				-15.12
885275	Escherichia coli (strain 'clone D i14')	Proteobacteria	-8.97	-8.26	-5.29			-7.84	-8.27			-17.2	-18.8	-3.57	-12.72	-21.34				-12.26
885276	Escherichia coli (strain 'clone D i2')	Proteobacteria	-8.97	-8.26	-5.29			-7.84	-8.27			-17.2	-18.8	-3.57	-12.72	-21.34				-12.26
373384	Shigella flexneri serotype 5b (strain 8401)	Proteobacteria	-9.02	-8.42	-3.16			-8.8	-8.48			-17.17	-19.25	-3.7	-13.19	-19.63				-15.13
444450	Escherichia coli O157:H7 (strain EC4115 / EHEC)	Proteobacteria	-7.01	-7.84	-4.73			-5.67	-6.26			-15.93	-18.59	-1.63	-11.66	-20.71				-12.05
431946	Escherichia coli O150:H5 (strain SE15)	Proteobacteria	-9.32	-8.73	-5.31			-8.87	-8.94			-18.27	-19.82	-5.81	-14.1	-21.96				-17.45
595496	Escherichia coli (strain K12 / MC4100 / BW2952)	Proteobacteria	-9.3	-8.71	-5.3			-9.05	-8.98			-18.31	-19.97	-6	-14.25	-21.81				-17.81
316385	Escherichia coli (strain K12 / DH10B)	Proteobacteria	-9.17	-8.66	-5.26			-8.73	-8.85			-17.96	-19.75	-5.52	-13.97	-21.54				-17.14
405955	Escherichia coli O1:K1 / APEC	Proteobacteria	-9.66	-8.95	-5.8			-10.73	-9.28			-18.85	-21.12	-6.48	-14.78	-23.15				-18.25
476213	Salmonella paratyphi C (strain RKS4594)	Proteobacteria	-8.45	-7.93	-4.85			-5.33	-8.55			-16.86	-17.47	-5.34	-12.23	-19.47				-10.5
909946	Salmonella typhimurium (strain 4/74)	Proteobacteria	-8.93	-8.26	-5.08			-6.5	-9.04			-17.51	-18.25	-6.54	-13.16	-20.25				-13.07
990282	Salmonella typhimurium (strain ATCC 68169 / UK-1)	Proteobacteria	-9.28	-8.46	-5.19			-7.07	-9.31			-18.2	-18.73	-7.88	-13.77	-20.72				-14.72
216597	Salmonella typhimurium (strain SL1344)	Proteobacteria	-9.26	-8.52	-5.22			-7.33	-9.29			-18.26	-18.84	-7.83	-13.92	-20.8				-14.78
1081093	Salmonella pullorum (strain RKS5078 / SGSC2294)	Proteobacteria	-8.33	-7.58	-4.7			-4.35	-8.15			-16.15	-16.75	-2.08	-11.46	-18.59				-10.11
321314	Salmonella choleraesuis (strain SC-B67)	Proteobacteria	-8.58	-7.94	-1.99			-5.84	-7.63			-16.91	-17.71	-5.52	-12.52	-19.57				-12.87
591020	Shigella flexneri serotype X (strain 2002017)	Proteobacteria	-8.2	-7.68	-2.85			-6.86	-7.29			-15.11	-17.92	0.01	-10.99	-18.45				-10.13
588858	Salmonella typhimurium (strain 14028s / SGSC 2262)	Proteobacteria	-7.62	-7.25	-4.6			-3.07	-7.28			-14.66	-15.68	-1.67	-10.34	-17.88				-6.54
1016998	Salmonella paratyphi B (strain ATCC BAA-1250 / SPB7)	Proteobacteria	-6.95	-6.84	-4.26			-0.49	-6.63			-13.48	-14.42	0.1	-9.17	-16.92				-4.16
290339	Cronobacter sakazakii (strain ATCC BAA-894)	Proteobacteria	-8.9	-8.33	-3.34			-13.02	-7.28			-17.67	-16.14	-7.13	-17.75	-16.77				-11.92
272620	Klebsiella pneumoniae subsp. pneumoniae (strain ATCC 700721 / MGH 78578)	Proteobacteria	-9.23	-8.9	-3.66			-13.24	-8.07			-19.23	-14.98	-9.35	-15.93	-18.31				-11.06
693444	Enterobacteriaceae bacterium (strain FGI 57)	Proteobacteria	-9.5	-8.89	-4.82			-11.52	-7.88			-20.59	-15.93	-9.75	-15.65	-20.54				-7.22
1166016	Pectobacterium sp. (strain SCC3193)	Proteobacteria	-8.29	-7.9	-2.5			-8.98	-5.09			-22.05	-19.26	-6.68	-15.38	-19.03				-9.98
393305	Yersinia enterocolitica serotype O:8 / biotype 1B (strain 8081)	Proteobacteria	-9.42	-7.73	-3.67			-10.97	-8.2			-25.13	-19.29	-8.21	-17.14	-19.74				-12.06
994476	Yersinia enterocolitica subsp. palearctica serotype O:9 / biotype 3 (strain 105.5R(r))	Proteobacteria	-9.11	-7.43	-3.55			-9.93	-7.77			-24.5	-18.68	-7.44	-16.36	-20.3				-8.54
637382	Yersinia pestis (strain D106004)	Proteobacteria	-7.44	-8.35	-3.93			-13.56	-7.87			-27.68	-21.49	-12.23	-20.03	-23.34				-12.82
637386	Yersinia pestis (strain Z176003)	Proteobacteria	-7.51	-8.36	-3.94			-13.82	-8.97			-27.95	-21.92	-12.71	-20.29	-23.58				-13.37
637385	Yersinia pestis (strain D182038)	Proteobacteria	-7.22	-8.25	-3.88			-13.05	-7.7			-27.16	-21.23	-11.51	-19.66	-22.98				-11.95
343509	Sodalis glossinidius (strain morsitans)	Proteobacteria	-7.65	-6.69	-2.7			-8.6	-5.44			-19.85	-17.84	-5.24	-17.29	-11.81				-14.46
215689	Erwinia sp. (strain Ejp617)	Proteobacteria	-9.27	-7.94	-4.46			-13.6	-6.34			-22.84	-15.48	-6.07	-15.96	-10.96				-7.61
630626	Shimwellia blattae (strain ATCC 29907 / DSM 4481 / JCM 1650 / NBRC 105725 / CDC 9005-74)	Proteobacteria	-9.69	-8.76	-4.17			-14.21	-7.9			-19.98	-17.05	-8.4	-15.23	-17.81				1.48
554290	Salmonella paratyphi A (strain AKU_12601)	Proteobacteria	-9.11	-8.21	-4.15			-5.66	-9.04			-17.75	-18.53	-6.97	-13.37	-20.41				-27.39
295319	Salmonella paratyphi A (strain ATCC 9150 / SARB42)	Proteobacteria	-9.2	-8.3	-4.14			-5.82	-9.14			-18.01	-18.35	-7.35	-13.52	-20.25				-28.13
338187	Vibrio harveyi (strain ATCC BAA-1116 / BB120)	Proteobacteria	-5.9	-6.48	-5.1				-8.85			-17.12	-17.4	4.12	-12.25	-14.44				3.1
223926	Vibrio parahaemolyticus serotype O3:K6 (strain RIMD 2210633)	Proteobacteria	-8.86	-6.67	-5.46			7.32	-9.94			-20.04	-18.3	1.1	-14.07	-16.37				-1.97
932677	Pantoea ananatis (strain AJ13355)	Proteobacteria	-9.94	-9.15	-5.97			-15.51	-9.57			-24.37	-16.81	-11.05	-20.05	-13.6				-23.09
706191	Pantoea ananatis (strain LMG 20103)	Proteobacteria	-9.35	-8.79	-4.89			-14.16	-9.25			-23.1	-15.21	-8.64	-18.97	-12.55				-21.36
43989	Cyanothece sp. (strain ATCC 51142)	Cyanobacteria	-4.32	-6.48	-0.97			-1.88	0.1		4.61	-17.03	-13.23	-2.4	-12.03	-19.36
74109	Photobacterium profundum	Proteobacteria	-8.41	-7.04	-6.26				-8.58			-18.32	-21.39	0.41	-16.45	-14.64				-17.55
882102	Vibrio anguillarum (strain ATCC 68554 / 775)	Proteobacteria	-9.95	-6.91	-3.74				-10.09			-22.88	-16.23	2.63	-13.98	-16.24				-16.24
196600	Vibrio vulnificus (strain YJ016)	Proteobacteria	-9.68	-7.03	-5.64			3.92	-10.05			-21.44	-19.11	2.44	-13.92	-15.57				-16.78
903510	Vibrio furnissii (strain DSM 14383 / NCTC 11218)	Proteobacteria	-10.82	-7.13	-5.53				-9.83			-21.81	-13.14	1.67	-15.23	-9.28				-20.74
640081	Azospira oryzae (strain ATCC BAA-33 / DSM 13638 / PS)	Proteobacteria	-6.53	-3.91	-1.44			-13.96				-14.97	-9.63	-6.58	-25.39	-10.41				-39.63
322710	Azotobacter vinelandii (strain DJ / ATCC BAA-1303)	Proteobacteria	-6.12	-6.78	-2.36			-7.4	2.48			-14.5	-9.03	-15.08	-20.78	-6.38				-28.62
557722	Pseudomonas aeruginosa (strain LESB58)	Proteobacteria	-5.2	-7.8	-2.61			-9.91	0.43			-18.98	-8.97	-12.29	-19.29	-11.34				-38.42
208963	Pseudomonas aeruginosa (strain UCBPP-PA14)	Proteobacteria	-5.35	-7.86	-2.64			-9.3	0.4			-19.35	-9.04	-12.27	-19.53	-11.48				-38.87
996285	Pseudomonas stutzeri (strain DSM 4166 / CMT.9.A)	Proteobacteria	-4.55	-7.17	-2.32			-9.69	1.04			-18.22	-11.66	-13.62	-20.43	-10.46				-33.14
379731	Pseudomonas stutzeri (strain A1501)	Proteobacteria	-6.17	-7.4	-1.88			-11.62	0.75			-18.92	-12.34	-14.53	-22.55	-5.06				-34.49
96563	Pseudomonas stutzeri (strain ATCC 17588 / DSM 5190 / CCUG 11256 / JCM 5965 / LMG 11199 / NCIMB 11358 / Stanier 221)	Proteobacteria	-5.45	-7.11	-3.28			-4.17	1.4			-17.82	-11.64	-12.24	-19.87	-13.29				-31.31
1001585	Pseudomonas mendocina (strain NK-01)	Proteobacteria	-5.56	-7.3	-3.46			-7.89	-0.75			-21.82	-8.18	-11.64	-18.77	-8.36				-31.25
498217	Edwardsiella tarda (strain EIB202)	Proteobacteria	-7.21	-7.43	-3.56			-7.35	-5.12			-22.62	-12.2	-8.62	-17.33	-14.14				-31.06
1007105	Pusillimonas sp. (strain T7-7)	Proteobacteria	-2.24	-4.86	-4.73			-5.41	-3.71			-19.44	-4.21	-16.47	-21.62	-12.27				-25.96
688245	Comamonas testosteroni (strain CNB-2)	Proteobacteria	-3.5	-8.12	-5.2				-4.77			-19.45	-10.35	-18.31	-19.65	-12.01				-38.1
300268	Shigella boydii serotype 4 (strain Sb227)	Proteobacteria	-8.95	-8.19	-4.96			-8.72	-8			-2.6	-18.51	-2.4	-12.44	-19.92				-14.8
300269	Shigella sonnei (strain Ss046)	Proteobacteria	-8.23	-8.47	-5.19			-9.41	-8.61			-4.7	-19.83	-4.22	-13.49	-20.14				-15.63
300267	Shigella dysenteriae serotype 1 (strain Sd197)	Proteobacteria	-8.04	-7.52	-4.69			-7.05	-7.11			-5.9	-17.14	0.39	-10.45	-18.81				-18.9
251221	Gloeobacter violaceus (strain PCC 7421)	Cyanobacteria	0.31	-6.4	-4.41			-7.33			-0.38	-15.15	-5.06	-14.1	-21.35	-9.95				-15.86
243277	Vibrio cholerae serotype O1 (strain ATCC 39315 / El Tor Inaba N16961)	Proteobacteria	-9.61	-7.04	-4.39		-5.04	-8.08	-8.59			-20.6	-11.99	2.17	-15.51	-12.76				0.11
429572	Sulfolobus islandicus (strain L.S.2.15 / Lassen #1)	Crenarchaeota	-1.27	-2.71	2.56			-7.71	-6.34	-1.58	-8.75	-0.84		-6.21	-13.6	-21.41				-6.61		4.59
550542	Geobacillus sp. (strain Y412MC52)	Firmicutes	-4.56	-6.78	-1.89			-9.67			-12.25	-13.27	-14.7	-6.83	-15.22	-10.94			7.45	-3.69		-3.76
581103	Geobacillus sp. (strain Y4.1MC1)	Firmicutes	-7.46	-5.41	-1.79			-7.16			-11.02	-12.22	-12.64	-3.23	-13.57	-12.35			1.12	-1.73		0.11
1048260	Leptospirillum ferriphilum (strain ML-04)	Nitrospirae	-4.02	-4.58				9.36			-9.23	-2.78	-7.13	-8.63		-12.93
304371	Methanocella paludicola (strain DSM 17711 / JCM 13418 / NBRC 101707 / SANAE)	Euryarchaeota	-2.84	-2.44	-1.14			3.13			-12.66	-2.44	-5.95	-9.29		-15.39						-6.39
525919	Anaerococcus prevotii (strain ATCC 9321 / DSM 20548 / JCM 6508 / PC1)	Firmicutes						-4.38	-14.44					-8.37		-23.06				-5.54
396595	Thioalkalivibrio sp. (strain K90mix)	Proteobacteria	-6.49	-5.86	-4.11			-10.94			-8.39	-8.24	-4.91	-12.88	-17.98	-8.94				-29.34		-3.95
281090	Leifsonia xyli subsp. xyli (strain CTCB07)	Actinobacteria	-5.22	-5				-10.12			-10.56	-5.18	-6.45	-16.79		-5.7				-11.92
331636	Chlamydophila psittaci (strain ATCC VR-125 / 6BC)	Chlamydiae				-4.78	-8.51			-14.12				-7.43		-21.22				-7.15
367928	Bifidobacterium adolescentis (strain ATCC 15703 / DSM 20083 / NCTC 11814 / E194a)	Actinobacteria	-5.56	-7.92					-9.11			-11.72	-10.9	-17.43		-14.62				-19.59
890402	Bifidobacterium longum subsp. longum (strain BBMN68)	Actinobacteria	-6.93	-7.43				-3.19	-8.05			-9.77	-10.2	-14.82		-13.41				-15.81
759350	Bifidobacterium longum subsp. longum (strain JDM301)	Actinobacteria	-6.54	-7.89				-6.95	-8.64			-9.3	-7.9	-15.63		-13.59				-18.08
748280	Pseudogulbenkiania sp. (strain NH8B)	Proteobacteria	-6.93	-4.98	0.86			-7.01	-3.96			-14.79	-16.03	-8.95		-12.27				-14.11
985665	Paenibacillus terrae (strain HPL-003)	Firmicutes	-6.01	-6.61	-2.71			-6.64	-15.36			-11.69	-16.24	-10.35		-16				-16.26
374833	Neisseria meningitidis serogroup C (strain 053442)	Proteobacteria	-4.76	-2.72	-5.17			2.39	-2.12			-8.57	-13.09	-11.41		-14.78				-15.16
573236	Bifidobacterium animalis subsp. lactis (strain V9)	Actinobacteria	-9	-7.34				-6.35	-7.04			-10.88	-9.94			-11.76				-22.31
883062	Bifidobacterium bifidum (strain S17)	Actinobacteria	-5.96	-6.97				-5.13	-6.34			-6.24	-11.64			-12.37				-13.63
205913	Bifidobacterium longum (strain DJO10A)	Actinobacteria	-6.63	-7.59				-3.21	-7.72			-8.2	-9.99			-12.61				-12.72
565040	Bifidobacterium longum subsp. infantis (strain 157F)	Actinobacteria	-6.67	-7.55				-3.33	-7.78			-8.49	-9.49			-12.63				-12.77
206672	Bifidobacterium longum (strain NCC 2705)	Actinobacteria	-8.21	-8.03				-6.48	-8.98			-11.27	-11.1			-14.44				-18.61
565042	Bifidobacterium longum subsp. longum (strain ATCC 15707 / DSM 20219 / JCM 1217 / NCTC 11818 / E194b)	Actinobacteria	-7.03	-7.82				-4.82	-8.23			-9.79	-10.19			-13.41				-16.43
481448	Methylacidiphilum infernorum (isolate V4)	Verrucomicrobia	-4.11	-7.48				-7.41	0.36		-4.05	-5.12	-11.78	8		-14.29				-8.12
933801	Acidianus hospitalis (strain W1)	Crenarchaeota	-0.8	-1.13				-5.48			-8.17	0.18		4.38	-11.68							6.08
449447	Microcystis aeruginosa (strain NIES-843)	Cyanobacteria	-0.85	-5.38	-0.4			1.31			7.72	-11.55	-11.84	5.2	-7.59	-11.86
572478	Vulcanisaeta distributa (strain DSM 14429 / JCM 11212 / NBRC 100878 / IC-017)	Crenarchaeota	-3.23	-3.31	-2.19			1.79		-6.55	-14.5		-12.36		-14.54	-22.9						-0.1
246195	Dichelobacter nodosus (strain VCS1703A)	Proteobacteria												-7.65	-24.47	-18.36				-5.78
264201	Protochlamydia amoebophila (strain UWE25)	Chlamydiae												-6.28	-15.5	-21.3
572265	Hamiltonella defensa subsp. Acyrthosiphon pisum (strain 5AT)	Proteobacteria												2.02	-15.53	-12.95				-3.71
1184251	Thermogladius cellulolyticus (strain 1633)	Crenarchaeota	0.29	-4.55							-8.59			0.34	-17.78	-14.87				-12.37
368408	Thermofilum pendens (strain Hrk 5)	Crenarchaeota		-3.2					-4.47	-7.89		-5.57			-19.55	-12.07				-20.91
243276	Treponema pallidum (strain Nichols)	Spirochaetes												-5.25	-21.45	-11.65				-18.43		-6.06
455434	Treponema pallidum subsp. pallidum (strain SS14)	Spirochaetes												-6.3	-21.85	-11.83				-19.31		-5.75
491079	Treponema pallidum subsp. pertenue (strain CDC2)	Spirochaetes												-8.43	-21.54	-11.85				-18.64		-4.36
491078	Treponema pallidum subsp. pertenue (strain Samoa D)	Spirochaetes												-8.12	-21.45	-11.7				-18.3		-4.26
491080	Treponema pallidum subsp. pertenue (strain Gauthier)	Spirochaetes												-7.2	-20.9	-11.42				-16.96		-3.56
545776	Treponema paraluiscuniculi (strain Cuniculi A)	Spirochaetes												-9.14	-22.03	-12.15				-20.37		-10.9
765952	Parachlamydia acanthamoebae (strain UV7)	Chlamydiae								-13.56		1.32		-5.44	-19.81	-19.66				-0.57
521674	Planctomyces limnophilus (strain ATCC 43296 / DSM 3776 / IFAM 1008 / 290)	Planctomycetes	-5.01	-9.71	-4.11			-10.62				-16.38	-4.08	-22.35	-27.51	-16.39				-12.36
1036672	Advenella kashmirensis (strain DSM 17095 / LMG 22695 / WT001)	Proteobacteria	-0.87	-3.03	-4.61		0.56		-8.09		-4.48	-12.04	-8.21			-11.12				-20.54		7.48
36870	Wigglesworthia glossinidia brevipalpis	Proteobacteria										-5.98		-0.98	-12.59	-33.81				-9.92
376619	Francisella tularensis subsp. holarctica (strain LVS)	Proteobacteria		-4.26	0.37						-3.3	-13.04	-19.54	1.84	-14.07	-15.22				-9.34
1056495	Caldisphaera lagunensis (strain DSM 15908 / JCM 11604 / IC-154)	Crenarchaeota		-3.04							-12.14	-2.75	-10.02	6.2		-34.16
546269	Filifactor alocis (strain ATCC 35896 / D40 B5)	Firmicutes		-4.62	-6.33						-14.15	-1.66		-6.82	-9.98	-21.35				-5.34		-7.02
521045	Kosmotoga olearia (strain TBF 19.5.1)	Thermotogae		-4.44	-3.8						-12.12	-5.73	-8	-7.83	-14.55	-19.45				-11.25
355278	Leptospira biflexa serovar Patoc (strain Patoc 1 / Ames)	Spirochaetes	-5.88	-4.68	-1.4			1.25			-12.08	-7.27		-5.79	-15.55	-22.24				-8.09
443254	Marinitoga piezophila (strain DSM 14283 / JCM 11233 / KA3)	Thermotogae		-3.42	-2.08						-12.12	-6.26	-19.51	-4.38	-16.11	-26.26				-11.73
374847	Korarchaeum cryptofilum (strain OPF8)	Korarchaeota		-4.74	-0.01			-2.47	-7.75		-9.19	-4.09	-15	-5.18	-16.61	-16.74				-4.35
385025	Cycloclasticus sp. (strain P1)	Proteobacteria	-6.43	-5.3	-4.49			-5.29	-2.39		-10.52	-18.88	-22.82	-8.08	-16.03	-17.36
572547	Aminobacterium colombiense (strain DSM 12261 / ALA-1)	Synergistetes	-6.32	-8.14				-2.92			-13.57		-15.45	-16.92	-18.44	-13.15				-13.26
445932	Elusimicrobium minutum (strain Pei191)	Elusimicrobia	-4.71	-5.42	0.31						-9.53		-17.12	-11.87	-14.93	-19.21				-18.13
903503	Moranella endobia (strain PCIT)	Proteobacteria		-6.19				-16.31								-15.73				-18.34
891968	Anaerobaculum mobile (strain ATCC BAA-54 / DSM 13181 / NGA)	Synergistetes	-2.27	-6.67				-3.75			-11.48		-13.72	-21.51	-21.29	-14.2
340322	Corynebacterium glutamicum (strain R)	Actinobacteria	-1.92	-7.91	-0.04			0.23	-5.5			-5.58	-10.37	-12.16	-21.26	-12.05
269084	Synechococcus sp. (strain ATCC 27144 / PCC 6301 / SAUG 1402/1)	Cyanobacteria	2.23	-7.86	-0.79			-4.35			0.67		-7.95	-10.01	-22.13	-10.12
292564	Cyanobium gracile (strain ATCC 27147 / PCC 6307)	Cyanobacteria	3.49	-6.34	-0.65			-3.24			5.84		-6.47	-18	-20.97	-6.43				4.44
573370	Desulfovibrio magneticus (strain ATCC 700980 / DSM 13731 / RS-1)	Proteobacteria	-3.36	-4.34	-0.79			-2.94					-9.78	-19.4	-21.24	-11.31
1162668	Leptospirillum ferrooxidans (strain C2-3)	Nitrospirae	-4.13	-5.5				0.47			-11.48	-7.11	-6.8	-12.71	-21.66
743525	Thermus scotoductus (strain ATCC 700910 / SA-01)	Deinococcus-Thermus	-5.55	-6.74	-1.43			-0.98			-6.33	-6.63	-16.8	-16.82	-23.85	-5.47
937777	Deinococcus peraridilitoris (strain DSM 19664 / LMG 22246 / CIP 109416 / KR-200)	Deinococcus-Thermus	-1.17	-7.65	-1.95			-9.25			-21.76		-9.96	-13.76	-21.11	-11.16
525146	Desulfovibrio desulfuricans (strain ATCC 27774 / DSM 6949)	Proteobacteria	-3.16	-4.7	-8.91			-7.21	-8.78		-16.23		-11.33	-20.95	-23.49	-8.41
886293	Singulisphaera acidiphila (strain ATCC BAA-1392 / DSM 18658 / VKM B-2454 / MOB10)	Planctomycetes	-7.67	-8.39				-14.94	-1.03			-9.6	-16.66	-22.58		-13.6
243265	Photorhabdus luminescens subsp. laumondii (strain TT01)	Proteobacteria	-3.45	-7.82	-2.18			-9.39	-7.99			-21.93	-19.87	-6.93		-25.76				-17.49
415426	Hyperthermus butylicus (strain DSM 5456 / JCM 9403)	Crenarchaeota						-8.87		-11.52		-6.23			-15.43	-12.16
64091	Halobacterium salinarum (strain ATCC 700922 / JCM 11081 / NRC-1)	Euryarchaeota	-6.57	-5.11				-7.56			-11.28	-5.29		-6.74		-11.4				-14.97		-9.69
70601	Pyrococcus horikoshii (strain ATCC 700860 / DSM 12428 / JCM 9974 / NBRC 100139 / OT-3)	Euryarchaeota		-4.44						-9.44	-13.75	-4.98		0.68		-17.41						-11.59
69014	Pyrococcus kodakaraensis (strain ATCC BAA-918 / JCM 12380 / KOD1)	Euryarchaeota	-3.87	-5.21						-15.32	-8.64	-7.14		-2.1		-16.88						-15.04
696749	Acinetobacter baumannii (strain 1656-2)	Proteobacteria	-2.19	-5.73	-2.76			4.14			-10.09	-20.71	-7.94	-5.69	-14.75	-16.46				-11.74
405416	Acinetobacter baumannii (strain ACICU)	Proteobacteria	-2.31	-5.83	-2.83			3.98			-10.44	-20.95	-8.31	-5.92	-14.85	-16.83				-12.06
980514	Acinetobacter baumannii (strain TCDC-AB0715)	Proteobacteria	-2.33	-5.85	-2.87			3.77			-10.34	-20.96	-8.72	-5.82	-14.8	-16.87				-12.1
871585	Acinetobacter calcoaceticus (strain PHEA-2)	Proteobacteria	-2.63	-5.98	-3.83			3.86			-10.74	-21.86	-6.99	-5.87	-15.08	-16.97				-12.69
857087	Methylomonas methanica (strain MC09)	Proteobacteria	-8.18	-5.78	-4			-4.83	-2.25		-15.02	-20.42	-14.43	-11.84	-19.88	-18.02				-11.07
397948	Caldivirga maquilingensis (strain ATCC 700844 / DSM 13496 / JCM 10307 / IC-167)	Crenarchaeota	-1.92	-4.09							-17.07		-8.41	-12.31	-18.73	-25.41						0.08
511995	Azobacteroides pseudotrichonymphae genomovar. CFP2	Bacteroidetes	-2.17	-5.34									-34.21	-7.94		-20.9				-13.97
771875	Fervidobacterium pennivorans (strain DSM 9078 / Ven5)	Thermotogae		-5.42	-1.37							-9.37	-26.6	-10.49		-20.16				-18.38		-4.2
401614	Francisella tularensis subsp. novicida (strain U112)	Proteobacteria		-5.01	-0.24							-15.98	-25.25	-2.44		-19.86				-13.64
233412	Haemophilus ducreyi (strain 35000HP / ATCC 700724)	Proteobacteria			-4.98			-1.53				-20.74	-16.63			-14.9				-17.18
745277	Rahnella aquatilis (strain ATCC 33071 / DSM 4594 / JCM 1683 / NBRC 105701 / NCIMB 13365 / CIP 78.65)	Proteobacteria	-5.53	-8.19	-4.7			2.03	-8.86			-23.26	-18.84	-5.61		-15.56				-16.69
272844	Pyrococcus abyssi (strain GE5 / Orsay)	Euryarchaeota		-4						-5.97	-5.54	-5.81		-2.1		-18.67				-11.75		-16.48
522772	Denitrovibrio acetiphilus (strain DSM 12809 / N2460)	Deferribacteres	-4.97	-3.87	-5.88			-5.53	-7.76		-10.99	-4.29	-7.01	-18.99	-12.81	-19.81				-11.93
521460	Caldicellulosiruptor bescii (strain ATCC BAA-1888 / DSM 6725 / Z-1320)	Firmicutes	-1.56	-3.53	-5.94			-5.2	-7.75		-3.17	-7.96	-22.96	-4.23	-16.2	-22.4				-2.74		-7.57
351627	Caldicellulosiruptor saccharolyticus (strain ATCC 43494 / DSM 8903)	Firmicutes	-3.76	-2.42	-6.03			-4.47	-6.93		-1.93	-7.04	-22.54	-6.82	-16.54	-23.56				-3.49		-7.7
632292	Caldicellulosiruptor hydrothermalis (strain DSM 18901 / VKM B-2411 / 108)	Firmicutes	-1.9	-3.57	-6.09			-3.51	-2.55		-1.64	-7.93	-26.48	-5.33	-17.2	-22.19				-5.28		-8.16
632335	Caldicellulosiruptor kristjanssonii (strain ATCC 700853 / DSM 12137 / I77R1B)	Firmicutes	-0.61	-3.09	-6.14			-6.89	-2.83		1.02	-6.49	-25.67	-5.45	-16.2	-21.86				-3.91		-8.62
608506	Caldicellulosiruptor obsidiansis (strain ATCC BAA-2073 / strain OB47)	Firmicutes	-2.94	-3.47	-6.29			-6.16	-2.67		0.65	-9.1	-25.77	-7.35	-16.26	-22.76				-5.14		-12.03
632518	Caldicellulosiruptor owensensis (strain ATCC 700167 / DSM 13100 / OL)	Firmicutes	-2.85	-3.35	-6.27			-5.06	-3.58		-0.26	-8.88	-24.64	-7.53	-15.99	-23.05				-5.58		-11.86
632348	Caldicellulosiruptor kronotskyensis (strain DSM 18902 / VKM B-2412 / 2002)	Firmicutes	-3.1	-4.2	-6.41			-6.18	-5.87		-5.79	-9.44	-26.97	-8.41	-17.93	-24.8				-5.95		-9.91
929562	Emticicia oligotrophica (strain DSM 17448 / GPTSA100-15)	Bacteroidetes	-5.18	-6.64	-2.22			-8.85				-14.61	-28.81	-11.31	-17.6	-27.24				-19.8
292459	Symbiobacterium thermophilum (strain T / IAM 14863)	Firmicutes	-4.19	-7.95	-4.37			-14.4			-10.68		-9.39	-22.59		-6.78
226186	Bacteroides thetaiotaomicron (strain ATCC 29148 / DSM 2079 / NCTC 10582 / E50 / VPI-5482)	Bacteroidetes	-8.15	-9.65	-8.51			-13.45					-27.09	-14.87		-29						-15.81
479436	Veillonella parvula (strain ATCC 10790 / DSM 2008 / JCM 12972 / Te3)	Firmicutes	-7.21	-5.11	-6.73			-7.57						-15.2		-23.03				-19
416591	Thermotoga lettingae (strain ATCC BAA-301 / DSM 14385 / TMO)	Thermotogae		-4.64	0.78							-11.75	-16.07	-20.46	-16.05	-19.19
365046	Ramlibacter tataouinensis (strain ATCC BAA-407 / DSM 14655 / LMG 21543 / TTB310)	Proteobacteria	-2.35	-7.75	-2.78			-13.8				-17.61	-8.09	-25.09	-22.3	-11.09				-46.45
243231	Geobacter sulfurreducens (strain ATCC 51573 / DSM 12127 / PCA)	Proteobacteria	-5.81	-1.73				-17.21				-4.67	-5.45	-21.78	-22.58	-11.68
663917	Geobacter sulfurreducens (strain DL-1 / KN400)	Proteobacteria	-5.87	-1.74				-17.33				-4.6	-5.35	-22	-22.57	-11.69
633699	Lactobacillus johnsonii (strain FI9785)	Firmicutes								-10.87		-15.23	-15.87	-4.94		-24.98				-11.47
491077	Lactobacillus reuteri (strain ATCC 55730 / SD2112)	Firmicutes			-3.7	-5.61	-4.71	-7.68	-13.77		2.65	-19.36	-17.7	-2.58	-8.96	-20.72				2.65
557436	Lactobacillus reuteri (strain DSM 20016)	Firmicutes			-3.5	-3.59	-6.25	-7.68	-14.47			-20	-19	-5.23	-10.18	-20.21				-0.15
758678	Clostridium botulinum (strain 230613 / Type F)	Firmicutes	-2.5		-6.86			-2.6		-4.58	-5.31		-13.59	-5.12	-5.64	-22.34				-0.13		12.78
441772	Clostridium botulinum (strain Langeland / NCTC 10281 / Type F)	Firmicutes	-2.95		-7.19			-3.59		-6.39	-6.74		-17.21	-6.98	-6.41	-24.77				-1.82		10.92
441770	Clostridium botulinum (strain ATCC 19397 / Type A)	Firmicutes	-3.03		-7.3			-4.56		-10.31	-4.46		-17.24	-14.82	-6.4	-25.68				0.23		11.09
498214	Clostridium botulinum (strain Loch Maree / Type A3)	Firmicutes			-7.19			-3.2		-9.94	-5.18		-16.38	-14.47	-5.96	-25.68				-4.64		12.08
498213	Clostridium botulinum (strain Okra / Type B1)	Firmicutes	-2.82		-7.14			-2.23		-9.8	-5.95		-15.95	-14.69	-5.97	-24.13				-3.85		12
441771	Clostridium botulinum (strain Hall / ATCC 3502 / NCTC 13319 / Type A)	Firmicutes	-2.86		-6.19			-4.2	-9.39	-9.72	-4.16	-0.63	-16.4	-14.36	-6.15	-25.03				0.61		12.01
591001	Acidaminococcus fermentans (strain ATCC 25085 / DSM 20731 / VR4)	Firmicutes	-7.45	-5.89	-8.72			-12.33	-16.06		-8.18			-17.23	-15.26	-14.44				-7.03
633147	Olsenella uli (strain ATCC 49627 / DSM 7084 / CIP 109912 / JCM 12494 / VPI D76D-27C)	Actinobacteria	-7.52	-7.26	-9.42			-8.4	-5.93		-3.29	3.23			-15.03	-11.88				4.69
593750	Methanoregula formicica (strain DSM 22288 / NBRC 105244 / SMSP)	Euryarchaeota	-1.61	-2.04	-1.86			3.14			-18	-7.45	-1.07	-3.47		-6.07				-13.43		-3.59
309798	Coprothermobacter proteolyticus (strain ATCC 35245 / DSM 5265 / BT)	Firmicutes		-6.11	-3.65					-14.01		-9.39		-14.13		-11.95						-6.34
300852	Thermus thermophilus (strain HB8 / ATCC 27634 / DSM 579)	Deinococcus-Thermus	-6.07	-6.29	-1.35			-6.08		-8.43	-5.36	-3.61		-18.44	-26.17	-4.29
469378	Cryptobacterium curtum (strain ATCC 700683 / DSM 15641 / 12-3)	Actinobacteria			-9.43								-12	-11.96		-11.66				-27.24
457570	Natranaerobius thermophilus (strain ATCC BAA-1301 / DSM 18059 / JW/NM-WN-LF)	Firmicutes	-1.53	-4.12	-4.54			-4.8			-15.91	-9.01	-15.85	-20.6		-17.17				-13.04
926550	Caldilinea aerophila (strain DSM 14535 / JCM 11387 / NBRC 104270 / STL-6-O1)	Chloroflexi	-5.48	-7.81	-5.06			-17.12			-16.02	-16.06	-13.46	-19.23		-13.03
338963	Pelobacter carbinolicus (strain DSM 2380 / Gra Bd 1)	Proteobacteria	-1.44	-2.14	-4.12			-6.16	11.87			-14.15	-7.77	-16.46	-16.61	-10.58
269799	Geobacter metallireducens (strain GS-15 / ATCC 53774 / DSM 7210)	Proteobacteria	-5.85	-2.05	-7.46			-15.88				-4.32		-21.12	-24.04	-13.21				-30.8
438753	Azorhizobium caulinodans (strain ATCC 43989 / DSM 5975 / ORS 571)	Proteobacteria	-4.28	-6.49	-2.54			0.77				-7.27	-5.94	-23.51		-9				-32.39
190650	Caulobacter crescentus (strain ATCC 19089 / CB15)	Proteobacteria	-3.69	-8.15	-0.82		-1.63	-17.47	0.31			-8.85	-12.82	-11.19		-9.38				-26.52
314260	Parvularcula bermudensis (strain ATCC BAA-594 / HTCC2503 / KCTC 12087)	Proteobacteria	-3.25	-5.81	2.08			-10.25				-6.32	-10.64	-14.98		-7.3				-29.92
991905	Polymorphum gilvum (strain LMG 25793 / CGMCC 1.9160 / SL003B-26A1)	Proteobacteria	-5.52	-6.11	-1.33			-10.03				-7.91	-5.95	-17.09		-8.06				-32.45
754035	Mesorhizobium australicum (strain LMG 24608 / HAMBI 3006 / WSM2073)	Proteobacteria	-0.61	-5.24	-1.06			-10.77				-4.69	-5.89	-6.25		-6.68				-36.8
557760	Rhodobacter sphaeroides (strain KD131 / KCTC 12085)	Proteobacteria	-0.99	-3.57	-0.35			-3.36				-8.33	-2.36	-6.76		-5.17				-37.29
691437	Geobacillus sp. (strain C56-T3)	Firmicutes	-4.38	-6.66	-1.76			-6.2			-12.07	-12.99	-14.05	-23.96	-15.13	-9.89			5.39	-3.87		-3.6
574556	Anaplasma centrale (strain Israel)	Proteobacteria								-9.31		-10.53		-16.52		-14.13				-39.52
757425	Campylobacter jejuni subsp. jejuni serotype HS:41 (strain ICDCCJ07001)	Proteobacteria	-1.47	-3.22				-4.91	-8.14			-4.87	-27.48	-0.86
1133850	Streptomyces hygroscopicus subsp. jinggangensis (strain 5008)	Actinobacteria	-0.46	-4.76	-3.13			-19.16			-18.1	-5.22	-3.91	-14.5	-26.24	-1.62
867904	Methanomethylovorans hollandica (strain DSM 15978 / NBRC 107637 / DMS1)	Euryarchaeota	-3.01	-1.58	-3.55			4.23				-6.55	-13.46	-8.24	-12.06	-25.39						-15.48
930169	Alcanivorax dieselolei (strain DSM 16502 / CGMCC 1.3690 / B-5)	Proteobacteria	-5.26	-6.1	-3.09			-11.66	-4.04		-13.65	-17.78	-9.96	-17.11	-23.53	-5.96				-18.99
526227	Meiothermus silvanus (strain ATCC 700542 / DSM 9946 / VI-R2)	Deinococcus-Thermus	-3.09	-9.03	-0.38			-8.85	-6.21	-3.86	-6.88	-11.17	-12.71	-22.66	-24.68	-7.5				-14.08		3.93
479434	Sphaerobacter thermophilus (strain DSM 20745 / S 6022)	Chloroflexi	-4.41	-4.59	-4.44			-3.67	-8.02		-6.77	-4.76	-4.93	-20.08	-25.5	-6.46				-20.41
580340	Thermovirga lienii (strain ATCC BAA-1197 / DSM 17291 / Cas60314)	Synergistetes	-2.2	-6.99	-6.79			-1.26	-6.3		-10.66			-18.13	-21.19	-9.66				-21.94		-9.63
633145	Dehalococcoides sp. (strain GT)	Chloroflexi	-4.84	-1.99	-6.66			-2.35			-15.6		-13.27	-10.94	-13.41	-8.66						-14.21
311424	Dehalococcoides sp. (strain VS)	Chloroflexi	-5.02	-2.47	-6.1			-4.05			-14.27		-13.55	-11.03	-13.17	-10.56						-13.57
552811	Dehalogenimonas lykanthroporepellens (strain ATCC BAA-1523 / JCM 15061 / BL-DC-9)	Chloroflexi	-3.27	-2.5	-6.5			0.51			-11.78		-5.06	-15.79	-18.19	-9.62				-8.91		-10.83
509193	Thermoanaerobacter brockii subsp. finnii (strain ATCC 43586 / DSM 3389 / AKO-1)	Firmicutes	-1.66	-3.39	-3.81			-3.9			-12.85	-6.34	-21.14	-12.22	-11.96	-17.41				-9.65		-21.26
583358	Thermoanaerobacter mathranii (strain DSM 11426 / CIP 108742 / A3)	Firmicutes	-2.67	-3.7	-3.87			-2.48			-13.66	-6.71	-19.68	-8.56	-12.12	-18.24				-10.13		-20.98
573062	Thermoanaerobacter sp. (strain X513)	Firmicutes	-1.58	-3.35	-3.9			-3.44			-12.95	-6.1	-20.67	-8.49	-11.83	-17.6				-10.06		-20.73
648996	Thermovibrio ammonificans (strain DSM 15698 / JCM 12110 / HB-1)	Aquificae	1.86	-2.62	0.02			-4.68	1.72		-8.8	-5.4	-20.73	-10.17	-15.79	-11.61						-23.8
291272	Blochmannia pennsylvanicus (strain BPEN)	Proteobacteria	-5.7	-6.16	-8.25				-6.74			-16.2	-20.5	-8.51						-14.95
859654	Blochmannia vafer (strain BVAF)	Proteobacteria	-2.43	-5.99	-8.53				-5.1				-20.85	-7.28						-10.25
479437	Eggerthella lenta (strain ATCC 25559 / DSM 2243 / JCM 9979 / NCTC 11813 / VPI 0255)	Actinobacteria	-1.68		-3.86			-13.31			-9.71	-3.19	-8.06	-25.68	-20.85	-12.82				-14.13
979556	Microbacterium testaceum (strain StLB037)	Actinobacteria	-1.65	-8.36	-2.07						-17.9	-1.94	-6.49	-24.25	-23	-6.37				-28.03
644284	Arcanobacterium haemolyticum (strain ATCC 9345 / DSM 20595 / NBRC 15585 / NCTC 8452 / 11018)	Actinobacteria			-4.86			-11.91		-19.2		-1.93		-18.01		-14.29
585394	Roseburia hominis (strain DSM 16839 / NCIMB 14029 / A2-183)	Firmicutes	-6.45	-4.79	-9.55			-8.18		-16.01				-9.59	-10.17	-15.87				-1.83
384616	Pyrobaculum islandicum (strain DSM 4184 / JCM 9189)	Crenarchaeota	-0.25	-3.25	-2.72			-8.68	-1.43	-3.82	-9.32	1.7			-14.81	-11.4			-15.43			1.56
604354	Thermococcus sibiricus (strain MM 739 / DSM 12597)	Euryarchaeota			-3.21					-0.74	-4.56	-3.83		1.86	-16.31	-15.93			-16.84			3.5
186497	Pyrococcus furiosus (strain ATCC 43587 / DSM 3638 / JCM 8422 / Vc1)	Euryarchaeota	-3.58	-3.93	-3.34			-13.07			-7.06	-6.93		0.46		-18.76						-16.54
765177	Desulfurococcus mucosus (strain ATCC 35584 / DSM 2162 / JCM 9187 / O7/1)	Crenarchaeota		-4.65	0.7						-5.42			5.14	-19.45	-15.42			-19.29	-15.54
471855	Slackia heliotrinireducens (strain ATCC 29202 / DSM 20476 / NCTC 11029 / RHS 1)	Actinobacteria	-4.17		-4.78			-15.37	-6.2					-11.2	-15.61	-14.36				-15.59
633148	Thermosphaera aggregans (strain DSM 11486 / M11TL)	Crenarchaeota		-4.42	0.7						-11.14	4.26		8.49		-17.23			-16.53	-7.94
1110509	Methanosaeta harundinacea (strain 6Ac)	Euryarchaeota	-3.58	-2.38	-0.78			2.81				-5.7	-8.49	-21.48								-14.18
400667	Acinetobacter baumannii (strain ATCC 17978 / NCDC KC 755)	Proteobacteria	-1.93	-5.53	-2.64						-8.75	-23.9	-6.67	-4.1	-13.87
484022	Francisella philomiragia subsp. philomiragia (strain ATCC 25017)	Proteobacteria	-4.27	-4.95	-0.26				-14.11		-6.92	-15.7	-25.02	-17.22	-16.09	-13.79				-16.86
590168	Thermotoga naphthophila (strain ATCC BAA-489 / DSM 13996 / JCM 10882 / RKU-10)	Thermotogae	-0.12	-2.81	-4.37				-11.35		-13.93	-7.68	-24.63	-18.14	-16.2	-13.92				-12.32		-5.9
126740	Thermotoga sp. (strain RQ2)	Thermotogae	0.73	-3.16	-4.5				-11.45		-14.36	-8.07	-28.45	-18.78	-16.76	-13.68				-14.74		-7.83
390874	Thermotoga petrophila (strain RKU-1 / ATCC BAA-488 / DSM 13995)	Thermotogae	-0.25	-3.06	-4.5				-11.32	-14.25	-15.25	-7.87	-25.14	-18.57	-16.56	-15.44				-12.26		-6.83
298654	Frankia sp. (strain EuI1c)	Actinobacteria	-3.7	-6.53	-2.22			-21.95			-15.86	-5.62	-3.73	-30.24	-32.4	-6.1				2.36		-6.54
267377	Methanococcus maripaludis (strain S2 / LL)	Euryarchaeota	-3.55	-2.7	-1.78			5.36	-6.95	-6.92	-13.29	-1.66	-10.42			-27.12			-25.65			-9.33
436308	Nitrosopumilus maritimus (strain SCM1)	Thaumarchaeota	-5.74	-3.91				2.26	-2.23		-10.63					-23.97			-28.6	-0.43
572479	Halanaerobium praevalens (strain ATCC 33744 / DSM 2228 / GSL)	Firmicutes			-3.98			-5.44	0.35	-15.38		-9.47		-14.33	-11.68	-23.28				-13.77
278197	Pediococcus pentosaceus (strain ATCC 25745 / 183-1w)	Firmicutes				-13.35	-5.13					-12.08	-25.09	-8.74	-10.79	-19.96				-4.07
188937	Methanosarcina acetivorans (strain ATCC 35395 / DSM 2834 / JCM 12185 / C2A)	Euryarchaeota	-2.34	-1.55	-1.79			6.17			-7.92	-2.79	-8.5	-11.26	-12.97	-27.88				-16.17		-20.64
266835	Rhizobium loti (strain MAFF303099)	Proteobacteria	-0.38	-5.17	-2.19		-1.3	15.22	2.07			-4.69	-6.12	-7.66		-7.29				-34.88
990288	Acidithiobacillus caldus (strain SM-1)	Proteobacteria	0	-8.22	-2.32			-0.66	11.08		-7.1	-14.35	-12.24	-8.64		-8.6				-26.42
649638	Truepera radiovictrix (strain DSM 17093 / CIP 108686 / LMG 22925 / RQ-24)	Deinococcus-Thermus	-4.04	-7.75	0.79			-15.77	-4.39	-17.65	-15.87	-7.75	-10.89	-25	-28.82	-7.09				-8.15		-1.76
714313	Lactobacillus sanfranciscensis (strain TMW 1.1304)	Firmicutes				-13.36	-2.01		-9.45	-12.78		-13.71	-28.01	-3.57		-23.88				-6.49
600809	Blattabacterium sp. subsp. Periplaneta americana (strain BPLAN)	Bacteroidetes	-4.77	-5.04	-6.92				3.51				-44.76			-24.03
442563	Bifidobacterium animalis subsp. lactis (strain AD011)	Actinobacteria	-9.18	-7.43	-7.19			-6.91	-7.2	-18		-11.02	-9.84		-24.35	-11.8				-22.82
1017264	Bordetella pertussis (strain CS)	Proteobacteria	-7.49	-5.23	-4.95			-8.91	-2.09			-16.54	-5.53	-21.6		-9.03				-51.21
483219	Myxococcus fulvus (strain ATCC BAA-855 / HW-1)	Proteobacteria	-8.49	-5.84	-2.45		-0.85	-22.02				-3.75	-4.34	-24.51		-5.67				-48.15
1278073	Myxococcus stipitatus (strain DSM 14675 / JCM 12634 / Mx s8)	Proteobacteria	-10.68	-7.98	-3.18			-23.55					-4.04	-28.76		-7.3				-51
661367	Legionella longbeachae serogroup 1 (strain NSW150)	Proteobacteria	-6.61	-6.48	-2.21		-11.87	-10.22		-14.88		-16.27	-20.99	-5.23		-26.69				-1.86
526224	Brachyspira murdochii (strain ATCC 51284 / DSM 12563 / 56-150)	Spirochaetes	-1.71	-2.08				-6.37	-11.83		-13.49		-27.19	-11.96	-11.11	-29.69			-34.31	-2.94
272563	Clostridium difficile (strain 630)	Firmicutes	-3.34		-0.67			-3.8	-13.67	2	-2.24	2.33	-14.94	-12.79	-6.84	-26.71			-29.16	-0.89		-4.43
517418	Chloroherpeton thalassium (strain ATCC 35110 / GB-78)	Chlorobi	-2.22	-4.88	-2.29			-2.54	-12.31		-3.91		-16.99	-10.34	-13.74	-21.15			-27.7	-17.8		-9.11
526222	Desulfovibrio salexigens (strain ATCC 14822 / DSM 2638 / NCIB 8403 / VKM B-1763)	Proteobacteria	-2.34	-4.06	-1.87			-9.95	-5.72			-9.77	-14.65	-11.94	-16.63	-13.95			-17.47	-18.73		-17.06
645464	Campylobacter jejuni subsp. jejuni serotype HS21 (strain M1 / 99/308)	Proteobacteria	-1.19	-3.17	-5.53			-4.45	-8.01			-4.35	-26.52	0.05	-10.82	-24.6			-27.91			-9.39
567106	Campylobacter jejuni subsp. jejuni (strain IA3902)	Proteobacteria	-1.09	-3	-5.51			-3.51	-7.78	-12.65		-4.41	-27.27	0.67	-10.5	-25.04			-26.73	0.16		-10.88
331678	Chlorobium phaeobacteroides (strain BS1)	Chlorobi	2.92	-0.49	-1.83			-6.68	-4.88		2.17		-18.79	-4.94	-17.08	-11.77			-17.86			-8.92
324925	Pelodictyon phaeoclathratiforme (strain DSM 5477 / BU-1)	Chlorobi	2.2	0.06	-2.15			-4.74	-8.74		-4.15		-16.51	-6.59	-15.25	-11.38			-15.95			-9.5
263820	Picrophilus torridus (strain ATCC 700027 / DSM 9790 / JCM 10055 / NBRC 100828)	Euryarchaeota	-4.14	-2.51	-1.79			-12.15	-6.8	-9.02	-11.85	0.01	-19.37	-16.04	-13.41	-15.63			-28.68			-1.77
883	Desulfovibrio vulgaris (strain Miyazaki F / DSM 19637)	Proteobacteria	-5.04	-5.23	-5.12			-13.53	-4.78		-11.59		-8.57	-40.47	-24.2	-8.75						-17.46
568815	Brucella microti (strain CCM 4915)	Proteobacteria	-4.21	-5.19	-2.05			-6.74	-12.65	-12.15	-4.14	-4.72	-7.31	-2.95		-3.28			-21.6
520461	Brucella pinnipedialis (strain NCTC 12890 / BCCN 94-73 / B2/94)	Proteobacteria	-4.16	-5.11	-2.13			-6.74	-12.67	-12.55	-2.75	-7.63	-6.88	-2.23	-15.42	-3			-21.54
204722	Brucella suis biovar 1 (strain 1330)	Proteobacteria	-3.92	-4.92	-1.95			-5.67	-12.22	-11.2	-3.22	-7.15	-6.68	-2.4	-14.73	-2.72			-19.66			-4.32
679935	Alistipes finegoldii (strain DSM 17242 / JCM 16770 / AHN 2437 / CCUG 46020 / CIP 107999)	Bacteroidetes	-7.12	-4.79	-7.06			-13.86	-13.98		-27.43		-12.19	-13.45	-17.55	-18.28				-12.7
887061	Methylovorus sp. (strain MP688)	Proteobacteria	-7.36	-5.32	-2.25			-2.68	-3.13			-18.01	-8.25	-12.28	-21.27	-13.86				19.67
423212	Legionella pneumophila serogroup 1 (strain 2300/99 Alcoy)	Proteobacteria	-8.78	-6.32	-4.65		-9.66	-9.78		-9.34	-11.9	-13.34		-5.04	-19.3	-23.1				-1.83		-15.11
272624	Legionella pneumophila subsp. pneumophila (strain Philadelphia 1 / ATCC 33152 / DSM 7513)	Proteobacteria	-9.7	-6.81	-4.19		-11.23	-10.19		-10.73	-12.88	-14.79		-7.01	-20.56	-24.99				-3.88
643562	Desulfovibrio aespoeensis (strain ATCC 700646 / DSM 10631 / Aspo-2)	Proteobacteria	-3.74	-4.61	-1.57			-4.1	5.12			-10.39	-5.5	-29.46	-20.18	-11.84			-14.36	-27.2		-17.98
573059	Desulfovibrio vulgaris (strain RCH1)	Proteobacteria	-5.97	-4.85	-2.36			-9.82	3.77				-9.58	-34.02	-24.52	-8.89				-26.16		-10.47
190192	Methanopyrus kandleri (strain AV19 / DSM 6324 / JCM 9639 / NBRC 100938)	Euryarchaeota	-3.47	-3.36	0.16			8.42			-9.3		-12.91			-11.38						-24.44
642492	Cellulosilyticum lentocellum (strain ATCC 49066 / DSM 5427 / NCIMB 11756 / RHM5)	Firmicutes	-4.12	-4.68	0.13	-7.62	-11.75	-3.34	13.84	-8.91	3.98	-8.99	-29.57	-9.63	-11.92	-20.06				-3.04		-9.46
472759	Nitrosococcus halophilus (strain Nc4)	Proteobacteria	-7.17	-6.18	-1.18			-9.53	-1.33		-11.89	-15.07	-15.12	-18.08	-19.68	-8.89			-22.7	-4.53		-12.67
122586	Neisseria meningitidis serogroup B (strain MC58)	Proteobacteria	-4.85	-2.86	-5.14	-2.92	4.7	2.05	-2.31	-8.7	-2.46	-9.35	-15.88	-13.27	-19.39	-16			-19.33	-19.12
623	Shigella flexneri	Proteobacteria	-8.17	-7.84	-3.89			-7.12	-7.04			-15.05	-18.42	-1.01	-11.22	-19			-22.36	-21.52
1008459	Taylorella asinigenitalis (strain MCE3)	Proteobacteria			-5.81	-12.48	-2.83	-3.5	-3.72	-14.67	-7.85	-7.99	-18.19	-11.12	-19.67	-24.98			-27.87	-20.06		-10.45
937774	Taylorella equigenitalis (strain MCE9)	Proteobacteria			-5.83	-13.31	-4.73	-5.01	-2.64		-7.2	-9.65	-18.95	-21.01	-19.84	-22.47			-35.27	-16.82		-12.01
666510	Acidilobus saccharovorans (strain DSM 16705 / VKM B-2471 / 345-15)	Crenarchaeota			-2.83					-0.96	-12.8	-4.31		-16.55	-20.77	-14.02			-32.69			-12.55
272557	Aeropyrum pernix (strain ATCC 700893 / DSM 11879 / JCM 9820 / NBRC 100138 / K1)	Crenarchaeota		-3.63	-3.9					-2.41	-12.34	-1.76		-23.33	-20.55	-11.22			-22.26	-16.53		-13.3
634956	Geobacillus thermoglucosidasius (strain C56-YS93)	Firmicutes	-7.36	-5.47	-1.8			-7.09	13.3	-12.03	-10.83	-12.19	-12.83	-2.87	-13.52	-12.44			1.23	-1.4		-19.08
582402	Hirschia baltica (strain ATCC 49814 / DSM 5838 / IFAM 1418)	Proteobacteria	-4.6	-5.45	-0.83	-12.97	-13.86	-8.34	-9.02		-8.62	-10.69	-14.39	-6.13	-16.19	-16.43			-29.11	-9.96		-8.28
1215343	Liberibacter crescens (strain BT-1)	Proteobacteria	-2.16	-5.1	-6.85		-13.79	-8.32		-11.06	-5.96	-9.71	-8.21	-5.38	-11.41	-19.73			-32.23	-9.61
634500	Erwinia billingiae (strain Eb661)	Proteobacteria	-7.9	-8.47	-3.1	-7.15	-1.87	1.75	-12.31	-8.12		-14.26	-13.05	-7.97	-16.64	-11.13			-24.89	-36.18
190304	Fusobacterium nucleatum subsp. nucleatum (strain ATCC 25586 / CIP 101130 / JCM 8532 / LMG 13131)	Fusobacteria		-2.9	0.16				-9.94	-11.84				-15.78		-26.02			-18.45
444178	Brucella ovis (strain ATCC 25840 / 63/290 / NCTC 10512)	Proteobacteria	-4.72	-5.23	-2.17			-5.97	13.77	-13.53	-4.99	-8.32	-8.35	-4.3	-16.23	-3.9			-21.43
452638	Polynucleobacter necessarius subsp. necessarius (strain STIR1)	Proteobacteria	-2.11	-3.8	-4.42			3.23	14.68	-6.73	2.29	-11.51	-1.28	-4.85	-17.45	-12.63			-11.39	-12.87
880071	Flexibacter litoralis (strain ATCC 23117 / DSM 6794 / NBRC 15988 / NCIMB 1366 / Sio-4)	Bacteroidetes	-1.39	-5.5			-16.1	-16.47	-12.57				-30.3	-14.33		-32.16				-4.71		-10.55
593117	Thermococcus gammatolerans (strain DSM 15229 / JCM 11827 / EJ3)	Euryarchaeota	-4.57	-5.85						-5.26	-12.98	-6.9	-15.21	-4.06	-20.29	-16.78			-20.98	-19.37		-31.73
1144275	Corallococcus coralloides (strain ATCC 25202 / DSM 2259 / NBRC 100086 / M2)	Proteobacteria	-11.09	-7.69	-2.91			-22.33			-25.24	-2.88	-6.47	-27.84		-10.6				-48.05
187303	Methylocystis sp. (strain SC2)	Proteobacteria	-4.07	-5.97	-1.82		-1.36	-5.08	14.89		2.7	-3.7	-9.7	-18.55	-16.7	-8.17			-26.26	-5.23		-14.4
523791	Kangiella koreensis (strain DSM 16069 / KCTC 12182 / SW-125)	Proteobacteria	-8.49	-7.43	-3.77		-8.02					-21.7		-21.18	-11.54	-22.64			-22.46	-18.37
75379	Thiomonas intermedia (strain K12)	Proteobacteria	-3.52	-8.06	-0.82		0.57	-8.19	-2.3		-8.25	-20.45	-4.62	-27.84	-23.85	-9.59			-24.73	-20.15
931626	Acetobacterium woodii (strain ATCC 29683 / DSM 1030 / JCM 2381 / KCTC 1655)	Firmicutes	-3.1	-3.31	-5.27	-9.72	-8.25	-6.27	-15.29	-11.92	-4.65	-2.88	-21.07	-17.01	-8.94	-21.16	-25.65	-19.64	-20.01	-7.7	-34.06	63.08
574087	Acetohalobium arabaticum (strain ATCC 49924 / DSM 5501 / Z-7288)	Firmicutes	-2	-3.43	-5.27			-1.73	-7.9	-18.01	5.05	-6.43	-18.9	-11.11	-12.37	-16.96	-25.37	-21.18		-5.95	-34.45	-9.77
1121335	Clostridium stercorarium subsp. stercorarium (strain ATCC 35414 / DSM 8532 / NCIMB 11754)	Firmicutes	-4.87	-3.97	-7.52			-6.84	-12.11	-17.78	-1.39	-14.4	-13.97	-9.38	-13.13	-21.92	-21.25	-18.31		-6.95	-33.01	-3.85
434271	Actinobacillus pleuropneumoniae serotype 3 (strain JL03)	Proteobacteria	-6.91	-6.3	-5.22			-0.83	-4.17			-25.32	-19.04	-5.81	-16.5	-17.16	-21.91	-20.49		-22.76	-39.27
1005058	Gallibacterium anatis (strain UMN179)	Proteobacteria	-7.08	-6.42	-5.45			0.4	-3.65			-28.52	-17.38	-3.78	-16.58	-23.22	-22.74	-22.34		-22.25	-40.44
1132496	Pasteurella multocida (strain HN06)	Proteobacteria	-7.45	-6.36	-5.75			-3.66	-3.01			-22.63	-22.26	-6.55	-13.68	-12.07	-20.69	-22.68		-19.95	-40.03
557723	Haemophilus parasuis serovar 5 (strain SH0165)	Proteobacteria		-5.84	-4.98			-5.24	-3.33			-24.7	-17.96	-4.24	-16.07	-18.07	-17.59	-19.76		-18.82	-37.31
862965	Haemophilus parainfluenzae (strain T3T1)	Proteobacteria		-6.43	-5.29			1.16	-4.19			-20.35	-20.55	-5.34	-13.85	-17.06	-19.49	-25.72		-16.87	-40.97
634176	Aggregatibacter aphrophilus (strain NJ8700)	Proteobacteria	-6.96	-6.16	-5.17			2.48	-3.41			-19.62	-15.33	-3.29	-13.96	-12.29	-18.3	-19.52		-13.84	-34.7
221988	Mannheimia succiniciproducens (strain MBEL55E)	Proteobacteria	-5.55	-5.65	-5.1			1.57				-16.09	-16.43	-2.36	-12.88	-17.22	-18.77	-19		-14.1	-34.92
862964	Haemophilus influenzae (strain 10810)	Proteobacteria	-4.38	-5.93	-5.24			0.83	-2.52	-9.56		-20.31	-16.7	-2.99	-12.42	-14.1	-20.83	-20.02		-10.66	-37.22
668336	Aggregatibacter actinomycetemcomitans serotype C (strain D11S-1)	Proteobacteria		-5.6	-4.78			4.07	-2.66			-18.27	-16.78	0.8		-13.56	-17.57	-16.51		-11.86	-32.95
696125	Bartonella clarridgeiae (strain CIP 104772 / 73)	Proteobacteria						-1.67		-13		-16.39	-22.72	-0.13	-14.09	-7.93	-18.85	-18.49		-9.54	-27.74
537457	Actinobacillus pleuropneumoniae serotype 7 (strain AP76)	Proteobacteria	-6.96	-6.48	-5.32			-1.34	-4.31	-10.8	-14.57	-25.63	-20.09	-7.08	-16.65	-18.34	-22.34	-21.2	-23.19	-23.77	-39.71
205914	Haemophilus somnus (strain 129Pt)	Proteobacteria			-5.66			-2.17	-3.26	-16.87	-13.19	-24.69	-20.68	-9.1	-11.93	-20.11	-23.73	-22.74	-24.11	-17.3	-43.97
228400	Haemophilus somnus (strain 2336)	Proteobacteria		-6.13	-5.51			-2.02	-2.29	-15.39	-14.18	-25.01	-21.97	-10.33	-12.02	-21.23	-23.37	-22.97	-25.52	-24.6	-43.82
281310	Haemophilus influenzae (strain 86-028NP)	Proteobacteria	-4.65	-6.06	-4.35			0.18		-8.24	-8.06	-20.86	-18.13	-3.59	-12.86	-16.61	-21.78	-20.42	-21.41	-12.33	-38.1
262727	Haemophilus influenzae (strain R2846 / 12)	Proteobacteria	-5.33	-6.26	-4.59			-0.59	-3.29	-13.09	-9.24	-21.81	-19.4	-5.14	-13.77	-16.87	-24.52	-21.44	-22.52	-14.02	-41.16
262728	Haemophilus influenzae (strain R2866)	Proteobacteria	-4.82	-6.19	-5.48			-0.07	-4.07	-12.8	-8.6	-21.24	-19.25	-4.12	-13.25	-16.07	-22.31	-21.38	-21.98	-11.98	-39.35
71421	Haemophilus influenzae (strain ATCC 51907 / DSM 11121 / KW20 / Rd)	Proteobacteria	-4.69	-6.07	-4.38			0.36	-3.99	-12.85	-9.22	-20.79	-19.05	-3.13	-12.98	-16.27	-21.8	-21.23	-21.22	-16.74	-39.08	-12.11
676032	Francisella cf. novicida (strain 3523)	Proteobacteria		-4.81	0.22					-9.98	-3.42	-17.54	-16.54	-1.09	-14.36	-16.4	-29.45	-16.24	-24.09	-5.09	-38.74	-3.6
984129	Francisella cf. novicida (strain Fx1)	Proteobacteria		-4.75	0.19					-11.07	-5.45	-17.54	-17.72	-1.04	-15.44	-17.82	-31.08	-15.92	-24.13	-10.7	-37.74	-4.76
573569	Francisella sp. (strain TX077308)	Proteobacteria	-4.88	-4.71	0.04			-8.17	-1.51	-8.25	-2.83	-14.77	-8.98	-2.16	-15.44	-17.49	-29.83	-18.62	-25.28	-8.1	-37.2	-4.34
393011	Francisella tularensis subsp. holarctica (strain OSU18)	Proteobacteria		-4.23	0.35					-9.49	-3.78	-13.59	-17.05	1.04	-14.53	-15.81	-27.92	-15.19	-10.06	-10.25	-35.32	-3.64
760142	Hippea maritima (strain ATCC 700847 / DSM 10411 / MH2)	Proteobacteria	-0.41	-0.4	-4.89			7.23	9.64	-11.38	-1.96	-6.58	-22.8	-3.48	-10.93	-16.89	-26.17	-14.05		-12.61	-40.45	4.3
289376	Thermodesulfovibrio yellowstonii (strain ATCC 51303 / DSM 11347 / YP87)	Nitrospirae	-2.91	-1.35	-3.81			3.5	7.3	-11.83	-4.59	-11.7	-13.46	-2.05	-12.47	-13.47	-30.11	-15.22		-14.75	-39.47
311403	Agrobacterium radiobacter (strain K84 / ATCC BAA-868)	Proteobacteria	-1.99	-5.14	-1.96			-11.11				-7.2	-6.47	-5.18		-8.51	-20.41	-26			-29.43
546272	Brucella melitensis biotype 2 (strain ATCC 23457)	Proteobacteria	-4.08	-4.93	-1.98			-6.25				-7.41	-7.13	-1.54		-2.79	-18.16	-20.57			-33.73
880591	Ketogulonicigenium vulgare (strain Y25)	Proteobacteria	-5.15	-4.15	-2.32			-7.51				-12.41	-5.05	-8.45		-4.86	-13.21	-23.88			-33.67
311402	Agrobacterium vitis (strain S4 / ATCC BAA-846)	Proteobacteria	-3.81	-5.41	-1.55			-11.95				-11.02	-9.66	-10.54		-10.52	-16.92	-21.64			-44.11
634177	Gluconacetobacter xylinus (strain NBRC 3288 / BCRC 11682 / LMG 1693)	Proteobacteria	-6.97	-6.18	-3.08			-14.31	-0.88			-9.6	-8.9	-12.75		-11.84	-15.53	-14.67			-37
404380	Geobacter bemidjiensis (strain Bem / ATCC BAA-1014 / DSM 16622)	Proteobacteria	-4.1	-1.68	1.28			-9.84				-9.63	-5.32	-17.23		-12.86	-11.88	-21.65			-41.08
313596	Robiginitalea biformata (strain ATCC BAA-864 / HTCC2501 / KCTC 12146)	Bacteroidetes	-3.78	-7.23	-1.05			-18.53				-14.71	-8.6	-12.2		-19.17	-16.35	-24.33			-45.58
450851	Phenylobacterium zucineum (strain HLK1)	Proteobacteria	-4.12	-7.58	-0.06			-19.59				-9.52	-9.23	-22.84		-9.78	-10.16	-22.68			-36.36
334390	Lactobacillus fermentum (strain NBRC 3956 / LMG 18251)	Firmicutes	-8.93		-3.44			-12.85				-16.05	-8.93	-4.92		-17.52	-19.13	-11.69		-0.42	-31.01
177439	Desulfotalea psychrophila (strain LSv54 / DSM 12343)	Proteobacteria	-1.73	0.45	-4.88			-6.13				-12.88	-11.55	-14.23		-13.25	-23.78	-17.74			-34.68
998820	Lactobacillus casei (strain BD-II)	Firmicutes		-5.17	-2.22			-8.16	-9.19			-11.13	-15.33	1.13		-13.84	-13.9	-17.58			-34.87
999378	Lactobacillus casei (strain LC2W)	Firmicutes	-6.58	-5.15	-2.22			-8.05	-9.22			-11.03	-15.08	1.16		-13.73	-13.84	-17.56			-34.9
498216	Lactobacillus casei (strain Zhang)	Firmicutes	-7.11	-5.36	-2.19			-8.85	-9.84			-12.36	-16.2	-0.66		-14.37	-14.38	-21.33			-37.67
568703	Lactobacillus rhamnosus (strain ATCC 53103 / GG)	Firmicutes	-7.7	-5.56	-2.41			-10.4	-9.63			-13.21	-15.2	-3.97		-15.59	-15.54	-19.54			-37.63
568704	Lactobacillus rhamnosus (strain Lc 705)	Firmicutes	-6.58	-5.48	-2.35			-9.83	-9.56			-12.89	-14.64	-2.75		-15.68	-15.38	-19.43			-37.31
891391	Lactobacillus acidophilus (strain 30SC)	Firmicutes							-6.92		-6.39	-13.65	-16.12	-3.42		-20.67	-24.35	-24.36			-27.5
695562	Lactobacillus amylovorus (strain GRL 1118)	Firmicutes							-7.12		-6.96	-13.82	-16.8	-3.76		-22.16	-24.72	-24.97			-27.9
695560	Lactobacillus amylovorus (strain GRL 1112)	Firmicutes							-6.57		-6.13	-13.43	-16.04	-2.82		-21.8	-23.53	-23.69			-26.57
405566	Lactobacillus helveticus (strain DPC 4571)	Firmicutes			-4.14				-11.97			-14.35	-21.57			-23.1	-29.08	-23.23			-34.06
767462	Lactobacillus helveticus (strain H10)	Firmicutes			-4				-11.2			-12.66	-18.33	-3.01		-22.06	-24.57	-20.99			-29.36
1033837	Lactobacillus kefiranofaciens (strain ZW3)	Firmicutes			-3.44				-10.04			-14.61	-18.83	-2.02		-23.53	-24.94	-20.27			-28.04
701521	Pediococcus claussenii (strain ATCC BAA-344 / DSM 14800 / JCM 18046 / KCTC 3811 / P06)	Firmicutes							-9.36			-16.56	-18.12	-5.9		-22.46	-25.3	-21.16			-30.78
655815	Zunongwangia profunda (strain DSM 18752 / CCTCC AB 206139 / SM-A87)	Bacteroidetes	-4.33	-6.29	-2.11							-14.28	-17.61	-1.92		-25.4	-25.74	-15.84		-0.24	-37.35
644042	Lactobacillus plantarum (strain JDM1)	Firmicutes	-9.39	-6.08	-2.96			-6.94	-10.33			-21.77	-11.93	-3.7		-17.54	-28.6	-19.83		-0.4	-35.7
889932	Lactobacillus plantarum (strain ST-III)	Firmicutes	-9	-6	-2.86			-6.39	-9.95			-21.28	-11.22	-2.61		-17.05	-27.8	-18.72		0.01	-34.34
1229758	Leuconostoc carnosum (strain JB16)	Firmicutes	-6.98	-5.28	-1.13			-6.91	-11.25		4.21	-21.93	-12.05	-7.69		-20.71	-36.63	-22		-0.39	-33.08
762051	Leuconostoc kimchii (strain IMSNU 11154 / KCTC 2386 / IH25)	Firmicutes	-7.5	-5.05	-1.07			-5.76	-10.44		3.26	-21.31	-15.74	-3.77		-19.71	-34.14	-21.28			-27
979982	Leuconostoc sp. (strain C2)	Firmicutes	-7.9	-5.22	-1.06			-6.23	-13.88		2.35	-21.92	-14.27	-4.89		-19.68	-35.35	-22.71			-28.86
1229756	Leuconostoc gelidum (strain JB7)	Firmicutes	-6.84		-1.28			-5.46	-13.72		0.15	-20.93	-12.5	-4.53		-21.72	-37.26	-22.49		-10.71	-31.41
762550	Leuconostoc gasicomitatum (strain DSM 15947 / CECT 5767 / JCM 12535 / LMG 18811 / TB1-10)	Firmicutes	-6.36		-1.17			-5.84				-20.38	-13.43	-3.7		-21.33	-36.08	-21.66		-12.62	-29.91
226185	Enterococcus faecalis (strain ATCC 700802 / V583)	Firmicutes			-3.9						-16.72	-16.63	-20.65	-7.25		-15.69	-21.6	-20.71			-30.75
272626	Listeria innocua serovar 6a (strain CLIP 11262)	Firmicutes	-1.59	-4.66	-3.6			-8.37	-10.27		-18.52	-14.75	-23.33	-4.48		-18.44	-23.02	-23.86			-34.68
653938	Listeria monocytogenes serotype 1/2a (strain 08-5578)	Firmicutes	-1.66	-4.63	-3.73			-8.08	-10.53		-16.36	-13.78	-22.36	-4.68		-17.99	-23.76	-20.78			-34.55
637381	Listeria monocytogenes serotype 1/2a (strain 08-5923)	Firmicutes	-1.73	-4.63	-3.75			-8.09	-10.63		-16.51	-13.81	-22.17	-5.07		-17.88	-24.07	-21.15			-35
1030009	Listeria monocytogenes serotype 4a (strain M7)	Firmicutes	-1.48	-4.54	-3.62			-7.83	-9.12		-16.95	-13.45	-21.76	-4.24		-18.4	-22.77	-20.37			-33.87
393133	Listeria monocytogenes serotype 1/2a (strain 10403S)	Firmicutes	-1.92	-4.66	-3.71			-8.43	-10.85		-18.3	-14.05	-22.56	-5.88		-18.19	-24.95	-22.06			-36.22
169963	Listeria monocytogenes serovar 1/2a (strain ATCC BAA-679 / EGD-e)	Firmicutes	-1.89	-4.7	-3.73			-8.37	-10.81		-18.44	-14.16	-22.85	-5.84		-18.3	-25	-22.1			-36.21
568819	Listeria monocytogenes serotype 4b (strain CLIP80459)	Firmicutes	-3.08	-4.81	-3.78			-8.73	-11.07		-19.26	-14.41	-23.19	-6.5		-19.91	-25.76	-23.97			-36.26
881621	Listeria ivanovii (strain ATCC BAA-678 / PAM 55)	Firmicutes	-1.98	-4.75	-3.87			-6.67	-11.06		-18.48	-13.56	-25.05	-5.07		-16.51	-23.28	-26.32			-37.28
1002809	Solibacillus silvestris (strain StLB046)	Firmicutes	-3.49	-4.31	-3.81			7.42			-15.55	-11.56	-11.3	-2.67		-15.32	-18.2	-14.42		-3.89	-29.94	-0.51
862908	Bacteriovorax marinus (strain ATCC BAA-682 / DSM 15412 / SJ)	Proteobacteria											-17.02	-2.11		-23.68	-24.41	-22.1		-5.19	-36.2
867902	Ornithobacterium rhinotracheale (strain ATCC 51463 / DSM 15997 / CCUG 23171 / LMG 9086)	Bacteroidetes		-5.85	-1.96								-27.4	-4.16		-27.9	-29.03	-12.45		-9.72	-36.72	-7.02
992406	Riemerella anatipestifer (strain RA-GD)	Bacteroidetes		-5.48	-4.41				-1.64				-22.25	-0.23		-25.59	-25.4	-14.24		-5.99	-37.17
583346	Clostridium kluyveri (strain NBRC 12016)	Firmicutes	-0.02	-3.5	-7.25			-1.27	-3.04				-16.98	-3.72		-22.68	-33.41	-18.95		-5.64	-35.16
693978	Riemerella anatipestifer (strain ATCC 11845 / DSM 15868 / JCM 9532 / NCTC 11014)	Bacteroidetes		-5.6	-4.48				-2.61	-12.78			-22.52	-0.57		-25.9	-25.67	-14.39		-6.06	-37.6
290847	Helicobacter pylori (strain 51)	Proteobacteria		-3.52	-6.11								-21.59	-3.22	-11.4	-23.1	-26.03	-20.91			-38.87
866344	Helicobacter pylori (strain F16)	Proteobacteria		-3.41	-7.02								-20.81	-2.33	-11	-22.78	-25.19	-19.87			-38.7
102608	Helicobacter pylori (strain F32)	Proteobacteria		-3.46	-7.05								-21.3	-2.5	-11.18	-23.06	-25.45	-19.25			-38.99
866346	Helicobacter pylori (strain F57)	Proteobacteria		-3.44	-7.03								-21.64	-2.42	-11.16	-23.41	-25.6	-18.96			-38.96
684950	Helicobacter pylori (strain 52)	Proteobacteria		-3.59	-7.16								-24.02	-4.35	-11.53	-23.83	-26.33	-21.07			-40.52
866345	Helicobacter pylori (strain F30)	Proteobacteria		-3.45	-7.1								-22.49	-2.64	-11.2	-23.17	-25.84	-20.31		-12.1	-38.19
563041	Helicobacter pylori (strain G27)	Proteobacteria		-3.46	-5.92								-22.65	-3.14	-11.93	-23.5	-26.98	-17.83		-9.71	-36.31
570508	Helicobacter pylori (strain P12)	Proteobacteria		-3.45	-6.94								-20.82	-2.74	-11.96	-24.51	-24.81	-16.41		-9.33	-37.25
85963	Helicobacter pylori (strain J99 / ATCC 700824)	Proteobacteria		-3.63	-7.15						-4.19	-10.38	-24.65	-3.74	-14.02	-23.93	-25.42	-21.58		-12.47	-39.18	-6.63
182217	Helicobacter cetorum (strain ATCC BAA-429 / MIT 00-7128)	Proteobacteria		-3.45	-5.43					-13.77	-8.36		-24.54	-2.05	-10.69	-22.83	-30.29	-13.57			-36.93
1163745	Helicobacter cetorum (strain ATCC BAA-540 / MIT 99-5656)	Proteobacteria		-3.35						-16.58	-7.1		-20.42	-2.01	-13.55	-21.86	-24.1	-15.5			-38.68
85962	Helicobacter pylori (strain ATCC 700392 / 26695)	Proteobacteria		-3.11	-6.9					-13.52	-3.55	-7.25	-21.2	-1.15	-11.39	-20.72	-23.63	-18.1		-8.57	-33.85	-5.06
907240	Helicobacter pylori (strain Gambia94/24)	Proteobacteria		-3.28	-6.72					-14.4	-1.28		-19.25	-1.02	-10.52	-21.5	-22.37	-16.95		-9.74	-34.27
512562	Helicobacter pylori (strain Shi470)	Proteobacteria		-3.19	-6.74					-13.77	1.77		-19.6	-0.34	-11.09	-21.26	-23	-18.26		-10.02	-34.36
907237	Helicobacter pylori (strain Lithuania75)	Proteobacteria		-3.3	-6.72					-13	-0.81		-20.82	-1.84	-12.23	-21.82	-23.35	-18.73		-8.15	-34.08
794851	Helicobacter pylori (strain Sat464)	Proteobacteria		-3.3	-6.89					-16.2	1.04		-20.34	-1.73	-10.51	-20.92	-23.92	-18.09		-11.2	-36.23
765963	Helicobacter pylori (strain PeCan4)	Proteobacteria		-3.37	-6.74					-15.21	-1.07		-21.2	-1.23	-10.36	-23.14	-22.87	-20.88		-8.59	-34.68
765962	Helicobacter pylori (strain SJM180)	Proteobacteria		-3.38	-6.79					-16.65	-1.52		-19.53	-0.48	-11.62	-21.67	-25.89	-16.98		-8.77	-34.78
907239	Helicobacter pylori (strain SouthAfrica7)	Proteobacteria		-3.32	-6.79					-14.26	-2.39		-16.43	-0.94	-12.45	-20.76	-24.38	-18.79		-9.47	-34.87
907238	Helicobacter pylori (strain India7)	Proteobacteria		-3.25	-6.65					-13.43	-2.49		-19.48	-1.15	-11.44	-23.73	-24.52	-16.84			-35.47
313595	Psychroflexus torquis (strain ATCC 700755 / ACAM 623)	Bacteroidetes	-5.64	-5.77	-0.54								-26.67	-3.17		-25.82	-27.46	-14.65		-0.68	-46.84
216432	Croceibacter atlanticus (strain ATCC BAA-628 / HTCC2559 / KCTC 12090)	Bacteroidetes	-5.6	-5.4	-1.87								-21.12	-0.71		-30.06	-17.23	-25.15		-3.58	-40.34
187420	Methanothermobacter thermautotrophicus (strain ATCC 29096 / DSM 1053 / JCM 10044 / NBRC 100330 / Delta H)	Euryarchaeota	-2.5	-1.71	2.23			0.92			-9.82	-1.63	-14.55			-16.55	-19.21	-16		-7.14	-35.82	-4.62
334413	Finegoldia magna (strain ATCC 29328)	Firmicutes												-5.54		-28.7	-28.77	-15.79		-11.57	-31.2
420889	Lactococcus garvieae (strain ATCC 49156 / DSM 6783 / NCIMB 13208 / YT-3)	Firmicutes			-2.75									-6.87		-14.87	-21.85	-12.97		-1.01	-28.62
420890	Lactococcus garvieae (strain Lg2)	Firmicutes			-2.75									-7.7		-15.27	-22.92	-14.82		-2.06	-29.68
1051072	Streptococcus equi subsp. zooepidemicus (strain ATCC 35246 / C74-63)	Firmicutes			-3.61									-8.04		-12.05	-17.12	-14.48		1.43	-32.16
186103	Streptococcus pyogenes serotype M18 (strain MGAS8232)	Firmicutes			-3.65									-5.47		-11.74	-18.25	-17.01		0.53	-30.86
198466	Streptococcus pyogenes serotype M3 (strain ATCC BAA-595 / MGAS315)	Firmicutes			-3.61									-5.61		-11.85	-18	-15.02		1.45	-30.64
193567	Streptococcus pyogenes serotype M3 (strain SSI-1)	Firmicutes			-3.58									-5.21		-11.58	-17.58	-14.64		1.89	-30.22
552526	Streptococcus equi subsp. zooepidemicus (strain MGCS10565)	Firmicutes			-3.7									-8.58		-12.42	-18.32	-16.94		0.43	-34.34
391296	Streptococcus suis (strain 98HAH33)	Firmicutes			-2.31			-5.3						-4.93		-15.41	-18.32	-16.24		-4.7	-25.81
1203670	Streptococcus agalactiae serotype Ia (strain GD201008-001)	Firmicutes			-3.54			-6.29	-10.53					-11.41		-19.57	-25.9	-18.53		-3.08	-34.6
211110	Streptococcus agalactiae serotype III (strain NEM316)	Firmicutes			-3.5			-6.82	-10.6					-11.73		-20.37	-26.64	-19.27		-2.78	-35.75
208435	Streptococcus agalactiae serotype V (strain ATCC BAA-611 / 2603 V/R)	Firmicutes			-3.41			-5.75	-10.01					-10.16		-18.86	-24.26	-17.43		-0.47	-32.58
637909	Streptococcus gallolyticus (strain UCN34)	Firmicutes	-1.15	-4.37	-3.49			-7.7	-10.09					-7.18		-17.21	-24.35	-20.33		-4.16	-31.04
1046629	Streptococcus salivarius (strain 57.I)	Firmicutes	-1.84	-4.69	-3.07			-8.53	-9.16					-9.26		-19.12	-22.85	-21.68		-2.22	-34.25
423211	Streptococcus suis (strain GZ1)	Firmicutes			-2.62			-7.21	-8.34					-8.19		-17.22	-21.43	-19.72		-8.91	-30.18
945704	Streptococcus suis (strain JS14)	Firmicutes			-3.46			-6.51	-7.58					-7.27		-16.66	-20.74	-18.62		-7.59	-29.47
218494	Streptococcus suis (strain P1/7)	Firmicutes			-3.46			-7.49	-8.37					-9.68		-17.68	-23	-21.18		-10.86	-32.55
511691	Streptococcus mutans serotype c (strain NN2025)	Firmicutes	-1.83	-4.3	-3.39			-8.74	-9.74					-9.39		-16.32	-28.82	-15.18		0.47	-33.35
869215	Streptococcus pneumoniae serotype 3 (strain OXC141)	Firmicutes		-3.49	-3.47				-7.78					-9.71		-14.8	-21.4	-19.1		2.44	-31.12
516950	Streptococcus pneumoniae (strain CGSP14)	Firmicutes		-3.41	-3.59				-6.5					-7.07		-14.44	-20.84	-16.47		4.77	-28.87
1130804	Streptococcus pneumoniae (strain ST556)	Firmicutes		-3.13	-3.31				-6.78					-7.06		-13.69	-18.36	-16.12		5.68	-26.96
574093	Streptococcus pneumoniae (strain AP200)	Firmicutes		-3.14	-3.33			-7.7	-6.64					-6.2		-13.69	-18.22	-15.38		6.77	-26.63
767463	Streptococcus thermophilus (strain ND03)	Firmicutes	0.19	-3.26	-2.85			-6.31	-7.04					-1.99		-14.82	-16.12	-13.71		8.5	-24.36
264199	Streptococcus thermophilus (strain ATCC BAA-250 / LMG 18311)	Firmicutes		-3.86	-3.28			-8.97	-7.77					-6.47		-17.76	-21.25	-18.66		3.41	-30.98
299768	Streptococcus thermophilus (strain CNRZ 1066)	Firmicutes		-3.77	-3.19			-8.55	-7.57					-6.02		-17.31	-20.68	-18.03		4.98	-30.3
553483	Streptococcus equi subsp. zooepidemicus (strain H70)	Firmicutes			-3.91									-11.27		-14.29	-21.58	-19.51		-6.92	-37.91
936154	Streptococcus parauberis (strain KCTC 11537)	Firmicutes			-3.14			-6.36						-9.59		-16.77	-22.06	-18.92		-7.44	-33.78
591365	Streptococcus intermedius (strain JTH08)	Firmicutes			-3.79				-7.28					-9.77		-18.84	-32.09	-19.74		-2.47	-37.36
347255	Rickettsia africae (strain ESF-5)	Proteobacteria								-7.46		-7.04		0.1		-20.09	-29.41	-17.15		-10.6	-33.96
315456	Rickettsia felis (strain ATCC VR-1525 / URRWXCal2)	Proteobacteria								-7.87		-7.06		1.49		-19.39	-27.19	-17.46		-10.7	-32.37
449216	Rickettsia prowazekii (strain Rp22)	Proteobacteria								-8.56		-6.59		-0.89		-22.58	-33.2	-20.29		-11.68	-31.4
562019	Rickettsia peacockii (strain Rustic)	Proteobacteria								-9.07				-1.76		-20.98	-31.8	-18.57		-11.63	-36.87
293614	Rickettsia akari (strain Hartford)	Proteobacteria								-4.82				7.06		-10.49	-20.63	-12.46		-3.24	-19.33
1105111	Rickettsia amblyommii (strain GAT-30V)	Proteobacteria								-4.25				3.8		-14.71	-21.21	-12.13		-5.92	-25.56
1105110	Rickettsia australis (strain Cutlack)	Proteobacteria								-6.65				3.41		-14.19	-22.93	-12.58		-5.67	-24.09
272944	Rickettsia conorii (strain ATCC VR-613 / Malish 7)	Proteobacteria								-2.51				5.91		-13.86	-19.35	-11.04		-3.99	-24
1105108	Rickettsia parkeri (strain Portsmouth)	Proteobacteria								-2.78				5.52		-13.96	-19.4	-10.4		-4.33	-24.11
481009	Rickettsia philipii (strain 364D)	Proteobacteria								-4.06				6.24		-13.33	-18.26	-10.84		-2.9	-23.14
392021	Rickettsia rickettsii (strain Sheila Smith)	Proteobacteria								-4.37				6.88		-12.42	-17.01	-9.98		-2.03	-21.95
1032845	Rickettsia heilongjiangensis (strain ATCC VR-1524 / 054)	Proteobacteria								-2.85				5.33		-15.12	-18.92	-12.51		-5.52	-23.64
1105113	Rickettsia rhipicephali (strain 3-7-female6-CWPP)	Proteobacteria								-3.28				5.19		-13.76	-18.57	-12.76		-5.83	-24.18
452659	Rickettsia rickettsii (strain Iowa)	Proteobacteria								-3.84		-2.89		7.57		-11.81	-16.33	-9.51		-1.24	-21.26
1105114	Rickettsia montanensis (strain OSU 85-930)	Proteobacteria								-4.98				3.06		-15.5	-21.22	-15.79		-7.09	-28.47
391295	Streptococcus suis (strain 05ZYH33)	Firmicutes			-2.34			-5.3	-7.21					-4.91		-15.38	-26.2	-24.23		-4.7	-41.83
272947	Rickettsia prowazekii (strain Madrid E)	Proteobacteria								-12.39				-5.3		-27.48	-40.76	-24.45		-16.51	-38.57
257363	Rickettsia typhi (strain ATCC VR-144 / Wilmington)	Proteobacteria								-12.29				-3.87		-27.74	-42.67	-23.19		-15.55	-38.11
707241	Sinorhizobium meliloti (strain SM11)	Proteobacteria	10.14	-4.67	-1.1			4				-5.29	-2.29	-5.2		-8.81	-15.74	-20.75			-24.63
765964	Helicobacter pylori (strain Cuz20)	Proteobacteria		-3.23	-6.78					-15.34	0.86			-1.35	-10.39	-22.47	-23.98	-18.03		-9.97	-36.14
583356	Ignisphaera aggregans (strain DSM 17230 / JCM 13409 / AQ1.S1)	Crenarchaeota	1.82	-1.85	-5.09			-8.11		-13.94	-6.31	-2.66		-7.53	-13.11	-18.04	-27.87	-19.05		-4.73	-29.34
458233	Macrococcus caseolyticus (strain JCSC5402)	Firmicutes			-4.13			-9.87			-21.37	-12.37	-20.07	-7.17		-19.8	-28.72	-11.4		-3.66	-29.62
903814	Eubacterium limosum (strain KIST612)	Firmicutes	-2.45	-3.91	-6.1			-2.88					-13.35	-8.65		-10.53	-14.56	-14.37		-6.89	-31.91
945713	Ignavibacterium album (strain DSM 19864 / JCM 16511 / NBRC 101810 / Mat9-16)	Ignavibacteriae	-4.31	-6.33	1.01							-11.7	-24.7	-2.84		-26.64	-27.6	-24.2		-12.53	-34.73
486410	Streptococcus dysgalactiae subsp. equisimilis (strain GGS_124)	Firmicutes			-3.61					-4.06		-17.33		-6.59	-8.89	-9.54	-15.85	-19.34		0.52	-32.41
301447	Streptococcus pyogenes serotype M1	Firmicutes			-3.74					-5.38		-16.87		-5.21	-8.3	-11.68	-17.8	-15.67		1.91	-31.17
319701	Streptococcus pyogenes serotype M28 (strain MGAS6180)	Firmicutes			-2.73					-5.4		-16.81		-4.98	-8.47	-11.59	-17.91	-15.86		2.48	-30.95
370551	Streptococcus pyogenes serotype M12 (strain MGAS9429)	Firmicutes			-2.7					-4.67		-16.39		-4.54	-8.11	-11.13	-17.29	-16.18		3.03	-30.14
370552	Streptococcus pyogenes serotype M2 (strain MGAS10270)	Firmicutes			-3.65					-4.47		-16.09		-5.1	-8	-11.24	-16.68	-14.86		3.67	-29.39
370554	Streptococcus pyogenes serotype M4 (strain MGAS10750)	Firmicutes			-3.79					-5.7		-16.11		-6.41	-8.01	-11.66	-17.49	-15.74		2.64	-29.84
370553	Streptococcus pyogenes serotype M12 (strain MGAS2096)	Firmicutes			-2.89					-4.45		-16.31		-4.35	-8.15	-11.05	-18.97	-17.1		3.26	-28.93
286636	Streptococcus pyogenes serotype M6 (strain ATCC BAA-946 / MGAS10394)	Firmicutes			-3.73					-5.31		-16.86		-5.84	-8.57	-11.84	-17.09	-18.07		0.49	-31.1
471876	Streptococcus pyogenes serotype M49 (strain NZ131)	Firmicutes			-3.82					-6.48		-17.81		-7.86	-9.33	-12.26	-20.63	-16.34		-0.01	-33.48
553482	Streptococcus equi subsp. equi (strain 4047)	Firmicutes			-3.75					-16.39		-19.83		-9.69	-10.21	-14.44	-19.56	-18.03		-2.15	-34.75
160491	Streptococcus pyogenes serotype M5 (strain Manfredo)	Firmicutes			-3.66					-21.83		-17.18		-6.17	-8.73	-11.68	-18.69	-16.69		-0.34	-31.87
869269	Streptococcus pneumoniae serotype 1 (strain INV104)	Firmicutes		-3.69	-3.52				-8.25	-16.55		-20.38		-11.46	-10.72	-17.19	-24.36	-20.85		-1.7	-33.65
869216	Streptococcus pneumoniae serotype 14 (strain INV200)	Firmicutes		-3.58	-3.47				-7.71	-15.25		-19.43		-9.53	-10.79	-15.15	-22.64	-19.08		1.78	-31.53
561276	Streptococcus pneumoniae (strain ATCC 700669 / Spain 23F-1)	Firmicutes		-3.64	-3.5				-7.8	-15.25		-19.86		-10.13	-10.84	-16.06	-23.47	-19.62		0.44	-32.17
218495	Streptococcus uberis (strain ATCC BAA-854 / 0140J)	Firmicutes			-3.36			-3.73		-19.65		-15.51		-6.35	-11.34	-16.04	-26.22	-12.92		-4.64	-34.56
568814	Streptococcus suis (strain BM407)	Firmicutes			-3.53			-7.74	-14.32	-18.75		-18.63		-9.26	-8.83	-17.96	-22.97	-20.81		-9.76	-32.55
568813	Streptococcus suis (strain SC84)	Firmicutes			-3.51			-7.65	-14.35	-18.79		-18.59		-9.45	-8.88	-17.89	-23.22	-21.03		-10.18	-32.73
1155766	Enterococcus faecium (strain Aus0004)	Firmicutes			-3.93				-12.78	-8.39		-14.72	-14	-3.88	-12.44	-15.65	-23.97	-16.84		4.5	-29.78
512566	Streptococcus pneumoniae serotype 19F (strain G54)	Firmicutes		-3.19	-3.26				-6.87	-13		-18.17	-15.52	-6.94	-8.56	-13.62	-19.59	-16.18		4.93	-27.82
373153	Streptococcus pneumoniae serotype 2 (strain D39 / NCTC 7466)	Firmicutes		-3.49	-3.46	-11.52	-2.66	-8.89	-7.5	-14.98	11.66	-19.08	-17.46	-9.45	-10.62	-16.06	-21.13	-18.72		3.03	-29.57
170187	Streptococcus pneumoniae serotype 4 (strain ATCC BAA-334 / TIGR4)	Firmicutes		-3.18	-3.37	-10.17	-1.66		-6.95	-13.01	13.93	-17.94	-15.4	-6.8	-9.53	-13.73	-19.85	-16.28		3.46	-27.58
488221	Streptococcus pneumoniae (strain 70585)	Firmicutes		-3.29	-3.38			-7.81	-11.77	-13.01	14.13	-17.9	-11.26	-7.87	-10.42	-13.49	-19.39	-16.06		5.54	-26.95
487214	Streptococcus pneumoniae (strain Hungary19A-6)	Firmicutes		-3.46	-3.36			-8.17	-6.95	-13.75	11.93	-18.51	-13.37	-7.4	-8.71	-14.11	-19.03	-16.67		4.02	-27.94
488222	Streptococcus pneumoniae (strain JJA)	Firmicutes		-3.23	-3.33			-7.8	-6.82	-13.14	14.3	-17.87	-12.68	-6.71	-9.23	-13.51	-19.41	-16.07		5.15	-26.98
488223	Streptococcus pneumoniae (strain P1031)	Firmicutes		-3.17	-3.32				-6.87	-12.42	12.14	-18.11	-12.79	-7.16	-8.63	-13.65	-19.56	-16.5		4.46	-27.65
487213	Streptococcus pneumoniae (strain Taiwan19F-14)	Firmicutes		-3.18	-3.36				-6.91	-13.62	13.59	-18.32	-13.02	-7.57	-10.83	-13.76	-18.86	-16.87		5.09	-28.15
171101	Streptococcus pneumoniae (strain ATCC BAA-255 / R6)	Firmicutes		-3.36	-3.5			-8.69	-12.46	-2.83	12.58	-18.54	-16.72	-8.08	-10.15	-15.53	-20.13	-17.24		4.64	-28.19
360095	Bartonella bacilliformis (strain ATCC 35685 / KC583)	Proteobacteria						-3.27		-12.7		-14.45	-17.89	-4.29		-10.19	-16.26	-25.25			-24.89
869211	Spirochaeta thermophila (strain ATCC 700085 / DSM 6578 / Z-1203)	Spirochaetes	-3.28	-3.98				-15.75	1			-6.36	-5.28	-16.39		-8.66	-18.67	-33.49		-8.08	-47.36
474186	Enterococcus faecalis (strain ATCC 47077 / OG1RF)	Firmicutes			-3.96					-0.14	-18.8	-19.35	-19.59	-10.95	-14.01	-16.52	-24.73	-24.33		-0.84	-35.95	-6.73
411154	Gramella forsetii (strain KT0803)	Bacteroidetes	-5.88	-5.63	-2.41		-2.96	-11.58	6.07	-15.06	-12.33	-0.94	-22.44	-4.8	-15.74	-23.13	-22.42	-19.05		1.22	-31.88	-8.47
592029	Nonlabens dokdonensis (strain DSM 17205 / KCTC 12402 / DSW-6)	Bacteroidetes	-3.28	-3.74	-1.64		1.53		6.43	-15.71	-15.24	-1.63	-23.33	-5.09	-13.78	-24.84	-24.33	-18.62		0.93	-31.67	-10.52
339671	Actinobacillus succinogenes (strain ATCC 55618 / 130Z)	Proteobacteria	-7.35	-6.64	-5.77	-15.74		-4.62	-8.27	-11.73	-15.86	-22.56	-18.65	-8.7	-13.16	-19.02	-25.68	-24.43	-22.57	-23.4	-40.6
66692	Bacillus clausii (strain KSM-K16)	Firmicutes	-2.59	-5.59	-2.65			-1.69	-10.23	-11.87	-4.08	-10.08	-11.6	-4.21	-9.12	-12.37	-14.16	-22.51		-10.8	-32.39	-3.59
746361	Lactococcus lactis subsp. cremoris (strain NZ9000)	Firmicutes	-3.88	-4.59	-0.63			-2.42	-7.15	-11.63	-4.02	-15.69	-8.52	-4.68	-9.07	-15.92	-20.3	-14.71		-15.24	-27.71	-2.39
195102	Clostridium perfringens (strain 13 / Type A)	Firmicutes			-7.05			-6.98					-30.52	-10.89		-28.25	-36.19	-20.12		-7.26	-37.75
195103	Clostridium perfringens (strain ATCC 13124 / NCTC 8237 / Type A)	Firmicutes			-7.03			-6.71		-17.68			-33.42	-10.55	-10.1	-28.45	-35.68	-19.8		-6.91	-37.18	-0.77
289380	Clostridium perfringens (strain SM101 / Type A)	Firmicutes			-7.06					-11.43			-33.23	-9.11	-9.58	-27.57	-35.54	-18.56		-6.02	-36.75	-0.36
720554	Clostridium clariflavum (strain DSM 19732 / NBRC 101661 / EBR45)	Firmicutes	-4.12	-4.88	-8.03			-5.44	-14.45		-4.35	-7.2	-20.53	-8.77		-23.8	-19.35	-20.88		-6.77	-38.5
273036	Staphylococcus aureus (strain bovine RF122 / ET3-1)	Firmicutes	2.28	-3.4	-1.84			-2.54	-11.72	-3.7	-16.53	-12.04	-11.57	-8.7		-19.57	-28.95	-9.67			-20.95	4.11
681288	Staphylococcus aureus (strain ED98)	Firmicutes	2.54	-3.37	-1.66			-2.59	-11.53		-16.94	-12.36	-11.4	-1.51		-20.21	-28.37	-9.25			-20.36	3.83
546342	Staphylococcus aureus (strain JKD6008)	Firmicutes	2.34	-3.48	-1.68			-2.82	-11.66		-17.1	-12.69	-11.7	-1.73		-20.39	-28.88	-9.65			-20.96	3.17
418127	Staphylococcus aureus (strain Mu3 / ATCC 700698)	Firmicutes	2.27	-3.41	-1.7			-2.76	-11.7		-17.43	-12.75	-11.75	-1.87		-20.64	-28.95	-9.71			-21.08	3.26
663951	Staphylococcus aureus (strain TW20 / 0582)	Firmicutes	2.42	-3.53	-1.76			-2.98	-11.69		-17.74	-12.84	-12.52	-2.01		-21.17	-29.31	-9.88			-21.43	2.38
869816	Staphylococcus aureus (strain JKD6159)	Firmicutes	2.09	-4.51	-1.67			-3.11	-11.9		-17.92	-13.19	-12.7	-2.58		-21.33	-29.93	-10.34			-22.15	3.53
426430	Staphylococcus aureus (strain Newman)	Firmicutes	2.05	-3.62	-1.77			-3.36	-12.2		-18.54	-13.35	-13.13	-3.24		-21.83	-30.7	-11.03			-22.54	2.16
685039	Staphylococcus aureus subsp. aureus (strain ED133)	Firmicutes	1.53	-3.41	-1.68			-2.48	-11.55		-16.44	-11.86	-9.57	-1.51		-19.32	-29.28	-9.12			-19.29	3.76
1194526	Staphylococcus warneri (strain SG1)	Firmicutes		-3.49	-2.57			-3.5	-12.07		-18.25	-14.22	-18.01	-2.97		-21.02	-29.84	-9.5			-21.08	1.05
93062	Staphylococcus aureus (strain COL)	Firmicutes	2.67	-3.3	-1.66			-2.05	-11.38		-16.55	-12.03	-10.63	-1.03	-11.59	-19.86	-27.87	-8.76		3.74	-19.73	4.32
359786	Staphylococcus aureus (strain JH9)	Firmicutes	2.4	-3.51	-3.61			-2.83	-11.73		-17.67	-12.82	-12.23	-2.28	-12.03	-20.87	-29.01	-9.81		2.52	-21.07	2.96
282459	Staphylococcus aureus (strain MSSA476)	Firmicutes	2.41	-3.45	-1.73			-2.56	-11.76		-16.76	-12.1	-11.31	-2.05	-11.98	-19.7	-29.18	-9.52		3.68	-21.27	2.48
158878	Staphylococcus aureus (strain Mu50 / ATCC 700699)	Firmicutes	2.33	-3.41	-1.7			-2.71	-11.61		-17.26	-12.67	-11.73	-1.65	-11.97	-20.65	-28.76	-9.48		3.13	-20.9	3.33
196620	Staphylococcus aureus (strain MW2)	Firmicutes	2.36	-3.45	-1.68			-2.56	-11.66		-17.21	-12.52	-11.8	-1.87	-11.98	-20.59	-29.14	-9.5		3.12	-21.18	3.48
158879	Staphylococcus aureus (strain N315)	Firmicutes	2.04	-3.43	-1.74			-2.85	-11.88		-17.89	-13.09	-12.27	-2.53	-12.39	-21.03	-29.86	-10.33		2.19	-22.02	2.9
282458	Staphylococcus aureus (strain MRSA252)	Firmicutes	2.2	-3.47	-1.74			-2.87	-11.79		-17.09	-12.66	-12.76	-1.92	-11.91	-20.47	-30.1	-8.65		2.96	-19.36	3.44
367830	Staphylococcus aureus (strain USA300)	Firmicutes	2.01	-3.58	-1.75			-3.25	-12.03		-18.23	-13.36	-13.47	-2.08	-12.52	-21.92	-30.44	-10.74			-22.57	1.98
359787	Staphylococcus aureus (strain JH1)	Firmicutes	2.6	-3.43	-1.6			-2.5	-11.53		-17.12	-12.4	-11.5	-1.64	-11.71	-20.33	-28.3	-9.17			-20.3	3.58
548473	Staphylococcus aureus (strain TCH60)	Firmicutes	2.4	-3.39	-1.69			-2.53	-11.76		-16.97	-12.33	-12.41	-1.48	-11.7	-20.45	-29.56	-8.13			-18.52	0.96
93061	Staphylococcus aureus (strain NCTC 8325)	Firmicutes	3.3	-3.18	-1.56			-1.33	-10.7		-15.03	-10.78	-8.67	0.7	-10.74	-18.41	-25.79	-6.9			-17.45	6.13
279808	Staphylococcus haemolyticus (strain JCSC1435)	Firmicutes		-3.46	-2.58			1.32	-11.15		-16.09	-9.66	-14.97	-0.72	-11.31	-22.25	-30.17	-5.63			-17.32	6.35
176280	Staphylococcus epidermidis (strain ATCC 12228)	Firmicutes	1.72	-3.14	-2.64			-2.65	-11.07		-15.4	-11.28	-17.03	-0.5	-13.11	-24.92	-31.96	-5.22		7.21	-21.1	3.66
176279	Staphylococcus epidermidis (strain ATCC 35984 / RP62A)	Firmicutes	0.95	-3.1	-2.63			-2.54	-10.92		-16.71	-11.11	-16.93	-0.57	-13	-24.67	-31.52	-5.11		8.16	-20.42	3.13
451516	Staphylococcus aureus (strain USA300 / TCH1516)	Firmicutes	2.74	-3.35	-2.66			-2.01	-11.35		-16.01	-11.78	-10.72	-9.68	-11.27	-19.71	-27.68	-8.37		-4.58	-19.67	4.61
396513	Staphylococcus carnosus (strain TM300)	Firmicutes	-1.42	-3.64	-2.42			-2.68	-12.29		-13.91	-7.26	-14.27	-5.58	-13.65	-18.57	-28.82	-13.32		-0.18	-18.12	-5.67
342451	Staphylococcus saprophyticus subsp. saprophyticus (strain ATCC 15305 / DSM 20229)	Firmicutes	0.56	-3.46	-1.57			-0.72			-17.79	-9.64	-12.1	-2.44	-10.68	-20.47	-27.91	-6.09		7.21	-23.05	4.56
889933	Staphylococcus aureus (strain ECT-R 2)	Firmicutes	1.04	-3.43	-0.66			-2.92	-11.9	-4.39	-18.01	-13.25	-12.27	-2.79	-12.47	-21.08	-29.96	-10.61	-18.81	1.77	-22.12	2.73
523796	Staphylococcus aureus (strain MRSA ST398 / isolate S0385)	Firmicutes	2.28	-3.52	-3.68			-3.11	-11.82		-17.44	-12.96	-13.51	-2.06	-11.99	-20.73	-29.84	-9.84	-18.11	1.69	-20.39	2.77
984892	Staphylococcus pseudintermedius (strain ED99)	Firmicutes	6.26	-3.85	0.38			-2.22	-12.99		-16.2	-14.06	-13.34	-2.84	-13.74	-15.78	-25.61	-13.37	-14.64	-2.03	-17.33	3.31
937773	Staphylococcus pseudintermedius (strain HKU10-03)	Firmicutes	5.74	-3.81	-2.54			-1.65	-12.69	-11.06	-15.69	-13.22	-13.04	-2.04	-13.15	-15.75	-24.76	-12.42	-10.19	-1.04	-16.04	-9.83
1392	Bacillus anthracis	Firmicutes	-0.14	-4.39	-2.39			5.56	-2.84	-13.19	-16.67	-7.51	-24	1.04	-9.98	-18.49	-21.04	-4.44		-2.33	-17.14	1.99
592021	Bacillus anthracis (strain A0248)	Firmicutes	-0.36	-4.47	-2.47			4.91	-3.35	-13.94	-16.95	-7.78	-24.81	0.26	-10.21	-18.66	-22.14	-5.97		-3.97	-18.77	0.45
405535	Bacillus cereus (strain AH820)	Firmicutes	-0.36	-4.49	-2.51			4.93	-3.25	-14.07	-17.22	-7.96	-25.17	0.2	-10.34	-19.01	-22.35	-5.65		-4.83	-18.91	0.42
572264	Bacillus cereus (strain 03BB102)	Firmicutes	-0.44	-4.49	-2.52			4.85	-3.38	-14.16	-17.41	-8.01	-25.45	-0.13	-10.45	-19.24	-22.8	-6.08		-4.11	-19.14	0.19
405534	Bacillus cereus (strain AH187)	Firmicutes	-0.36	-4.5	-2.45			1.94	-3.24	-13.09	-17.53	-8.19	-25.2	-0.03	-10.48	-19.09	-23.23	-4.85		-4.93	-18.93	0.46
405531	Bacillus cereus (strain G9842)	Firmicutes	-0.24	-4.56	2.46			4.95	-3.19	-12.57	-17.4	-9.47	-26.02	-0.26	-10.44	-20.09	-23.99	-5.07		-4.55	-20.22	-0.25
405532	Bacillus cereus (strain B4264)	Firmicutes	0.35	-4.74	-2.53			2.45	-3.63	-13.24	-18.49	-9.9	-26.81	-2.96	-11.17	-20.33	-25.98	-5.51		-6.32	-21.64	-1.24
568206	Bacillus anthracis (strain CDC 684 / NRRL 3495)	Firmicutes	0.03	-4.33	-2.32			-4.37	-2.86	-13.17	-16.14	-7.28	-23.95	1.56	-9.57	-18.17	-20.89	-4.48		-2.59	-17.23	1.84
222523	Bacillus cereus (strain ATCC 10987)	Firmicutes	-0.17	-4.38	-2.61			-4.89	-3	-11.26	-16.22	-7.54	-24.44	0.97	-8.89	-18.38	-22.27	-3.73		-2.83	-18.93	1.32
288681	Bacillus cereus (strain ZK / E33L)	Firmicutes	-0.98	-4.82	-2.77		-7.25	3.94	-11.08	-8.21	-17.87	-9.03	-27.44	-1.62	-9.22	-20.67	-24.93	-7.74		-5.44	-22.05	-8.61
281309	Bacillus thuringiensis subsp. konkukian (strain 97-27)	Firmicutes	-1.07	-4.76	-2.73		-7.31	3.89	-11.29	-6.4	-19.17	-9.14	-27.32	-2.26	-9.47	-20.51	-25.4	-8.39		-7.17	-22.21	-8.92
637380	Bacillus cereus var. anthracis (strain CI)	Firmicutes	-0.65	-4.6	-2.58		-6.6	4.41	-10.67	-6.5	-17.79	-8.4	-26.23	-0.53	-8.68	-19.65	-22.59	-6.73		-4.53	-20.19	-0.4
930170	Bacillus thuringiensis subsp. finitimus (strain YBT-020)	Firmicutes	-0.53	-4.68	-2.61		-5.51	2.43	-10.54	-6.6	-17.74	-8.41	-26.29	-0.33	-8.76	-19.75	-24.22	-5.57		-4.31	-20.08	-0.52
226900	Bacillus cereus (strain ATCC 14579 / DSM 31)	Firmicutes	1.41	-4.65	-2.61	-4.79	-10.76	1.5	-10.64	-4.97	-18.3		-26.28	-1.34	-9.04	-20.04	-25.75	-5.16		-5.83	-21.48	-9.89
412694	Bacillus thuringiensis (strain Al Hakam)	Firmicutes	-1.93	-5.02	-1.01		-8.54	2.21	-12.56	-17.41	-21.42	-10.42	-29.36	-5.04	-8.95	-22.41	-28.1	-11.24		-8.95	-25.45	-5.12
315749	Bacillus cereus subsp. cytotoxis (strain NVH 391-98)	Firmicutes	-1.65		1.26			4.58	-3.33		-16.82	-10.33	-26.98	-1.27	-6.33	-18.47	-30.56	-6.16		-5.59	-24.21	0.17
315730	Bacillus weihenstephanensis (strain KBAB4)	Firmicutes	0.41	-4.8	1.35			3.86	-3.87		-18.55	-9.15	-27.98	-1.83	-7.03	-20.39	-24.21	-8.3	-13.95	-5.23	-23.17	-2.56
515621	Clostridium botulinum (strain 657 / Type Ba4)	Firmicutes	-2.61		-7			-2.99		-9.45	-3.77		-16.01	-13.89	-5.58	-25.17	-30.03	-9.46		-4.12	-29.94	12.52
536232	Clostridium botulinum (strain Kyoto / Type A2)	Firmicutes	-2.83		-7.09			-3.36		-12.1	-4.42		-17.69	-5.06	-6.04	-25.48	-33.17	-10.55		-3.99	-31.07	11.34
272558	Bacillus halodurans (strain ATCC BAA-125 / DSM 18197 / FERM 7344 / JCM 9153 / C-125)	Firmicutes	-6.09	-5.61	-1.24			-11.86	0.79		-12.45	-11.95	-16.89	-3.12		-12.13	-10.53	-19.64		-2.3	-33.49	-3.8
768486	Enterococcus hirae (strain ATCC 9790 / DSM 20160 / JCM 8729 / LMG 6399 / NBRC 3181 / NCIMB 6459 / NCDO 1258)	Firmicutes			-3.62					-14.89		-15.7	-17.56	-1.58		-17.24	-24.82	-14.22		-17	-27.73
1069534	Lactobacillus ruminis (strain ATCC 27782 / RF3)	Firmicutes	-6.03	-4.03	-5.83			-11				-9.2	-19.32			-17.54	-20.91	-19.28		-10.79	-30.11
360104	Campylobacter concisus (strain 13826)	Proteobacteria	5.04	-2.94	-4.6			-3.29	-0.73	-12.48	-2.13	0.55	-21.86	2.42		-22.46	-28.91	-18.54	-29.63	-7.67	-30.81
585535	Helicobacter pylori (strain 35A)	Proteobacteria		-3.32	-6.92						-0.15	-7.63	-22.79	-1.83	-10.66	-23.76	-24.57	-19.62	-29.63	-10.18	-37.6
637913	Helicobacter pylori (strain v225d)	Proteobacteria		-3.17	-6.7						-0.34	-7.93	-17.95	-0.5	-9.84	-22.03	-22.65	-17.2	-29.48	-7.79	-34.17
693745	Helicobacter pylori (strain B8)	Proteobacteria		-3.11	-6.53					-12.24	-2.17	-7.07	-19.6	-0.19	-10.57	-20.53	-21.84	-16.05	-27.66	-6.48	-31.94
860228	Capnocytophaga canimorsus (strain 5)	Bacteroidetes		-6.89	-1.1				-9.99	-11.65		-4.38	-29.05	-1.3	-11.44	-22.56	-18.91	-22.59		-2.41	-37.84	-7.34
868864	Desulfurobacterium thermolithotrophum (strain DSM 11699 / BSA)	Aquificae	2.67	-2.03	-3.1			-3.59	2.5	-5.48	-10.04	-6.08	-28.91	-8.64	-15.22	-17.49	-24.86	-25.84			-37.81	-1.46
382640	Bartonella tribocorum (strain CIP 105476 / IBS 506)	Proteobacteria					-14.22	-4.13		-17.78	4.07	-14.85	-19.82	-5.52	-15.43	-9.51	-21.37	-14.28		-14.82	-28.35
639282	Deferribacter desulfuricans (strain DSM 14783 / JCM 11476 / NBRC 101012 / SSM1)	Deferribacteres	-2.7	0.05	-5.36			-6.27	-7.47	-16.07	-8.94	-6.2	-29	-18.95	-12.6	-24.46	-39.94	-17.43		-3.48	-39.95	0.89
521095	Atopobium parvulum (strain ATCC 33793 / DSM 20469 / JCM 10300 / VPI 0546)	Actinobacteria							-9.58		3.64		-16.62			-14.08	-25.93	-18.87		-12.73	-44.82
79929	Methanothermobacter marburgensis (strain DSM 2133 / 14651 / NBRC 100331 / OCM 82 / Marburg)	Euryarchaeota	-2.45	-1.43	1.15			0.6		-2.25	-8.86	-1.45	-17.46		-10.04	-18.7	-21.79	-16.72	-15.51	-8.53	-34.81	-5.62
856793	Micavibrio aeruginosavorus (strain ARL-13)	Proteobacteria			1.39		0.09				-6.72	-11.44	-15.22	-8.17	-16.51	-16.01	-18.86	-23.73	-22.85	-17.73	-35.78
869209	Treponema succinifaciens (strain ATCC 33096 / DSM 2489 / 6091)	Spirochaetes	-2.33	-4.18	-2.65			-2.39	-4.63	-13.78	-3.13		-18.66	2.83	-12.52	-26.97	-22.63	-14.59		-15.03	-33.5	-16.45
441768	Acholeplasma laidlawii (strain PG-8A)	Tenericutes		-3.82		-7.67	-12.02						-15.14	-10.28		-21.2	-37.62	-20.77		-4.6	-39.44
795797	Halalkalicoccus jeotgali (strain DSM 18796 / CECT 7217 / JCM 14584 / KCTC 4019 / B3)	Euryarchaeota	-4.87	-5.13				-6.58		-7.51	-8.32	-2.8	-4.16	-5.77		-12.78	-7.08	-22.12			-25.91
797303	Natrinema pellirubrum (strain DSM 15624 / JCM 10476 / NCIMB 786)	Euryarchaeota	-2.77	-5.45				-3.16		-11.84	-16.65	-2.76	-5.03	-5.41		-11.9	-5.47	-23.96			-30.07
797304	Natronobacterium gregoryi (strain ATCC 43098 / CCM 3738 / NCIMB 2189 / SP2)	Euryarchaeota	-4.01	-5.27				-4.47		-9.41	-13.2	-5.21	-2.25	-5.46		-10.62	-7.47	-26.31			-26.26
160492	Xylella fastidiosa (strain 9a5c)	Proteobacteria	-7.71	-6.85	1.62			0.1	-0.89			-6.6		-5.68		-12.01	-7.61	-14.34		-6.88	-20.45
1041826	Flavobacterium columnare (strain ATCC 49512 / CIP 103533 / TG 44/87)	Bacteroidetes		-5.57	-2.64		-2.9	-13.65		-14.25			-27.74	-4.06		-30.49	-23.85	-20.79		-12.35	-40.39
663954	Streptococcus dysgalactiae subsp. equisimilis (strain ATCC 12394 / D166B)	Firmicutes			-3.6					-17.9	2.29			-5.44	-8.94	-9.44	-14.89	-20.33		-16.39	-32.48
246194	Carboxydothermus hydrogenoformans (strain Z-2901 / DSM 6008)	Firmicutes	-2.3	-3.69	-4.94			2.09		-6.45	-12.48	-2.52	-16.22	-12.44	-8.09	-16.63	-18.25	-17.28		-5.11	-29.56	-2.76
243164	Dehalococcoides ethenogenes (strain 195)	Chloroflexi	-3.06	-1.64	-4.58			-2.12		-11.2	-13.9	-11.34	-10.49	-8.21	-11.17	-8.45	-14.59	-18.3			-27.14	-2.33
255470	Dehalococcoides sp. (strain CBDB1)	Chloroflexi	-4.73	-2.23	-6.86			-1.53		-12.59	-15.63	-10.99	-12.5	-11.49	-13.38	-8.75	-19.65	-18.41			-28.17	0.03
216389	Dehalococcoides sp. (strain BAV1)	Chloroflexi	-4.89	-2.06	-6.79			-2.43		-17.33	-16.01	-11.4	-13.53	-11.7	-13.73	-9.39	-20.42	-19.67			-29.59	-12.08
936153	Enterococcus faecalis (strain 62)	Firmicutes			-3.73					-14.83	-17.19	-17.28	-19.19	-7.64	-12.29	-15.55	-22.24	-21.13		-9.96	-31.82	-4.01
698737	Staphylococcus lugdunensis (strain HKU09-01)	Firmicutes		-3.66	-2.92			-0.39	-12.02	-9.47	-15.13	-15.13	-14.87	-12.97	-12.76	-17.92	-33.52	-4.64	-3.5	1.86	-21.96	-10.2
213810	Ruminococcus champanellensis (strain DSM 18848 / JCM 17042 / 18P13)	Firmicutes	-6.08	-3.86	-8.84			-0.34	-4.89			-15.06	-4.51	-7.7	-15.3	-14.65	-6.82	-21.12		-8.05	-33.52	1.62
350688	Alkaliphilus oremlandii (strain OhILAs)	Firmicutes			-5.82						-6.4			-14.7	-11.3	-23.2	-37.89	-12.76		-10.28	-34.46
357809	Clostridium phytofermentans (strain ATCC 700394 / DSM 18823 / ISDg)	Firmicutes	-5.13	-3.74	-8.93			-1	-9.26		-3.8	-9.82		-18.23	-7.99	-24.56	-32.07	-16.1		-2.79	-35.51
272843	Pasteurella multocida (strain Pm70)	Proteobacteria	-8.72	-6.76	-6.22			-5.47	-4.05			-24.78	-24.23	-9.4	-15.58	-13.65	-23.43	-25.85		-2.83	-45.38
394503	Clostridium cellulolyticum (strain ATCC 35319 / DSM 5812 / JCM 6584 / H10)	Firmicutes	-5.08	-4.29	-8.61			-4.37					-19.55	-16.91		-31.52	-26.06	-20.1		-13.63	-40.17
768706	Desulfosporosinus orientis (strain ATCC 19365 / DSM 765 / NCIMB 8382 / VKM B-1628)	Firmicutes	-4.16	-3.51	-7.41			-3.93					-10.37	-12.77		-20.12	-18.12	-15.99		-20.58	-39.37
224324	Aquifex aeolicus (strain VF5)	Aquificae	-2.74	-0.9	-1.99			-2.96	4.86	-12.2	-2.53	1.1	-24.44	-11.38	-20.58	-15.76	-16.14	-31.82			-40.62
111780	Stanieria cyanosphaera (strain ATCC 29371 / PCC 7437)	Cyanobacteria	0.95	-7.22	-0.35			-5.21	-4.74	-15.48	-3.63	-26.61	-11.55	-6.21	-13.85	-20.37	-16.44	-24.94		-13.45	-42.33	-5.86
698758	Amphibacillus xylanus (strain ATCC 51415 / DSM 6626 / JCM 7361 / LMG 17667 / NBRC 15112 / Ep01)	Firmicutes	-5.58	-4.46	-3.41				-10.78	-15.09	-14.9		-8.99	-3.44	-11.46	-18.63	-15.97	-19.25	-14.45	-2.11	-32.29
692420	Bacillus amyloliquefaciens (strain ATCC 23350 / DSM 7 / BCRC 11601 / NBRC 15535 / NRRL B-14393)	Firmicutes	-3.2	-4.89	-0.66			-8.97	-11.21	-11.76	-13.52	-12.76	-19.04	-4.37	-12.16	-9.12	-9.96	-2.34		-0.05	-26.03	-4.57
936156	Bacillus subtilis (strain BSn5)	Firmicutes	-5.03	-4.9	-2.5			-7.56	-12.05	-8.51	-12.26	-13.04	-17.21	-2.19	-12.25	-8.29	-10.39	-3.88		-4.74	-23.44	-3.47
655816	Bacillus subtilis subsp. spizizenii (strain ATCC 23059 / NRRL B-14472 / W23)	Firmicutes	-5.36	-4.89	-2.58			-8.91	-10.38	-8.05	-10.69	-13.63	-18.57	-2.52	-10.49	-7.55	-9.83	-3.54		-5.11	-22.28	-3.28
326423	Bacillus amyloliquefaciens (strain FZB42)	Firmicutes	-4.44	-5.17	-3.1			-10.47	-9.2	-14.18	-14.78	-13.97	-19.42	-5.67	-14.69	-9.76	-10.2	-7.43		-8.91	-29.8	3.07
720555	Bacillus atrophaeus (strain 1942)	Firmicutes	-3.94	-4.76	-2.52			-8.19	-7.79	-12.52	-13.14	-14.06	-21.52	-1.72	-11.92	-8.8	-8.01	-7.56		-10.69	-26.39	-2.8
866895	Halobacillus halophilus (strain ATCC 35676 / DSM 2266 / JCM 20832 / NBRC 102448/ NCIMB 2269)	Firmicutes	-4.58	-5.05	-3.43			-8.36	-12.07	-10.21	-5.28	-8.99	-10.84	-6.44	-9.62	-11.02	-12.39	-5.27		-5.81	-25.64	-4.32
279010	Bacillus licheniformis (strain DSM 13 / ATCC 14580)	Firmicutes	-4.58	-4.92	-4.44	0.85	-1.49	-10.23	-12.78	-18.44	-10.05	-10.59	-17.64	-5.31	-10.57	-9.79	-11.96	-8.56	-9.68	-9.09	-25.86	5.84
224308	Bacillus subtilis (strain 168)	Firmicutes	-5.28	-5.03	-4.59			-7.98	-8.29	-9.38	-12.7	-13.47	-18.34	-2.45	-10.44	-9.09	-11.09	-5.49	-11.71	-4.95	-26.52	2.45
1052585	Bacillus subtilis subsp. spizizenii (strain TU-B-10)	Firmicutes	-4.92	-4.76	-2.46			-8.03	-10.92	-10.06	-10.64	-12.89	-17.5	-1.26	-10.77	-7.97	-8.59	-4.33	-14.41	-3.74	-23.64	0.02
315750	Bacillus pumilus (strain SAFR-032)	Firmicutes	-3.53	-4.49	-1.21			-9.22	-15.01	-11.08	-7.51	-16.12	-17.88	-3.46	-6.92	-13.29	-7.62	-12.26	-12.23	-1.84	-29.86	-1.49
545693	Bacillus megaterium (strain ATCC 12872 / QMB1551)	Firmicutes	-5.11	-4.46	-4.09			-4.26	-8.61	-13.3	-5.46	-9.37	-8.21	-1.67	-8.79	-13.59	-11.29	-11.79	-8.91	-2.25	-26.65	5.88
592022	Bacillus megaterium (strain DSM 319)	Firmicutes	-5.4	-4.53	-4.09			-4.54	-8.98	-13.75	-12.01	-9.85	-8.62	-2.77	-9.23	-13.66	-11	-13.89	-9.48	-4.56	-27.65	5.01
544556	Geobacillus sp. (strain Y412MC61)	Firmicutes	-4.56	-6.76	-4.89			-6.57	-12.73		-12.16	-13.17	-14.59	-6.76	-15.18	-10.86	-12.16	-8.96	7.51	-3.57	-33.49	-3.67
679897	Helicobacter mustelae (strain ATCC 43772 / LMG 18044 / NCTC 12198 / 12198)	Proteobacteria	-4.62	-2.81				-6.4		-13.29	-0.76	-11.71	-22.45	-9.47	-14.34	-20.72	-32.02	-22.2	-31.66		-38.88
349521	Hahella chejuensis (strain KCTC 2396)	Proteobacteria	-4.52	-3.69	0.45		-5.38	-1	-0.29		-13.64	-17.44	-10.93	-6.63	-12.78	-15.61	-17.55	-21.67	-13.54	-22.88	-26.93
235279	Helicobacter hepaticus (strain ATCC 51449 / 3B1)	Proteobacteria	-0.45	-1.79	-0.08			-0.65	-13.43		-1.32	-12.87	-18.03	0.35	-13.63	-17.44	-27.01	-14.46	-29.56		-37.25
1054460	Streptococcus pseudopneumoniae (strain IS7493)	Firmicutes		-3.13	-3.03			-7.85	-6.39	-14.23	10.93			-6.21		-13.43	-18.64	-15.42		-16.17	-25.38
941639	Bacillus coagulans (strain 2-6)	Firmicutes	-6.01	-4.44	-4.53			-2.36	-7.39		-9.37	-7.53	-20.6	-1.54		-11.75	-13.34	-4.22		-6.6	-24.09	11.03
645657	Bacillus subtilis subsp. natto (strain BEST195)	Firmicutes	-3.89	-4.33	-2.17			-5.69	-6.92		-9.55	-11.12	-14.72	1.55		-6.69	-6.93	-1.58		0.45	-21.03	6.81
717231	Flexistipes sinusarabici (strain DSM 4947 / MAS 10)	Deferribacteres	-3.57	-0.47	-0.01	-6.39	-11.09	5.02	-6.81	-9.59	-11.5	-7.95	-15.75	-8.68	-12.53	-20.98	-26.75	-18.15		-7.76	-30.17	-4.79
868132	Methanobacterium sp. (strain AL-21)	Euryarchaeota	-0.71	-1.56	-6.46	-1.8	-6.68	2.58		-5.16	-10.16	-4.28	-14.97		-14.85	-30.03	-26.18	-16.2	-5.59	-4.87	-30.23	-4.94
868131	Methanobacterium sp. (strain SWAN-1)	Euryarchaeota	-2.4	-1.7	-6.71	-5.08	-1.65	3.85		0.66	-10.24	-3.96	-17.64		-10.45	-27.4	-23.24	-17.6	-7.41	1.45	-27.75	-3.71
679926	Methanoplanus petrolearius (strain DSM 11571 / OCM 486 / SEBR 4847)	Euryarchaeota	-2.21	-4.65	-1.03			3.09		-8.59	-13.63	-4.78	-7.05	-8.99	-14.52	-22.27	-28.1	-21.68		-11.07	-24.57	-6.46
749927	Amycolatopsis mediterranei (strain U-32)	Actinobacteria	-2.53	-6.21	-3.92			-13.5			-16.63	-6.07	-2.27	-25.33	-25.69	-5.68	-11.77	-25.04		-29.72	-33.35
1048245	Mycobacterium canettii (strain CIPT 140010059)	Actinobacteria	-2.34	-6.06	-4.02			-14.03	-3.49		-12.86	-9.3	-5.08	-27.04	-29.04	-9.62	-8.48	-32.34		-36.39	-37.33
336982	Mycobacterium tuberculosis (strain F11)	Actinobacteria	-2.22	-6	-4.07			-14.91	-3.4		-12.41	-9.08	-4.87	-26.33	-28.77	-9.33	-8.09	-31.77		-35.36	-36.5
419947	Mycobacterium tuberculosis (strain ATCC 25177 / H37Ra)	Actinobacteria	-1.92	-5.78	-3.95			-13.94	-3.13		-11.47	-8.62	-4.57	-23.87	-27.85	-8.81	-7.46	-30.68		-33.46	-35.17
478434	Mycobacterium tuberculosis (strain KZN 1435 / MDR)	Actinobacteria	-1.82	-5.72	-3.96			-13.74	-3.17		-11.31	-8.5	-4.5	-24.2	-27.68	-8.84	-7.26	-30.15		-32.77	-34.62
443149	Mycobacterium tuberculosis (strain CCDC5079)	Actinobacteria	-1.7	-5.73	-3.8			-12.82	-2.99		-11.06	-8.3	-4.14	-26.5	-27.42	-9.23	-7.06	-29.6		-32.78	-34.13
443150	Mycobacterium tuberculosis (strain CCDC5180)	Actinobacteria	-2.73	-6.39	-4.04			-16.21	-3.89		-13.9	-9.89	-5.4	-28.76	-29.92	-10.15	-9.5	-34.29		-39.19	-39.79
875328	Mycobacterium sp. (strain JDM601)	Actinobacteria	-2.15	-6.55	-5.13			-12.26	-3.15		-9.43	-8.65	-4.02	-23.34	-27.59	-9.39	-11.49	-24.17		-28.82	-34.19
362242	Mycobacterium ulcerans (strain Agy99)	Actinobacteria	0.44	-6.82	-2.97			-13.82	-1.57		-16.4	-9.41	-5.33	-17.05	-25.91	-8.18	-8.32	-27.26		-34.84	-36.3
1127134	Nocardia cyriacigeorgica (strain GUH-2)	Actinobacteria	-1.27	-7.45	-2.66			-17.06	-2.6		-17.22	-6.05	-4.79	-13.13	-28.46	-7.87	-14.49	-28.83		-30.69	-36.59
247156	Nocardia farcinica (strain IFM 10152)	Actinobacteria	-1.21	-7.33	-2.77			-19.19			-16.02	-3.14	-4.52	-11.63	-29.38	-6.37	-11.69	-27.19		-33.89	-35.4
216594	Mycobacterium marinum (strain ATCC BAA-535 / M)	Actinobacteria	-0.31	-7.67	-4.01			-15.14	-2.49		-19.87	-11.68	-5.22	-33.64	-30.15	-11.93	-10.31	-31.5		-43.81	-41.99
685727	Rhodococcus equi (strain 103S)	Actinobacteria	-1.09	-6.61	-3.98			-15.69	-2.02		-14.3	-1.93	-4.69	-17.43	-24.95	-6.28	-11.76	-40.59		-33.55	-33.32
443218	Amycolicicoccus subflavus (strain DSM 45089 / DQS3-9A1)	Actinobacteria	1.83	-6.98	0.12			-11.52			-15.15	-7.79	-4.28	-12.39	-23.17	-7.95	-9.22	-31.05		-20.09	-30.38
561007	Mycobacterium abscessus (strain ATCC 19977 / DSM 44196)	Actinobacteria	-0.12	-6.64	-3.95			-8.28	-5.15		-13.39	-12.33	-6.64	-13.71	-27.23	-7.12	-6.07	-29.78		-24.66	-30.28
710685	Mycobacterium rhodesiae (strain NBB3)	Actinobacteria	-3.05	-6.85	-4.35			-9.32	-4.87		-9.43	-8.95	-4.01	-10.22	-25.73	-8.9	-8.52	-27.44		-20.91	-25.58
487521	Mycobacterium intracellulare (strain ATCC 13950 / DSM 43223 / JCM 6384 / NCTC 13025 / 3600)	Actinobacteria	-3.56	-6.74	-4.26			-12.13	-2.37	-4.94	-9.05	-6.36	-4.17	-12.77	-27.13	-8.34	-6.89	-28.94	2.77	-23.28	-33.31	-11.61
1146883	Blastococcus saxobsidens (strain DD2)	Actinobacteria	-2.37	-5.8	-0.35			-15.33	-6.27	-23.6	-7.85	-2.89	-1.54	-24.1	-24.82	-2.83	-10.21	-21.62	-15.76	-8.71	-30.43	-8.29
1032480	Microlunatus phosphovorus (strain ATCC 700054 / DSM 10555 / JCM 9379 / NBRC 101784 / NCIMB 13414 / VKM Ac-1990 / NM-1)	Actinobacteria	-1.58	-7.17	-3.83			-10.29	-8.44	-12.1	-11.3	-7.47	-6.92	-21.56	-22.88	-5.3	-7.06	-33.62	-18.87	-21.88	-36.68	-8.44
233413	Mycobacterium bovis (strain ATCC BAA-935 / AF2122/97)	Actinobacteria	-1.96	-5.77	-1.94			-14.01	-12.12	-6.85	-11.45	-3.64	-4.63	-24.21	-27.77	-8.66	-7.37	-30.72	-20.59	-33.65	-35.12	-8.25
350054	Mycobacterium gilvum (strain PYR-GCK)	Actinobacteria	-3.38	-5.91	-3.32			-9.48	-11.56	-12.76	-15.81	-7.81	-4.7	-23.01	-26.48	-7.1	-8.37	-31.58	-19.79	-28	-33.36	-11.78
164757	Mycobacterium sp. (strain JLS)	Actinobacteria	-2.38	-5.88	-3.26			-13	-11.37		-11.62	-6.62	-4.46	-26	-26.54	-6.76	-9.55	-30.07	-13.97	-29.36	-31.61	-11.15
189918	Mycobacterium sp. (strain KMS)	Actinobacteria	-2.36	-5.85	-3.25			-13.74	-11.2		-10.26	-6.69	-4.3	-25.06	-26.22	-6.63	-9.1	-28.91	-13.82	-28.56	-30.67	-10.55
164756	Mycobacterium sp. (strain MCS)	Actinobacteria	-2.47	-5.87	-3.28			-14.33	-11.25	-10.17	-10.49	-6.72	-4.51	-25.7	-26.5	-6.72	-9.33	-29.57	-13.99	-29.1	-31.16	-11.03
572418	Mycobacterium africanum (strain GM041182)	Actinobacteria	-1.93	-5.76	-1.88			-13.91	-12.19	-6.84	-11.2	-3.59	-4.66	-22.97	-27.8	-8.2	-7.29	-30.69	-6.3	-33.1	-35.06	-8.28
410289	Mycobacterium bovis (strain BCG / Pasteur 1173P2)	Actinobacteria	-1.98	-5.78	-1.96			-14.17	-12.14	-6.98	-11.5	-3.63	-4.65	-24.66	-27.73	-8.7	-7.41	-30.83	-6.61	-33.73	-35.28	-8.32
350058	Mycobacterium vanbaalenii (strain DSM 7251 / PYR-1)	Actinobacteria	-3.39	-5.89	-3.45			-9.07	-11.56	-14.48	-14.32	-2.14	-4.71	-31.86	-27.57	-6.21	-6.28	-34.36	-10.41	-32.1	-34.03	-12.13
710421	Mycobacterium chubuense (strain NBB4)	Actinobacteria	-2.71	-7.87	-3.43			1.39	-11.31	-10.54	-12.44	-9.93	-4.79	-27.13	-26.42	-5.88	-6.8	-31.77		-27.7	-33.82	-11.7
278137	Mycobacterium sp. (strain Spyr1)	Actinobacteria	-3.29	-7.8	-3.22			-8.79	-11.43	-12.94	-15.63	-7.67	-3.94	-30.71	-26.11	-7.15	-8.44	-31.61		-27.41	-33.18	-11.82
405948	Saccharopolyspora erythraea (strain NRRL 23338)	Actinobacteria	-1.19	-7.81	-1.34			-19.13	-9.64	-7.75	-7.52	-12.49	-4.35	-22.85	-23.12	-4.46	-9.34	-30.14	-15.06	-36.75	-36.76	-16.34
459424	Mycobacterium liflandii (strain 128FXT)	Actinobacteria	0.8	-6.9	-0.87			-13.08	-12.68	-5.93	-16.55	-5.53	-4.66	-37.13	-25.92	-9.22	-7.92	-27.36	-9.14	-36.34	-36.68	-9.48
1144889	Modestobacter marinus (strain BC501)	Actinobacteria	-2.68	-6.4	-1.3			-14.77	-6.71	-21.66	-9.18	3.3	-1.97	-22.77	-25.01	-5.6	-4.34	-26.23	-17.85	-19.31	-36.98	-7.42
1179773	Saccharothrix espanaensis (strain ATCC 51144 / DSM 44229 / JCM 9112 / NBRC 15066 / NRRL 15764)	Actinobacteria	-1.55	-5.24	-3.25			-17.05	-8.74	-15.61	-12.26	-5.03	-0.26	-17.81	-23.73	-1.73	-9.47	-26.32	-15.41	-15.98	-35.44	-6.19
101510	Rhodococcus sp. (strain RHA1)	Actinobacteria	-1.86	-5.12	-1.49			-12.95	-9.14	-15.66	-12.44	-0.79	-0.19	-14.35	-24.47	-7.13	-8.46	-22.58	-7.87	-12.89	-26.86	-8.58
561275	Mycobacterium bovis (strain BCG / Tokyo 172 / ATCC 35737 / TMC 1019)	Actinobacteria	-1.93	-5.75	-1.95			-14.03	-12.12	-14.85	-11.42	-3.59	-4.62	-24.51	-27.65	-8.69	-7.37	-30.7	-6.56	-47.58	-35.13	-8.21
290397	Anaeromyxobacter dehalogenans (strain 2CP-C)	Proteobacteria	-4.7	-3.96	-4.17		-1.73	-11.52	-9.42	-9.79	-9.62	-6.28	0.68	-30.25	-32.43	-3.65	-3.48	-26.43		-38.45	-38.77	-8.99
31964	Clavibacter michiganensis subsp. sepedonicus (strain ATCC 33113 / JCM 9667)	Actinobacteria	-0.98	-5.59	-1.05			-6.76	-7.85	-11.72	-15.19	-3.7	-6.16	-19.28	-24.93	-1.97	-7.74	-34.69	-24.75	-17.45	-26.87
243243	Mycobacterium avium (strain 104)	Actinobacteria	-2.33	-7.61	-4.34			-12.71	-10.72		-9.39	-4.43	-6.68	-10.03	-28.35	-5.92	-4.93	-28.3	-17.8	-18.42	-32.85	-12.25
1773	Mycobacterium tuberculosis	Actinobacteria	-0.76	-5.13	-3.37			-10.47	-9.33	-4.19	-8.89	-7.3	-4.85	-20.95	-25.18	-8.75	-5.73	-25.67	-19.59	-12.64	-28.85	-6.65
414684	Rhodospirillum centenum (strain ATCC 51521 / SW)	Proteobacteria	-2.12	-6.47	0.02		2.62	-6.06	-10.51	-17.99	-11.25	-10.82	-3.15	-25.06	-21.47	-7.47	-5.09	-26.93	-18.53	-9.07	-26.65	-9.62
100226	Streptomyces coelicolor (strain ATCC BAA-471 / A3(2) / M145)	Actinobacteria	-1.3	-7.9	-3.08			-22.56	-0.09		-20.3	-1.3	-2.42	-17.75	-23.47	-2.09	-4.72	-26.67		-45.63	-36.69
268739	Natronomonas moolapensis (strain DSM 18674 / JCM 14361 / 8.8.11)	Euryarchaeota	-3.55	-4.91	-1.56			2.87	-3.83		-13	-5.16	-4.08	-14.94	-22.53	-12.73	-6.39	-29.72	-22.76	-13.66	-28.76
348780	Natronomonas pharaonis (strain ATCC 35678 / DSM 2160)	Euryarchaeota	-3.56	-5.19	-0.53			-1.39	-7.17		-11.47	-8.16	-5.08	-11.38	-21.03	-12.99	-6.67	-29.24	-15.89	-13.05	-28.51
196164	Corynebacterium efficiens (strain DSM 44549 / YS-314 / AJ 12310 / JCM 11189 / NBRC 100395)	Actinobacteria	-2.12	-8.04	-0.33			-7.39	-13.5		-9.47	1.99	-4.5	-17.04	-25.39	-8.04	-9.77	-21.93	-9.91	-31.69	-27.27	-3.66
271848	Burkholderia thailandensis (strain E264 / ATCC 700388 / DSM 13276 / CIP 106301)	Proteobacteria	-7.11	-6.38	-3.96		-5.44	-22.5	-1.94		-5.06	-7.11	-6.2	-13.24	-30.4	-10.56	-9.23	-23.79		-31.51	-44.63
1045855	Pseudoxanthomonas spadix (strain BD-a59)	Proteobacteria	-9.8		-1.37			-14.84				-15.01		-12.26	-25.04	-8.88	-8.23	-20.07		-20.76	-37.06
190486	Xanthomonas axonopodis pv. citri (strain 306)	Proteobacteria	-9.87	-9.86	-2.21			-22.61				-15.19		-20.33	-23.58	-12.43	-10.75	-20.87		-35.98	-41.08
314565	Xanthomonas campestris pv. campestris (strain 8004)	Proteobacteria	-10.66	-9.83	-1.94			-22.22				-14.8		-18.28	-22.54	-11.83	-11.41	-19.74		-34.27	-39.62
190485	Xanthomonas campestris pv. campestris (strain ATCC 33913 / NCPPB 528 / LMG 568)	Proteobacteria	-10.79	-9.94	-1.97			-22.74				-15.09		-19.11	-22.85	-11.97	-11.66	-20.39		-35.46	-40.31
291331	Xanthomonas oryzae pv. oryzae (strain KACC10331 / KXO85)	Proteobacteria	-11.25	-9.28	-7.44			-17.23				-13.93		-16.25	-19.81	-12.28	-8.19	-16.27		-27.6	-34.93
342109	Xanthomonas oryzae pv. oryzae (strain MAFF 311018)	Proteobacteria	-10.06	-9.43	-2.52			-20.37				-13.37		-16.02	-19.99	-12.88	-8.81	-16.83		-27.56	-35.87
360094	Xanthomonas oryzae pv. oryzae (strain PXO99A)	Proteobacteria	-8.59	-8.37	-1.77			-15.53				-10.75		-11.35	-16.45	-11.33	-6.31	-13.27		-20.17	-29.22
326424	Frankia alni (strain ACN14a)	Actinobacteria	-2.06	-4.11	1.08			-13.33	-7.74	-10.68	-9.37	4.77	-2.86	-32.5	-27.53	-2.67	-0.69	-23.45	-19.86	-20.88	-29.95	-12.62
749414	Streptomyces bingchenggensis (strain BCW-1)	Actinobacteria	-3.25	-7.68	-3.45			-21.92	-8.86	-23.31	-15.84	-4.19	-3.24	-19.94	-28.23	-5.09	-5.08	-30.89		-54.79	-41.86	-2.64
548476	Corynebacterium aurimucosum (strain ATCC 700975 / DSM 44827 / CN-1)	Actinobacteria	-3.01	-7.97	-4.73			-6.39	-13.44	-15.18	-7.28	-4.49	-8.7	-20.76	-24.73	-8.88	-16.02	-24.45	-10.09	-16.53	-36.97
257309	Corynebacterium diphtheriae (strain ATCC 700971 / NCTC 13129 / Biotype gravis)	Actinobacteria	-2.36	-8.01	-5.43			-5.03	-11.83	-14.48	-9.11	-4.28	-15.48	-13.58	-20.18	-12.81	-16.98	-24.75		-18.87	-37.07
264732	Moorella thermoacetica (strain ATCC 39073)	Firmicutes	-5.67	-4.93	-1.49			-9.13	-9.75	-14.8	-13.72	-5.77	-14.29	-17.7	-20.85	-9.65	-15.06	-26.03		-30.9	-38.92	-6.5
698966	Corynebacterium diphtheriae (strain 241)	Actinobacteria	-2.08	-7.85	-5.32			-4.59	-12.69		-8.64	-3.92	-15.15	-12.84	-19.74	-12.67	-16.49	-23.27	-13.33	-31.83	-35.33
698962	Corynebacterium diphtheriae (strain 31A)	Actinobacteria	-1.96	-7.76	-5.31			-3.98	-12.44	-12.99	-5.62	-3.44	-14.16	-11.68	-19.05	-11.76	-15.86	-21.86	-12.36	-30.76	-34.14
698973	Corynebacterium diphtheriae (strain BH8)	Actinobacteria	-1.69	-7.66	-5.24			-3.83	-12.26	-12.72	-7.36	-3.24	-14.25	-10.15	-18.76	-11.82	-15.53	-21.55	-12.15	-31.07	-33.78
698963	Corynebacterium diphtheriae (strain ATCC 27012 / C7 (beta))	Actinobacteria	-2.13	-4.91	-5.38			-4.58	-12.65	-13.51	-7.47	-3.82	-14.88	-11.24	-19.45	-12.4	-16.33	-22.37	-12.73	-31.37	-34.98
698968	Corynebacterium diphtheriae (strain HC02)	Actinobacteria	-2.47	-8	-5.46			-5.48	-12.93	-14.91	-9.53	-4.53	-15.38	-14.02	-20.22	-12.86	-17.33	-24.24	-13.99	-33.71	-36.92
698971	Corynebacterium diphtheriae (strain VA01)	Actinobacteria	-2.36	-7.99	-5.4			-5.12	-12.93	-14.74	-9.33	-4.32	-15.32	-13.8	-20.28	-13.02	-17.28	-24.27	-14.01	-33.18	-36.39
698969	Corynebacterium diphtheriae (strain HC03)	Actinobacteria	-2.45	-7.99	-5.45			-5.36	-12.89	-14.87	-9.37	-4.36	-15.44	-12.69	-20.35	-12.95	-17.1	-24.13	-14.09	-33.11	-36.3
698972	Corynebacterium diphtheriae (strain INCA 402)	Actinobacteria	-2.55	-8.04	-5.52			-5.58	-13.02	-14.93	-9.45	-4.52	-15.13	-13.07	-20.47	-12.86	-17.45	-24.46	-13.17	-33.84	-37.17
698964	Corynebacterium diphtheriae (strain PW8)	Actinobacteria	-2.1	-7.77	-5.27			-4.87	-12.61	-14.94	-9.36	-3.9	-14.63	-11.6	-19.6	-12.24	-16.25	-23.05	-12.94	-31.9	-35.34
698970	Corynebacterium diphtheriae (strain HC04)	Actinobacteria	-2.27	-7.89	-5.35			-5.01	-12.81	-18.45	-9.07	-4.13	-15.19	-13.45	-20.09	-12.74	-16.86	-23.93	-13.75	-32.51	-35.94
698967	Corynebacterium diphtheriae (strain HC01)	Actinobacteria	-2.1	-7.83	-5.3			-4.63	-12.68	-23.07	-8.71	-3.94	-15.13	-12.88	-19.77	-12.67	-16.56	-23.32	-13.39	-31.92	-35.4
765874	Corynebacterium pseudotuberculosis (strain FRC41)	Actinobacteria	-1.56	-7.72	-0.21			1.47	-12.49	-3.41	-5.71	-3.67	-13.27	-14.11	-21.31	-7.2	-16.13	-26.49	-20.08	-23.7	-35.5
945712	Corynebacterium ulcerans (strain BR-AD22)	Actinobacteria	2.07	-8.09	-0.21			-3.07	-11.6	-5.23	-5.65	-2.85	-11.98	-15.46	-20.75	-8.63	-16.55	-26.62	-20.76	-27.47	-36.24
546271	Selenomonas sputigena (strain ATCC 35185 / DSM 20758 / VPI D19B-28)	Firmicutes	-0.62	-4.79	-7.1			-6.59	-14.46	-16.26	-5.47	0.63	-4.5	-9.87	-11.72	-12.42	-13.35	-17.31		-18.53	-38.93	0.31
96561	Desulfococcus oleovorans (strain DSM 6200 / Hxd3)	Proteobacteria	-3.73	-3.18				-8.85	-8.53		-15.95		-23.33	-16.46	-22.1	-19.18	-24.59	-21.27			-38.22
706587	Desulfomonile tiedjei (strain ATCC 49306 / DSM 6799 / DCB-1)	Proteobacteria	-4.35	-0.97	-2.64			-3.17	-7		-17.61	-9.95	-19.36	-17.83	-22.71	-16.06	-16.94	-20.19			-36.23
762948	Rothia dentocariosa (strain ATCC 17931 / CDC X599 / XDIA)	Actinobacteria		-4.34	-4.4				-13.34	-8.9	-17.36	-8.86	-14.32	-12.67	-19.31	-15.44	-14.34	-27.31		-6.06	-36.42
679896	Corynebacterium pseudotuberculosis (strain 1002)	Actinobacteria	-1.33	-7.54	-0.17			-2.81				-11.15	-12.7	-12.94	-20.77	-6.73	-15.35	-25.33		-22.11	-34.32
889513	Corynebacterium pseudotuberculosis (strain I19)	Actinobacteria	-1.38	-7.54	-0.19			-2.86				-11.18	-12.74	-12.88	-20.73	-6.73	-15.31	-25.26		-22.11	-34.28
681645	Corynebacterium pseudotuberculosis (strain C231)	Actinobacteria	-1.35	-7.51	-0.16			-2.78				-11.18	-12.69	-12.86	-20.7	-6.74	-15.25	-25.16		-21.91	-34.1
635013	Thermincola potens (strain JR)	Firmicutes	-3.81	-4.78	-2.17			-1.83	-6.56		-3.47	-4.72	-12.48	-10.82	-16.48	-15.11	-17.49	-22.44		-21.61	-28.29	-8.92
555079	Thermosediminibacter oceani (strain ATCC BAA-1034 / DSM 16646 / JW/IW-1228P)	Firmicutes			-5.16	-7.82	-0.62	-7.67	-8.62	-6.13		-6.77	-16.54	-11.25	-16.98	-14.5	-18.05	-22.69		-17.03	-31.56
368407	Methanoculleus marisnigri (strain ATCC 35101 / DSM 1498 / JR1)	Euryarchaeota	-3.37	-1.82	-5.55	1.94	-2.54	4.48	-6.96	-15.11	-10.04	-5.52	-6.39	-11.21	-20.86	-15.71	-11.51	-21.26			-31.71	1.56
698965	Corynebacterium diphtheriae (strain CDCE 8392)	Actinobacteria	-2.26	-7.92	-5.38			-4.76	-12.75	-13.78	-8.39	-4.02	-14.53	-11.66		-11.23	-16.59	-23.19	-13.18	-32.24	-35.71
471857	Saccharomonospora viridis (strain ATCC 15386 / DSM 43017 / JCM 3036 / NBRC 12207 / P101)	Actinobacteria	-3.57	-7.42	-2.98			-12.4	-10.35	-19.47	-13.81	-9.54	-0.1	-22.47	-20.61	-4.72	-14.02	-30.19		-31.82	-38.07
391008	Stenotrophomonas maltophilia (strain R551-3)	Proteobacteria	-9.78	-9.72	-2.28		-1.52	-16.48	-11.7	-20.32	-16.05	-13.93		-19.07	-24.39	-12.95	-8.28	-23.95		-34.96	-43.54	-6.03
386415	Clostridium novyi (strain NT)	Firmicutes	-3.58	-2.82	-7.89			-3.92		-18.17	-1.97	-2.18	-24.03	-8.95	-9.6	-28.72	-40.84	-22.02			-25.27	5.91
29390	Streptococcus gordonii (strain Challis / ATCC 35105 / CH1 / DL1 / V288)	Firmicutes	-4.47	-4.67	-3.29		10.19	-5.83	-10.76	-15.39	6.35	-17.31	-20.04	-11.11	-13.46	-16.28	-25.26	-21.05	-36.94	0.93	-32.03
365659	Streptococcus mitis (strain B6)	Firmicutes		-4.63	-3.48			-10.2	-12.57	-7.23	6.4	-20.46	-17.15	-10.48	-11.41	-16.33	-21.62	-19.82	-25.08	1.38	-31.77
927666	Streptococcus oralis (strain Uo5)	Firmicutes		-3.71	-3.18			-8.92	-12.53		11.66	-20.48	-17.13	-10.18	-12.64	-16.61	-21.62	-18.92	-25.09	-2.46	-32.5
1048332	Streptococcus salivarius (strain CCHSS3)	Firmicutes	-1.95	-4.74	-3.2			-8.69	-13.37	-4.73	3.55	-16.36	-21.49	-8.89	-12.91	-19.44	-23.14	-21.38	-38.03	-2.73	-34.42
347253	Streptococcus salivarius (strain JIM8777)	Firmicutes	-1.81	-4.85	-3.11	-12.79	-6.25	-8.8	-13.19	-7.3	2.84	-17.22	-22.73	-10.42	-14.11	-20.24	-23.27	-23.41	-37.24	-3.71	-35.06
322159	Streptococcus thermophilus (strain ATCC BAA-491 / LMD-9)	Firmicutes	-0.38	-3.5	-3.06	-9.32	-1.73	-7.77	-7.84		10.39	-12.78	-18.6	-4.38	-11.14	-16.42	-18.77	-16.67	-28.56	5.77	-27.79
646529	Desulfosporosinus acidiphilus (strain DSM 22704 / JCM 16185 / SJ4)	Firmicutes	-4	-5.5	-6.51			-0.59	-11.43		-6.16	-11.05	-18.99	-22.24		-19.76	-22.64	-17.57		-11.16	-28.38	0.65
220668	Lactobacillus plantarum (strain ATCC BAA-793 / NCIMB 8826 / WCFS1)	Firmicutes	-9.38	-6.11	-3.05	-3.98	-3.29	-6.94	-14.2	-12.26	10.08	-21.78	-12.19	-3.23	-11.98	-17.66	-28.66	-19.71		-0.82	-35.58
362948	Lactobacillus salivarius (strain UCC118)	Firmicutes			-3.24	-9.03	-3.05	-8.18	-14.23	-12.11	6.85	-10.14	-13.94	-3.65	-12.3	-20.48	-32.92	-15.04		-4.69	-30.84
754252	Propionibacterium freudenreichii subsp. shermanii (strain ATCC 9614 / CIP 103027 / CIRM-BIA1)	Actinobacteria	-2.13	-4.59	-5.12	-4.89	-2.82	-13.58	-8.25	-5.96	-5.55	-7.06	-7.19	-11.07	-20.81	-5.2	-11.52	-25.53	-28.62	-32.44	-33.89	0.75
394	Rhizobium sp. (strain NGR234)	Proteobacteria	-1.85	-4.91	-1.46			-11.21	-6.31	-8.43	-0.17	-0.55	-1.9	-6.81	-13.56	-8.67	-18.88	-24.76	-27.21	-30.11	-28.91	-0.14
858215	Thermoanaerobacterium xylanolyticum (strain ATCC 49914 / DSM 7097 / LX-11)	Firmicutes	-3.91	-3.55	-5.69	-0.47	1.48	-2.88	-2.21	-14.18	-13.96	-7.32	-20.86	-11.98	-11.02	-20.43	-38.83	-16.43		-8.26	-27.79	5.25
203123	Oenococcus oeni (strain ATCC BAA-331 / PSU-1)	Firmicutes			-1.92	-14.28	-3.78		-12.47		0.15	-17.22	-12.65	-6.22	-12.24	-15.03	-31.74	-15.94		0.23	-33.52
511437	Lactobacillus buchneri (strain NRRL B-30929)	Firmicutes	-8.53	-5.31	-2.68	-7.3	-6.01	-5.71	-10.29	-8.28	-13.62	-19.13	-14.43	-8.23	-14.92	-17.76	-24.17	-21.08		-13.88	-28.76
1205910	Nocardiopsis alba (strain ATCC BAA-2165 / BE74)	Actinobacteria	1.77	-6.96	-2.31	-7.27		-19.31	-10		-10.03	-0.08	-1.85	-21.03	-24.28	-1.62	-9.22	-31.86	-11.63	-14.22	-26.25	-8.92
746697	Aequorivita sublithincola (strain DSM 14238 / LMG 21431 / ACAM 643 / 9-3)	Bacteroidetes	-2.63	-5.72	-2.81				-13.97				-21.82	-15.35		-26.36	-33.46	-12.75		-6.88	-40.28	-6.87
323259	Methanospirillum hungatei JF-1 (strain ATCC 27890 / DSM 864 / NBRC 100397 / JF-1)	Euryarchaeota	-3.21	-2.84	-6.82	-3.7	-7.19	7.57	-14.02	-15.31	-19.45	-14.56	-13.21	-11.45	-13.25	-21.1	-28	-17.5		-4.4	-40.25	-6.6
362976	Haloquadratum walsbyi (strain DSM 16790 / HBSQ001)	Euryarchaeota	1.36	-5.09	-1.56			-6.86	-2.95		-13.72	-12.73	-6.1	-9.31	-17.36	-18.82	-19.47	-26.18	-31.26	-12.83	-25.44
768065	Haloquadratum walsbyi (strain DSM 16854 / JCM 12705 / C23)	Euryarchaeota	1.39	-5.02	-1.58			-6.78	-2.92		-12.69	-12.82	-6.48	-8.46	-16.91	-18.61	-19.26	-25.7	-30.91	-13.13	-25.49
697329	Ruminococcus albus (strain ATCC 27210 / DSM 20455 / JCM 14654 / NCDO 2250 / 7)	Firmicutes	-5.7	-4.97	-0.84			-3.59	-6.52		-3.89			-6.03	-15.51	-22.85	-21.73	-12.64		-3.02	-31.11
290317	Chlorobium phaeobacteroides (strain DSM 266)	Chlorobi	-1.99	-0.01	-2.54			-2.61	-12.63		-4.36		-13.15	-11.75	-17.26	-13.3	-15.83	-22.2	-17.95		-43.37	-8.78
196627	Corynebacterium glutamicum (strain ATCC 13032 / DSM 20300 / JCM 1318 / LMG 3730 / NCIMB 10025)	Actinobacteria	-2.17	-7.94	-0.14			0.38	-13.42	-6.88	-7.51	-0.99	-8.4	-10.77	-21.32	-12.41	-16.95	-24.46	-15		-30.39	-4.23
189423	Streptococcus pneumoniae (strain 670-6B)	Firmicutes		-3.13	-3.3				-11.37	-12.12	15.12	-17.4	-12.01	-5.37	-8.71	-13.07	-18.25	-14.65	-22.95	7.6	-25.32
362663	Escherichia coli O6:K15:H31 (strain 536 / UPEC)	Proteobacteria	-9.28	-8.48	-5.31	-7.31	-2.88	-8.4	-8.43	-12.98	-11.9	-17.79	-19.27	-20.74	-13.52	-21.64	-17.44	-18.8	-24.88	-30.91	-45.67	5.49
454166	Salmonella agona (strain SL483)	Proteobacteria	-8.7	-8.05	-4.85	-6.28	-2.25	-4.24	-8.6	-10.1	-8.78	-17.05	-17.82	-15.98	-12.53	-20.06	-16.73	-15.8	-23.65	-27.02	-42.83	7.78
439851	Salmonella dublin (strain CT_02021853)	Proteobacteria	-8.43	-7.85	-4.74	-5.79	-1.86	-5.2	-8.4	-9.59	-9.16	-16.73	-17.52	-15.1	-12.22	-19.4	-15.98	-15.1	-22.89	-27.32	-41.44	8.06
454169	Salmonella heidelberg (strain SL476)	Proteobacteria	-8.55	-8.02	-4.83	-6.04	-1.95	-6.38	-8.42	-9.77	-8.43	-16.86	-17.56	-15.34	-12.31	-19.57	-16.31	-15.18	-23.27	-27.52	-41.97	7.96
423368	Salmonella newport (strain SL254)	Proteobacteria	-8.54	-8.03	-4.8	-5.95	-2.01	-5.33	-8.5	-9.83	-8.47	-16.81	-17.82	-16.64	-12.53	-19.45	-16.21	-15.63	-23.26	-28.05	-41.99	7.78
439843	Salmonella schwarzengrund (strain CVM19633)	Proteobacteria	-8.6	-8	-4.75	-6	-1.98	-4.53	-8.49	-10.75	-8.48	-16.76	-17.56	-15.56	-12.45	-19.58	-16.26	-15.49	-23.27	-28.79	-42.17	9.95
83333	Escherichia coli (strain K12)	Proteobacteria	-9.18	-8.58	-5.27	-7.41	-2.89	-8.64	-15.62	-12.21	-10.84	-17.79	-19.66	-21.02	-13.62	-21.84	-17.51	-19.16	-24.53	-31.31	-45.5	-5.08
90370	Salmonella typhi	Proteobacteria	-8.28	-7.79	-4.74	-5.66	-2.23	-6.42	-8.28	-10.25		-16.39	-18.3	-3.02	-12.05	-20.06	-15.7	-15.39	-24.16	-26.23	-41.02	-6.35
99287	Salmonella typhimurium (strain LT2 / SGSC1412 / ATCC 700720)	Proteobacteria	-9.37	-8.55	-5.24	-7.22	-3.02	-7.4	-9.43	-6.67	-10.4	-18.47	-18.97	-8.15	-13.97	-20.88	-18.17	-17.95	-25.44	-31.23	-45.73	-7.07
511051	Caldisericum exile (strain DSM 21853 / NBRC 104410 / AZM16c01)	Caldiserica			-0.6			-9.41		-14.9	-4.92	-7.91	-12.27	-11.57	-16.82	-18.51	-26.8	-23.71		-9.41	-38.04	7.34
288000	Bradyrhizobium sp. (strain BTAi1 / ATCC BAA-1182)	Proteobacteria	-4.19	-6.53	4.57	-8.09		-14.77	-9.99		-4.08	0.02	-5.26	-16.39	-15.79	-8.36	-12.47	-18.2	-26.46	-25.14	-29.34	1.97
572546	Archaeoglobus profundus (strain DSM 5631 / JCM 9629 / NBRC 100127 / Av18)	Euryarchaeota	-1.96	-0.23	-0.86			2.99			-5.78		-8.27	-9.88	-13.54	-15.51	-11.57	-19.57	-10.38		-29.22
693661	Archaeoglobus veneficus (strain DSM 11195 / SNP6)	Euryarchaeota	-1.78	-0.3	-0.9			0.89		-8.35	-8.52		-15.9	-7.33	-17.94	-14.42	-11.95	-24.6	-9.22		-23.74	-5.03
340102	Pyrobaculum arsenaticum (strain DSM 13514 / JCM 11321)	Crenarchaeota	-2.3	-4.69	-4.62			1.51	0.33	-11.51	-12.92	-4.32			-13.39	-11.56	-1.74	-19.93	-13.85		-30.2	8.32
410359	Pyrobaculum calidifontis (strain JCM 11548 / VA1)	Crenarchaeota	-0.93	-1.24	-2.91			-4.7	-2.49	-14.28	-10.36	-7.74			-17.28	-10.19	-9.47	-18.59	-18.86		-35.57	5.49
768679	Thermoproteus tenax (strain ATCC 35583 / NBRC 100435 / JCM 9277 / Kra 1)	Crenarchaeota	-0.76	-3.17	-2.4			-2.36	-3.44	-2.54	-8	0.56			-11.49	-11.95	-9.72	-17.1	-15.63		-32.85	4.78
698757	Pyrobaculum oguniense (strain DSM 13380 / JCM 10595 / TE7)	Crenarchaeota	-1.88	-4.49	-2.74			0.94	-1.11	-4.23	-12.26	-7.58			-12.71	-10.91	-2.81	-15.79	-11.58		-31.03	-5.04
434923	Coxiella burnetii (strain CbuG_Q212)	Proteobacteria			-2.24				-0.95	-4.07		-6.08		-3.34	-17.48	-13.19	-7.73	-26.53	-22.83	-4.56	-24.8	-0.4
434924	Coxiella burnetii (strain CbuK_Q154)	Proteobacteria		-5.62	-2.35				-0.95	-4.53		-6.54		-1.24	-17.83	-13.62	-7.9	-25.46	-23.24	-3.42	-26.32	0.15
227377	Coxiella burnetii (strain RSA 493 / Nine Mile phase I)	Proteobacteria		-4.79	-2.34				-0.04	-4.67		-6.57		-1.89	-17.98	-13.72	-9.7	-27.28	-23.55	-5.53	-27.09	-0.21
434922	Coxiella burnetii (strain Dugway 5J108-111)	Proteobacteria		-6.16	-2.66				-0.33	-5.72		-7.56		-2.59	-19.01	-15.46	-10.13	-27.75	-25.74	-6.52	-28.75	-1.93
221109	Oceanobacillus iheyensis (strain DSM 14371 / JCM 11309 / KCTC 3954 / HTE831)	Firmicutes	-5.48	-4.92	-1.53			-4.93	-13.4	-15.92	-15.04	-14.57	-12.42	-6.05	-12.47	-19.04	-15.76	-13.84		-0.9	-28.92	-11.67
234621	Rhodococcus erythropolis (strain PR4 / NBRC 100887)	Actinobacteria	-0.29	-5.29	-3.8			-8.81	-11.34	-15.87	-14.97	4.53	-3.43	-26	-22.12	-8.49	-14.67	-33.43	-24.99	-41.97	-34.82	-14.49
632772	Rhodococcus opacus (strain B4)	Actinobacteria	-0.54	-5.37	-3.2			-12.71	-9.53	-14	-13.88	6.1	-0.31	-16.44	-24.51	-7.24	-11.94	-35.05	-18.1	-44.27	-31.45	-12.47
336407	Rickettsia bellii (strain RML369-C)	Proteobacteria					-17.31			-14.12		-12.04		2.65		-24.38	-32.43	-13.24		-8.85	-34.26
313603	Maribacter sp. (strain HTCC2170 / KCCM 42371)	Bacteroidetes	-5.84	-6.07	-4.14			-13.05				-14.79	-23.27	-10.55		-26.76	-28.96	-28.09		-10.94	-46.26
218496	Tropheryma whipplei (strain TW08/27)	Actinobacteria							3.08	-15.25	-21.08	-8.61		-12.85	-17.57	-14.88	-24.92	-24.85			-36.23
203267	Tropheryma whipplei (strain Twist)	Actinobacteria							3.02	-14.5	-19.84	-7.24		-12.25	-16.87	-14.43	-24.15	-24.03			-35.21
393595	Alcanivorax borkumensis (strain SK2 / ATCC 700651 / DSM 11573)	Proteobacteria	-5.46	-5.58	-2.57			-5.72	-4.45	-10.41	-14.43	-22.97	-9.32	-9.35	-21.04	-12.09	-16.62	-27.64	-20.91	-13.34	-43.19	-17.92
204773	Herminiimonas arsenicoxydans	Proteobacteria	-3.89	-4.82	-2.73			-0.66	-6.88	0.78	-0.17	-15.76	-8.55	-10.63	-20.73	-12.92	-13.08	-20.57	-22.04	-30.65	-38.68	-0.87
375286	Janthinobacterium sp. (strain Marseille)	Proteobacteria	-6.02	-5.49	-2.7	-7.91	-4.03	-1.94	-7	-3.77	-2.36	-17.83	-7.93	-17.18	-22.76	-14.35	-14.88	-26.89	-26.95	-36.97	-40.7	-11.87
380703	Aeromonas hydrophila subsp. hydrophila (strain ATCC 7966 / NCIB 9240)	Proteobacteria	-10.67	-8.85	-2.58	-6.23	-6.48	-16.51	-13.33	-13.24	-13.27	-19.68	-10.44	-15.37	-19.76	-14.35	-24.63	-19.7	-20.66	-30.8	-49.93	25.96
593588	Vibrio cholerae serotype O1 (strain MJ-1236)	Proteobacteria	-10.36	-7.54	2.35		-6.05	-9.97	-9.46	-11.91	-15.59	-22.5	-13.76	-17.31	-17.06	-14.13	-15.74	-20.29	-25.63	-27.45	-47.7	18.55
1163389	Francisella noatunensis subsp. orientalis (strain Toba 04)	Proteobacteria		-3.84	0.58	-9.61		-7.09	-11.5	-9.31	-3.74	-12.59	-19.12	1.5	-13.2	-8.66	-23.41	-14.96	-23.29	-4.82	-32.23	-3.13
443144	Geobacter sp. (strain M21)	Proteobacteria	-4.25	-1.78	-3.69			-10.9	-3.78		-8.64	-10.67	-7.61	-18.65	-21.76	-12.89	-12.78	-21		-31.49	-38.46	-19.29
471223	Geobacillus sp. (strain WCH70)	Firmicutes	-7.55	-4.34	-1.85			-9.08			-11.86	-13.02	-13.27	-2.2	-12.25	-13.71	-21.23	-1.71		-2.74	-32.24	-2.49
1311	Streptococcus agalactiae	Firmicutes							-9.9			-18.14		-13.84		-16.37	-27.35	-22.06		-7.86	-35.25
235909	Geobacillus kaustophilus (strain HTA426)	Firmicutes	-4.21	-6.39	-1.93			-8.76	12.76	-12.82	-12.49	-10.9	-14.22	-5.46	-14.51	-10.75	-11.5	-7.64		-0.79	-31.87	-1.45
373903	Halothermothrix orenii (strain H 168 / OCM 544 / DSM 9562)	Firmicutes	-2.99	-5.53	-1.64			-3.98	-3.85	-15.95	-7.66	-4.87	-19.86	-19.68	-13.21	-22.03	-23.75	-20.43	-18.23	-3.95	-40.83	-2.31
335541	Syntrophomonas wolfei subsp. wolfei (strain DSM 2245B / Goettingen)	Firmicutes	-4.86	-4.25	-1.61				-1.14	-16.97	-4.3	-10.54	-12.09	-13.98	-15.23	-20.41	-24.41	-11.87	-24.25	-14.13	-43.61
512565	Actinoplanes missouriensis (strain ATCC 14538 / DSM 43046 / CBS 188.64 / JCM 3121 / NCIMB 12654 / NBRC 102363 / 431)	Actinobacteria	-1.53	-5.24	-2.5			-16.34			-22.59	-6	-1.7	-20.22	-26.09	-5.55	-6.35	-26.26			-35.06
227882	Streptomyces avermitilis (strain ATCC 31267 / DSM 46492 / JCM 5070 / NCIMB 12804 / NRRL 8165 / MA-4680)	Actinobacteria	-1	-8.5	-3.51			-22.46	-1.72		-21.48	-6.43	-3.68	-17.65	-27.53	-1.33	-7.37	-29.84			-35.59
680198	Streptomyces scabies (strain 87.22)	Actinobacteria	-0.73	-8.33	-2.28			-23.03			-20.2	-2.8	-5.17	-16.59	-25.29	-2.88	-6.38	-27.24			-36.3
455632	Streptomyces griseus subsp. griseus (strain JCM 4626 / NBRC 13350)	Actinobacteria	-1.85	-8.26	-3.26			-23.68	-1.76		-19.23	-0.97	-4.25	-20.54	-32.7	-4.91	-7.71	-33.09			-37.87
745776	Deinococcus gobiensis (strain DSM 21396 / JCM 16679 / CGMCC 1.7299 / I-0)	Deinococcus-Thermus	-1.84	-7.04	-1.39			-10.83					-8.39	-10.84	-22.94	-6.13	-1.34	-20.31			-45.74
243230	Deinococcus radiodurans (strain ATCC 13939 / DSM 20539 / JCM 16871 / LMG 4051 / NBRC 15346 / NCIMB 9279 / R1 / VKM B-1422)	Deinococcus-Thermus	-3.84	-6.55	-1.11			-10.4					-12.72	-18.62	-23.24	-9.82	1.79	-29.31			-40.72
263358	Verrucosispora maris (strain AB-18-032)	Actinobacteria	-1.46	-5.48	-2.9			-16.9	-2.75		-8.5	-8.57	-2.26	-14.85	-26.32	-6.19	-10	-25.88			-47.75
429009	Ammonifex degensii (strain DSM 10501 / KC4)	Firmicutes	-0.58	-5.55	-4.7			-9.13	1.67		6.62	-1.14	-17.92	-11.36	-21.22	-8.49	-4.55	-24.71		-13.47	-40.83
760568	Desulfotomaculum kuznetsovii (strain DSM 6115 / VKM B-1805 / 17)	Firmicutes	-0.12	-2.77	-6.51			-5.24	-4.01	-10.03	9.51	-2.93	-9.43	-12.9	-17.23	-11.88	-8.13	-25.23		-14.86	-36.31	-4.63
546414	Deinococcus deserti (strain VCD115 / DSM 17065 / LMG 22923)	Deinococcus-Thermus	-3.71	-7.46	-0.99			-10.17	-7.09		-24.46		-9.63	-16.05	-23.43	-10.01	-2.15	-28.13			-47.12
309799	Dictyoglomus thermophilum (strain ATCC 35947 / DSM 3960 / H-6-12)	Dictyoglomi	-1.63	-3	-0.58			1.48	-5.43		-12.66	-8.65	-16.61	-13.03	-19.49	-15.38	-32.69	-14.79		-0.81	-42.35	-9.88
515635	Dictyoglomus turgidum (strain Z-1310 / DSM 6724)	Dictyoglomi	-0.03	-3.33	-0.54			-0.27	-2.94		-13.64		-14.26	-15.8	-19.33	-14.99	-33.86	-16.82		-8.26	-43.4
360107	Campylobacter hominis (strain ATCC BAA-381 / LMG 19568 / NCTC 13146 / CH001A)	Proteobacteria	3.34	-1.57	-4.82			3.21		-12.16	-5.66	-1.71	-23.89	4.81	-9.2	-16.63	-33.69	-8.03	-25.44	1.53	-37.64
945021	Tetragenococcus halophilus (strain DSM 20338 / JCM 20259 / NCIMB 9735 / NBRC 12172)	Firmicutes			-3.51	-11.53	0.47	-6.89		-17.46	-0.17	-10.45	-6.41	-4.42	-8.99	-13.94	-27.37	-19.31		-20.07	-30.44	-4.12
521097	Capnocytophaga ochracea (strain ATCC 27872 / DSM 7271 / JCM 12966 / VPI 2845)	Bacteroidetes			-5.61				-0.84				-33.51	-23.94		-23.11	-26.44	-24.91		-12.09	-45.44
743718	Isoptericola variabilis (strain 225)	Actinobacteria	-2.75	-7.64	-2.71	-3.79	4.15	-18.76	-3.92	-21.64	-20.47	-2.12	-4.38	-31.17	-30.55	-5.44	-5.2	-38.34	-21.26	-14.94	-36	-10.06
452652	Kitasatospora setae (strain ATCC 33774 / DSM 43861 / JCM 3304 / KCC A-0304 / NBRC 14216 / KM-6054)	Actinobacteria	-3.46	-8.28	0.87			-26.71	-7.66	-17.93	-14.52	-0.27	-1.48	-34.59	-33.54	-4.18	-3.43	-28.67	-20.57	-16.94	-37.22	-7.83
499177	Clostridium sticklandii (strain ATCC 12662 / DSM 519 / JCM 1433 / NCIB 10654)	Firmicutes	-5.6	-2.73	-4.64			-8.26	-11.47	-15.36	-12.76		-18.13	-15.27	-9.93	-21.24	-33.54	-19.11	-26.64	-12.97	-38.95
693746	Oscillibacter valericigenes (strain DSM 18026 / NBRC 101213 / Sjm18-20)	Firmicutes	-3.71	-4.5	-9.33			-1.55	-8.42	-2.85	4.74	3.46	-7.18	-12.46	-10.39	-10.27	-4.22	-11.61		-5.19	-28.12	-4.76
866775	Aerococcus urinae (strain ACS-120-V-Col10a)	Firmicutes		-4.47	-3.98	-6.42	-5.2	-4.87	-6.44		-9.82	-21.21	-12.52	-10.03	-17.09	-13.7	-25.7	-18.75			-43.61
1209989	Tepidanaerobacter acetatoxydans (strain DSM 21804 / JCM 16047 / Re1)	Firmicutes	1.51	-1.03	-5.33	6.95	9.01		2.67	3.09	-10.8		-9.8	-8.95	-11.96	-17.8	-23.06	-15.3	-17.38	-4.16	-28.2	1.71
1191523	Melioribacter roseus (strain P3M)	Ignavibacteriae	-3.85	-6.52	-2.2			-4.7				-5.67		-8.25	-18.27	-29.21	-24.32	-26.97			-39.62
868595	Desulfotomaculum carboxydivorans (strain DSM 14880 / VKM B-2319 / CO-1-SRB)	Firmicutes	-1.39	-4.81	-6.23			-5.5	9.21	-10.1	11.82	-16.15	-16.63	-7.93	-13.31	-14.95	-18.11	-19.36		-12.4	-32.35	-6.25
349307	Methanosaeta thermophila (strain DSM 6194 / PT)	Euryarchaeota	-5.19	-1.31	-1.12			0.59		-17.33	-11.78	-2.87	-9.43	-15.23		-17.74	-18.44	-21.6	-15.71		-30.85	-0.36
272621	Lactobacillus acidophilus (strain ATCC 700396 / NCK56 / N2 / NCFM)	Firmicutes			-2.4				-9.8	-1.51	-13.39	-14.89	-22.27	-7.35	-18.38	-27.72	-28.09	-30.51			-29.85
357244	Orientia tsutsugamushi (strain Boryong)	Proteobacteria								-14.81		-14.31		0.33		-34.18	-27.02	-21.96			-37.67
762376	Achromobacter xylosoxidans (strain A8)	Proteobacteria	-3.61	-5.32	-4.84	-6.79	-3.36	-8.15	-14.56	1.19	-10.89	-8.11	-4.27	-24.5	-26.91	-9.17	-12.09	-23.09	-21.84	-51.51	-45.59	-1.23
339670	Burkholderia ambifaria (strain ATCC BAA-244 / AMMD)	Proteobacteria	-8.7	-6.14	-4.26	-10.82	-3.83	-3.58	-11.86		-6.26	-5.3	-9.3	-26.4	-28.01	-11.28	-9.58	-23.29	-21.4	-55.25	-41.77	-5.94
398577	Burkholderia ambifaria (strain MC40-6)	Proteobacteria	-8.38	-6.07	-4.09	-10.61		-1.61	-11.77	-7.96	-6.04	-8.18	-9.28	-25.49	-27.51	-11.33	-16.57	-23.03	-25.16	-53.16	-42.8	-4.87
406425	Burkholderia cenocepacia (strain MC0-3)	Proteobacteria	-5.3	-6.16	-2.95	-9.58		-13.69	-11.68	-12.08	-6.15	-8.06	-9.12	-23.07	-27.33	-10.98	-13.43	-24.44	-22.76	-49.42	-39.67	-5.3
331271	Burkholderia cenocepacia (strain AU 1054)	Proteobacteria	-5.37	-6.07	-3	-9.61	-4.61	-13.99	-11.6		-4.66	-5.79	-8.95	-22.36	-27.53	-11.66	-10	-23.64	-19.3	-43.85	-38.83	-3.88
568706	Bordetella pertussis (strain ATCC 9797 / DSM 5571 / NCTC 10739 / 18323)	Proteobacteria	-7.49	-5.16	-4.99	-6.28	-0.9	-7.89	-2	-18.05	-7.41	-16.59	-5.54	-24.04	-21.04	-8.91	-12.5	-24.87	-23.6	-50.8	-42.23	-11.72
257313	Bordetella pertussis (strain Tohama I / ATCC BAA-589 / NCTC 13251)	Proteobacteria	-7.56	-5.24	-4.94	-6.39	-0.99	-8.9	-2.01	-18.08	-7.61	-16.55	-5.56	-24.51	-21.17	-8.03	-12.62	-25.03	-23.96	-51.15	-42.5	-11.69
420662	Methylibium petroleiphilum (strain PM1)	Proteobacteria	-3.48	-8.63	-5.21	-5.26	0.63	-13.99	-10.95		1.26	-8.61	-9.59	-25.54	-19.99	-8.23	2.15	-28.75	-22.26	-47.17	-45.47	-8.26
316058	Rhodopseudomonas palustris (strain HaA2)	Proteobacteria	-5.74	-4.33	-1.51			-9.43	-6.74		-5.04	-3.1	-8.35	-21.31	-20.4	-8.3	-10.12	-21.38	-24.59	-38.92	-43.57	-15.43
439292	Bacillus selenitireducens (strain ATCC 700615 / DSM 15326 / MLS10)	Firmicutes	-4.7	-5.58	-1.81			-13.65	-8.95		-20.09	-12.61	-12.93	-13.18	-4	-13.3	-20.92	-13.17	-10.55	-14.26	-33.36	-13.56
224911	Bradyrhizobium japonicum (strain USDA 110)	Proteobacteria	-5.04	-6.34	0.17			-12.54	-10.64			-4.2	-5.87	-9.99		-8.5	-11.38	-18.02		-24.73	-42.49
314225	Erythrobacter litoralis (strain HTCC2594)	Proteobacteria	0.14	-5.87	0.97			-7.65				-13.95	-5.6	-17.5		-11.27	-13.51	-9.99		-26.2	-36.61
498761	Heliobacterium modesticaldum (strain ATCC 51547 / Ice1)	Firmicutes	-6.13	-2.54	-6.55			-6.02			-11.89	-13.3	-12.34	-10.98		-9.54	-7.91	-12.26		-24.05	-33.82
1036673	Paenibacillus mucilaginosus (strain KNP414)	Firmicutes	-6.29	-6.66	-3.79			1.4	-2.6		-21.76	-8.12	-9.97	-15.54		-11.72	-7.21	-18.3		-19.23	-39.56
717605	Thermobacillus composti (strain DSM 18247 / JCM 13945 / KWC4)	Firmicutes	-7.19	-4.83	-4.19			-13.55	-6.05		-17.52	-7.96	-8.43	-14.95		-12.36	-14.3	-15.02		-13.17	-33.96
183190	Xylella fastidiosa (strain Temecula1 / ATCC 700964)	Proteobacteria	-9.34	-8.33	-0.08			-7.18	-1.79			-10.06		-13.6		-15.5	-13.61	-22.49		-18.98	-33.12
679936	Sulfobacillus acidophilus (strain ATCC 700253 / DSM 10332 / NAL)	Firmicutes	-5.53	-9.96	-2.26			-13.86	-8.89	-5.9	-14.94	-9.4	-7.24	-19.39	-15.16	-7.97	-7.91	-20.31		-12.88	-30.7	1.41
225937	Marinobacter adhaerens (strain HP15)	Proteobacteria	-3.44	-4.77	-2.81			-8.55	-5.42	-6.9	-11.63	-19	-10.7	-22.97	-18.56	-11.99	-15.27	-27.82		-13.5	-41.35
208596	Carnobacterium sp. (strain 17-4)	Firmicutes			-2.15			-2.97		-14.28	-15.8	-11.66	-18.3	-5.46	-8.26	-19.4	-26.97	-20.1		11.42	-36.87
1112204	Gordonia polyisoprenivorans (strain DSM 44266 / VH2)	Actinobacteria	-5.7	-5.9	-4.21			-12.36	-11.66		-22.54	3.62	-2.93	-32.59	-27.69	-8.75	-18.25	-33.73	-15.8	-21.24	-33.87	-13.42
523846	Methanothermus fervidus (strain ATCC 43054 / DSM 2088 / JCM 10308 / V24 S)	Euryarchaeota	-3.12	-1.35	0.19			-6.75	-5.91	-7.27	-13.38	-3.71	-26.42			-24.9	-23.95	-20.79	-15.87		-35.97	-5.75
349519	Leuconostoc citreum (strain KM20)	Firmicutes						-7.69	-13.65	-18.62	-1.78	-25.36	-17.7	-5.49	-13.35	-19.1	-34.21	-23.93			-31.97
477974	Desulforudis audaxviator (strain MP104C)	Firmicutes	-4.18	-2.85	-2.1			-7.75	1.24		4.79	-3.54	-14.87	-15.37	-19.24	-8.86	-5.8	-22.29			-31.44	-17.57
643648	Syntrophothermus lipocalidus (strain DSM 12680 / TGB-C1)	Firmicutes	-2.07	-3.32	-0.58			-2.29			0.97	-5.74	-12.51	-12.37	-14.41	-13.05	-11.66	-23.31			-30.63	-13.73
349161	Desulfotomaculum reducens (strain MI-1)	Firmicutes	-2.14	-4.73	-0.03	-12.59	-4.7	-4.42	1.42	-4.35	3.83	-6.16	-11.26	-14.54	-13.57	-14.2	-17.17	-19.25			-33.69	-7.89
862719	Azospirillum lipoferum (strain 4B)	Proteobacteria	-4.04	-6.4	4.35	-9.5		-14.25	-5.82	-17.26	-10.6	-9.4	-7.97	-24.25	-21.7	-6.17	-12.88	-29.56	-6.36	-14.95	-47.17	1.41
869210	Marinithermus hydrothermalis (strain DSM 14884 / JCM 11576 / T1)	Deinococcus-Thermus	-3.07	-7.84	-2.02			-9.33	-5.39	-13.13	-14.23	-2.44		-24.36	-23.55	-5.95	-3.94	-24.83		-22.28	-54.45	-0.31
670487	Oceanithermus profundus (strain DSM 14977 / NBRC 100410 / VKM B-2274 / 506)	Deinococcus-Thermus	-2.88	-8.76	-1.74			-12.7	-8.19	-13.81	-7.32	-6.21	-15.53	-24.56	-25.18	-8.29	-2.89	-27.07		-15.62	-50.81	-1.91
504728	Meiothermus ruber (strain ATCC 35948 / DSM 1279 / VKM B-1258 / 21)	Deinococcus-Thermus	-1.08	-8.89	-0.48			-2.9	-7.63	-4.26	-3.99	-8.74	-11.65	-23	-22.96	-9.96	-11.12	-18.78		-17.39	-57.25	0.61
994484	Pseudomonas brassicacearum (strain NFM421)	Proteobacteria	-3.97	-7.56	-2.66			-4.66	-0.42			-20.19	-13.68	-11.23	-22.31	-11.25	-8.86	-25.28		-31.57	-52.09
223283	Pseudomonas syringae pv. tomato (strain DC3000)	Proteobacteria	-4.06	-8.22	-2.48			-3.65	-1.82			-20.09	-15.38	-10.93	-22.6	-12.23	-9.94	-24.85		-28.49	-50.26
1196325	Pseudomonas putida (strain DOT-T1E)	Proteobacteria	-3	-8.14	-2.62			-4.91				-20.96	-11.48	-11.22	-21.86	-9.97	-8.18	-20.75		-31.15	-49.39
160488	Pseudomonas putida (strain KT2440)	Proteobacteria	-3.72	-8.61	-2.92			-6.99				-22.28	-12.36	-13.78	-23.67	-10.78	-9.37	-23.21		-15.51	-54.16
525903	Thermanaerovibrio acidaminovorans (strain ATCC 49978 / DSM 6589 / Su883)	Synergistetes	0.16	-8.26				-3.87	-16.8			-9.53		-21.5	-19.36	-10.6	-14.69	-24.72		-22.84	-46.61
688270	Cellulophaga algicola (strain DSM 14237 / IC166 / ACAM 630)	Bacteroidetes	-4.51	-5.17	-2.05		-4.18	-7.55	-13.32	-20.32	-14.72	-11.65	-22.32	-17.05	-14.62	-25.76	-29.27	-22.06		-12.18	-41.23	-14.54
867900	Cellulophaga lytica (strain ATCC 23178 / DSM 7489 / JCM 8516 / NBRC 14961 / NCIMB 1423 / VKM B-1433 / Cy l20)	Bacteroidetes	-6.16	-5.03	-1.97		-2.95	-10.96	-12.98	-19.72	-15.54	-11.86	-25.87	-14.8	-13.79	-34.32	-26.34	-26.79		-2.27	-39.83	-10.78
1034807	Flavobacterium branchiophilum (strain FL-15)	Bacteroidetes	-5.98	-6.1	-3.88			-10.42	-13.12	-13.25	-15.87	-5.67	-26.74	-14.57	-16.65	-31.09	-25.66	-18.97		-0.43	-35.12	-14.94
697281	Mahella australiensis (strain DSM 15567 / CIP 107919 / 50-1 BON)	Firmicutes	-5.26	-3.59	-7.06			-1.02	-14.54	-12.75	-13.69	-9.94	-20.44	-18.55	-14.75	-20.76	-26.03	-24.34		-17.65	-34.14	-11.04
762903	Pedobacter saltans (strain ATCC 51119 / DSM 12145 / JCM 21818 / LMG 10337 / NBRC 100064 / NCIMB 13643)	Bacteroidetes	-5.4	-7.41	-1.45			-10.05	-13	-16.23	-18.62		-25.74	-11.83	-18.46	-31.04	-35.62	-21.75		-11.12	-36.38	-17.34
760011	Spirochaeta coccoides (strain ATCC BAA-1237 / DSM 17374 / SPN1)	Spirochaetes	-6.25	-8.67	-7.42			-8.05	-19.12	-15.41	-21.09	-8.34	-15.08	-25.06	-16.77	-19.94	-25.44	-27.93		-12.54	-40.31	-5.91
866777	Bifidobacterium breve (strain ACS-071-V-Sch8b)	Actinobacteria	-5.39	-2.59				-2.53	-8.68		-4.53	-4.98	-11.22		-20.53	-14.3	-25.69	-28.16	-33.09	-15.55	-31.06	-4.39
246196	Mycobacterium smegmatis (strain ATCC 700084 / mc(2)155)	Actinobacteria	-2.52	-5.32	-1.28	-10.35		-14.61	-8.93	-9.53	-10.83	-1.58	-1.38	-32.72	-25.67	-6.89	-6.04	-29.47	-14.44	-4.51	-31.48	-11.67
649349	Leadbetterella byssophila (strain DSM 17132 / KACC 11308 / 4M15)	Bacteroidetes	-4.51	-5.11	-1.21			-10.05	-11.7	-16.49	-16.61	-17.36	-21.33	-28.49	-21.52	-26.35	-15.84	-19.69		-16.58	-42.34	-12.58
761659	Salinibacter ruber (strain M8)	Bacteroidetes	0.99	-7.67	1.1			-15.02	-8.03	-14.08	-13.21	-10.03		-27.84	-28.85	-9.61	-7.07	-16.16		-26.23	-23.79	-10.87
596154	Alicycliphilus denitrificans (strain DSM 14773 / CIP 107495 / K601)	Proteobacteria	-3.28	-7.58	-0.42	-3.47	-1.4	-14.52	-2.44	-0.77	-5.85	-18.1	-7.71	-22.61	-23.35	-9.33	-5.88	-27.43	-21.03	-10.15	-46.26	-4.08
76114	Aromatoleum aromaticum (strain EbN1)	Proteobacteria	-4.92	-3.57	-4.14	-5.55	1.09	-10.99	-5.17	-5.03	-8.41	-10.89	-10.44	-17.52	-24.83	-5.48	-6.34	-28.48	-25.99	-10.15	-44	0.24
426114	Thiomonas sp. (strain 3As)	Proteobacteria	-4.21	-7.92	-2.82	-5.64	-0.12	-7.17	-5.02	-1.47	-5.26	-20.28	-4.08	-26.33	-23.98	-9.16	-4.6	-23.6	-24.95	-17.65	-47.48	3.7
62928	Azoarcus sp. (strain BH72)	Proteobacteria	-2.14	-6.25	-4.47	-15.66	-0.11	-14.87	-3.58	-6.6	-5.57	-6.17	-6.26	-21.75	-28.58	-6.09	-8.45	-24.69	-23.72	-19.44	-49.62	-3.56
759362	Ketogulonicigenium vulgare (strain WSH-001)	Proteobacteria	-5.87	-4.44	-2.43	-11.95	-3.98	-9.37	-6.44	-10.16	-4.61	-9.53	-5.67	-16.55	-14.61	-5.58	-14.61	-25.77	-25.57	-12.78	-36.49	1.12
398580	Dinoroseobacter shibae (strain DFL 12)	Proteobacteria	-1.33	-4.85	-0.59	-9.45	-7.4	-9.86	-9.77	-11.67	0.2	-7.28	-4.3	-21.37	-15.58	-8.68	-15.03	-24.61	-25.84	-21.7	-50.24	3.2
548479	Mobiluncus curtisii (strain ATCC 43063 / DSM 2711 / V125)	Actinobacteria	-1.28	-9.46	-4.8			-5.91			-13.67	-10.98		-14.68	-23.35	-13.66	-18.66	-26.29	-18.66		-37.72
767029	Propionibacterium propionicum (strain F0230a)	Actinobacteria	-1.6	-6.05	-5.38			-11.94	-9.73		-14.3	-12.1	-4.73	-12.51	-22.04	-7.17	-13.85	-27.37	-29.09		-35.19
267747	Propionibacterium acnes (strain KPA171202 / DSM 16379)	Actinobacteria	-4.78	-7.83	-6.24			-5.3		-9.22	-17.98	-8.28	-12.42	-15.5	-26.16	-9.85	-18.03	-26.75	-30.18		-26.85	-0.79
553199	Propionibacterium acnes (strain SK137)	Actinobacteria	-2.75	-7.18	-5.62			-1.47	-5.81		-15.4	-7.08	-11.34	-12.64	-23.83	-8.92	-16.34	-23.95	-27.32		-23.67
203119	Clostridium thermocellum (strain ATCC 27405 / DSM 1237)	Firmicutes	-4.37	-1.82	-5.8			-5.47			-3.48		-18.58	-16.72	-12.65	-26.85	-18.69	-21.65		-9.69	-37.58	-18.58
637887	Clostridium thermocellum (strain DSM 1313 / LMG 6656 / LQ8)	Firmicutes	-4.45	-1.84	-5.95			-5.6			-4.19		-19.07	-17.92	-13.24	-28.25	-19.43	-23.01		-10.6	-38.39	-19.16
667014	Thermodesulfatator indicus (strain DSM 15286 / JCM 11887 / CIR29812)	Thermodesulfobacteria	0.48	-1.99				-5.01			-8.35	-6.89	-15.85	-9.04	-15.61	-16.85	-18.12	-20.67		-12.51	-42.68	-19.23
580331	Thermoanaerobacter italicus (strain DSM 9252 / Ab9)	Firmicutes	-2.73	-3.69	-3.95			-2.46	-9.46		-13.35	-6.58	-21.02	-8.17	-12.03	-18.53	-29.09	-19.92		-9.84	-31.12	-19.95
340099	Thermoanaerobacter pseudethanolicus (strain ATCC 33223 / 39E)	Firmicutes	-1.68	-3.39	-3.8			-3.99	-10.52		-12.85	-6.38	-21.17	-12.18	-11.9	-17.45	-31.91	-18.87		-9.6	-29.15	-21.29
399726	Thermoanaerobacter sp. (strain X514)	Firmicutes	-1.58	-3.34	-3.9			-3.36	-10.46		-12.86	-6.09	-20.55	-11.35	-11.8	-17.55	-30.81	-18.95		-9.94	-29.27	-20.62
580327	Thermoanaerobacterium thermosaccharolyticum (strain ATCC 7956 / DSM 571 / NCIB 9385 / NCA 3814)	Firmicutes	-2.42	-3.46	-1.67			-0.4			-12.86	-6.87	-21.48	-9.29	-9.48	-22.34	-35.56	-17.45		-6.43	-25.91	-13.45
768670	Calditerrivibrio nitroreducens (strain DSM 19672 / NBRC 101217 / Yu37-1)	Deferribacteres	-1.69	-0.31	-2.07			-2.65	-7.36		-8.1	-6.64	-20.11	-8.5	-13.06	-23.24	-37.02	-23.09			-37.32	10.75
703339	Staphylococcus aureus (strain 04-02981)	Firmicutes	2.28	-3.41	-3.67			-1.65	-11.74	-3.61	-17.45	-12.7	-11.55	-10.96	-12.05	-20.57	-29.02	-9.77	-20.28	2.69	-21.05	-21.5
523794	Leptotrichia buccalis (strain ATCC 14201 / DSM 1135 / JCM 12969 / NCTC 10249)	Fusobacteria	0.47	-3.25				0.54	-4.15		-4.74		-22.26	-16.32	-7.29	-31.08	-36.75	-19.96			-27.06
521011	Methanosphaerula palustris (strain ATCC BAA-1556 / DSM 19958 / E1-9c)	Euryarchaeota	-5.47	-1.43	-5.75			1.71	-9.62		-24.85	-12.92	-9.74	-14.23		-20.26	-22.15	-18.81		-6.55	-35.23	-5.45
743720	Pseudomonas fulva (strain 12-X)	Proteobacteria	-4.24	-7.07	-2.25	-16.11	-5.82	-6.08	1.04	-11.94	-5.79	-21.13	-10.22	-23.19	-22.18	-7.7	-7.99	-23.32	-19.24	-12.67	-53.63	-2.12
335992	Pelagibacter ubique (strain HTCC1062)	Proteobacteria	-2.63	-1.57	-0.89			-5.17	-8.68	-10.24	-13.45	-0.19	1.05	-14.85	-9.63	-28.15	-29.65	-18.82			-40.81	4.89
693977	Deinococcus proteolyticus (strain ATCC 35074 / DSM 20540 / JCM 6276 / NBRC 101906 / NCIMB 13154 / VKM Ac-1939 / CCM 2703)	Deinococcus-Thermus	-5.11	-7.81	0.21	-0.76	1.11	-6.93	-11.68		-18		-4.44	-18.51	-22.7	-9.61	-8.38	-19.54	-26.84	-4.93	-43.57	-3.88
926569	Anaerolinea thermophila (strain DSM 14523 / JCM 11388 / NBRC 100420 / UNI-1)	Chloroflexi	-6.03	-10.67	-3.62			-15.23	-11.4	-13.51	-7.29	-14.87	-9.16	-19.34	-22.37	-15.37	-21.5	-27.52		-22.57	-52.38
577650	Desulfobulbus propionicus (strain ATCC 33891 / DSM 2032 / 1pr3)	Proteobacteria	-9.04	-1.55	-7.27			-6.03	-10.05	-16.78	-10.55	-21.3	-12.37	-17.12	-20.64	-14.39	-19.24	-25.47		-33.12	-48.58	-1.13
573064	Methanocaldococcus fervens (strain DSM 4213 / JCM 157852 / AG86)	Euryarchaeota	-2.14	-1.81	-1.36			6.35			-4.91	0.92	-16.01			-26.68	-30.92	-7.39	-19.84		-22.8	-14.35
243232	Methanocaldococcus jannaschii (strain ATCC 43067 / DSM 2661 / JAL-1 / JCM 10045 / NBRC 100440)	Euryarchaeota	-2.11	-2.13	1.71			4.29		-2.21	-6.93	-2.22	-19.73			-25.92	-33.37	-5.47	-20.46		-23.38	-12.93
644281	Methanocaldococcus sp. (strain FS406-22)	Euryarchaeota	-2.27	-2.18	0.46			3.22			-6.14	-2.17	-19.84			-25.21	-31.36	-7.05	-20.43		-23.62	-13.62
579137	Methanocaldococcus vulcanius (strain ATCC 700851 / DSM 12094 / M7)	Euryarchaeota	-0.53	-2.09	-1.56			5.27			-6.28	-1.62	-19.17			-25.65	-30.41	-8.12	-23.27		-23.75	-12.94
573063	Methanocaldococcus infernus (strain DSM 11812 / JCM 15783 / ME)	Euryarchaeota	-3	-1.64	-1.32			0.79			-8.38	-2.03	-17.31			-23.5	-26.37	-13.42	-24.25		-27.07	-18.22
880724	Methanotorris igneus (strain DSM 5666 / JCM 11834 / Kol 5)	Euryarchaeota	-3.01	-2.06	-1.1			4.04	-1.38	-7.46	-5.55	2.67	-22.62	-7.29		-27.58	-32.32	-9.55	-19.31		-24.42	-13.17
402880	Methanococcus maripaludis (strain C5 / ATCC BAA-1333)	Euryarchaeota	-3.64	-2.67	-1.41			4.02	-6.8	-4.81	-8.97	-1.68	-9.51			-26.77	-23.27	-12.57	-24.16		-23.67	-13.6
406327	Methanococcus vannielii (strain SB / ATCC 35089 / DSM 1224)	Euryarchaeota	-2.93	-2.52	-0.61			4.52	-9.33		-14.33		-11.95			-30.01	-27.82	-13.99	-26.58		-25	-14.36
444158	Methanococcus maripaludis (strain C6 / ATCC BAA-1332)	Euryarchaeota	-3.38	-2.68	-1.25			6.28			-11.05	-1.55	-8.11	-6.14		-25.82	-26.06	-11.35	-23.65		-21.69	-15.14
426368	Methanococcus maripaludis (strain C7 / ATCC BAA-1331)	Euryarchaeota	-3.53	-2.87	-1.45			4.07			-9.86	-1.8	-7.98	-7.42		-27.06	-27.16	-13.48	-25.1		-23.12	-15.39
419665	Methanococcus aeolicus (strain Nankai-3 / ATCC BAA-1280)	Euryarchaeota	-2.42	-2.63	-1.38			5.52			-8.48	-3.48	-17.62	-6.37		-34.61	-31.81	-11.87	-25		-24.2	-6.13
647113	Methanothermococcus okinawensis (strain DSM 14208 / JCM 11175 / IH1)	Euryarchaeota	-2.26	-2.77	0.97			7.36		-6.12	-8.32	-1.56	-17.14			-36.2	-35.15	-10.04	-23.47		-21.06	-5.33
456320	Methanococcus voltae (strain ATCC BAA-1334 / A3)	Euryarchaeota	-1.64	-2.52	-2.06			1.5			-13.9	-4.34	-18.57			-39.31	-23.26	-12.99	-27.76		-25	-17.23
644295	Methanohalobium evestigatum (strain DSM 3721 / OCM 161 / Z-7303)	Euryarchaeota	1.15	-1.03	-5.75			1.39			-9.55	-8.59	-15.99	-7.85	-13.32	-32.12	-24.06	-19.98	-22.12	-4.51	-27.18	-11.61
192952	Methanosarcina mazei (strain ATCC BAA-159 / DSM 3647 / Goe1 / Go1 / JCM 11833 / OCM 88)	Euryarchaeota	-2.12	-0.69	-2.51			4.72		-3.98	-5.1	-4	-8.16	-11.17	-12.37	-26.37	-21.54	-19.91	-16.14		-31.07	-21.61
911045	Pseudovibrio sp. (strain FO-BEG1)	Proteobacteria	-2.77	-5.79	-1.71			-0.46		-13.61	-1.75	-2.53	-7.64	-24.58	-9.72	-10.06	-11.23	-27.98		-18.49	-40.64
331272	Burkholderia cenocepacia (strain HI2424)	Proteobacteria	-5.29	-6.08	-2.96	-9.49	-4.62	-13.75	-11.47		-4.67	-5.79	-8.83	-22.15	-27.32	-11.71	-9.89	-23.47	-19.43	6.45	-38.66	-3.94
395019	Burkholderia multivorans (strain ATCC 17616 / 249)	Proteobacteria	-6.91	-5.92	-4.1	-6.87	-4.54	-13.92	-11.34	-6.92	-5.6	-3.29	-8.89	-22.96	-27.09	-11.1	-8.69	-26.37	-20.44	2.59	-40.35	6.91
749219	Moraxella catarrhalis (strain RH4)	Proteobacteria	0.15	-4.86	-3.94	-10.01	-0.12	-0.9	-10.63	-1.22	-2.44	-17.41	-8.41	-10.93	-15.59	-20.3	-22.13	-20.07	-15.74	-37.19	-33.33	-13.74
1042878	Cupriavidus necator (strain ATCC 43291 / DSM 13513 / N-1)	Proteobacteria	-7.4	-5.79	0.61	-6.64	-2.96	-1.57	-11.97	-12.35	-2.43	-3.99	-4.44	-27.98	-22.03	-10.12	-6.51	-21.64	-19.98	-14.75	-43.12	8.79
211586	Shewanella oneidensis (strain MR-1)	Proteobacteria	-9.1	-7.27	-3.09		-4.89	-11.35	-11.03	-9.31	-17.69	-20.54	-17.37	-18.29	-17.93	-17.99	-10.04	-20.64	-22.46	-10.73	-51	-15.08
589865	Desulfurivibrio alkaliphilus (strain DSM 19089 / UNIQEM U267 / AHT2)	Proteobacteria	-5.8	-0.96	-4.26			-8.53	-7.82		-12.71		-8.66	-17.47	-21.48	-13.56	-16.49	-17.29		-19.65	-47.26
360105	Campylobacter curvus (strain 525.92)	Proteobacteria	1.91	-3.25	-5.65			1.33	-8.75	-28.69	0.59	-3.88	-21.07	0.17	-4.49	-16.48	-27.59	-17.11	-22.45	-6.6	-34.44
553190	Gardnerella vaginalis (strain 409-05)	Actinobacteria		-8.66	-8.12			-6.72	-9.33		-8.54	-8.36			-20.43	-25.92	-28.4	-29.41	-38.47	-8.16	-27.67
1009464	Gardnerella vaginalis (strain HMP9231)	Actinobacteria			-8.37			-5.17	-9.21		-7.82	-7.14			-20.7	-28.43	-30.27	-28.17	-40.37	-11.22	-29.46
525284	Gardnerella vaginalis (strain ATCC 14019 / 317)	Actinobacteria			-8.01			-2.97			-6.61	-4.5			-19.83	-27.27	-28.19	-25.78	-37.12	-8.03	-26.93
196162	Nocardioides sp. (strain BAA-499 / JS614)	Actinobacteria	-2.86	-5.91	-2.94			-6.59	-5.98		-10.1	-1.08	-4.03	-29.32	-24.86	-3.37	-6.64	-31.68	-16.33	-5.46	-43.13	0.32
880072	Desulfobacca acetoxidans (strain ATCC 700848 / DSM 11109 / ASRB2)	Proteobacteria	2.54	-3.2	-4.85	-9.52	-7.57	-6.44		-9.62	-12.6	-14.45	-15.52	-13.37	-19.92	-12.46	-12	-24.97		-11.79	-48.97	-19.55
525381	Streptococcus pneumoniae serotype A19 (strain TCH8431)	Firmicutes		-2.88	-3.32				-6.32		15.6	-16.82	-11.22	-4.81	-8.6	-12.43	-16.54	-14.19		-13.8	-24.67
309807	Salinibacter ruber (strain DSM 13855 / M31)	Bacteroidetes	0.03	-7.97	3.11			-17.32	-8.7		-15.59	-10.44	-7.09	-20.01	-30.52	-10.57	-8.6	-27.44		-24.74	-48.46	-11.41
1255043	Thioalkalivibrio nitratireducens (strain DSM 14787 / UNIQEM 213 / ALEN2)	Proteobacteria	-6.92	-5.93	-4.51		-12.16	-10.84	-4.94	-9.25	-3.09	-12.38	-5.61	-13.82	-16.46	-7.92	-6.36	-20.78	-19.65	-7.82	-42.61	-8.39
480119	Acinetobacter baumannii (strain AB0057)	Proteobacteria		-5.86	-2.83	-7.27	-2.93	3.8	-9.71	-8.18	-10.18	-20.56	-7.66	-5.82	-14.79	-16.31	-19.58	-22.17	-31.06	5.25	-42.23	51.71
557600	Acinetobacter baumannii (strain AB307-0294)	Proteobacteria	-2.64	-5.9	-2.86	-7.9	-3.32	3.72	-12.89	-16.67	-11	-21.52	-7.95	-6.82	-15.44	-16.76	-20.71	-23.28	-14.59	3.93	-43.87	59.13
509173	Acinetobacter baumannii (strain AYE)	Proteobacteria	-2.76	-6.07	-3.1	-8.17	-3.48	2.86	-10.47	-9.13	-11.27	-6.52	-8.76	-6.92	-15.59	-17.09	-21.01	-23.55	-15.22	3.73	-44.69	51.6
509170	Acinetobacter baumannii (strain SDF)	Proteobacteria	-2.64	-5.8	-3.1	-6.58	-2.79	2.15	-10.07	-9.63	-10.14	-11.2	-9.31	-5.41	-14.62	-16.04	-19.48	-21.94	-14.8	-12.28	-42.43	50.19
62977	Acinetobacter sp. (strain ADP1)	Proteobacteria	-5.26	-6.11	-3.07	-7.33	-3.87	1.09	-11.99	-7.03	-11.07	-17.61	-9.64	-7.95	-16.21	-17.63	-23.74	-20.65	-17.69	-11.65	-45.06	51.68
342610	Pseudoalteromonas atlantica (strain T6c / ATCC BAA-1087)	Proteobacteria	-6.03	-7.65	-3.83		-10.62	-4.57	-10.46		-14.12	-23.23	-12.13	-12.45	-18.41	-21.3	-25.06	-26.1	-21.09	-14.6	-39.38	52.74
234831	Pseudoalteromonas sp. (strain SM9913)	Proteobacteria	-9.15	-5.93	-3.23		-7.25		-10.13	-10.98	-11.71	-19.67	-17.38	-14.1	-19.15	-26.35	-20.21	-27.07	-23.63	-22.26	-36.73	52.38
637910	Citrobacter rodentium (strain ICC168)	Proteobacteria	-8.67	-7.47	-4.96	-6.91	-2.62	-10.14	-7.98	-11.16	-12.86	-17.29	-19.52	-18.73	-14.63	-19.84	-18.26	-16.83	-24.2	-32.59	-45.75	53.63
585056	Escherichia coli O17:K52:H18 (strain UMN026 / ExPEC)	Proteobacteria	-8.93	-8.52	-5.25	-7.2	-2.8	-8.43	-8.52	-12.43	-12.39	-17.73	-20	-20.65	-13.48	-22.22	-17.34	-18.91	-25.28	-31.12	-44.9	55.02
216592	Escherichia coli O44:H18 (strain 042 / EAEC)	Proteobacteria	-8.98	-8.56	-5.29	-7.24	-2.97	-8.87	-8.46	-12.62	-12.22	-17.88	-20.25	-20.52	-13.52	-22.23	-17.37	-18.82	-25.36	-31.17	-45.07	54.53
585035	Escherichia coli O45:K1 (strain S88 / ExPEC)	Proteobacteria	-8.91	-8.59	-5.22	-6.88	-2.63	-8.6	-8.52	-13.11	-11.84	-17.69	-19.65	-20.59	-13.41	-21.52	-17.03	-18.74	-24.68	-31.13	-44.5	55.17
585034	Escherichia coli O8 (strain IAI1)	Proteobacteria	-9.11	-8.65	-5.26	-7.59	-3.11	-8.72	-8.77	-12.67	-12.05	-18.12	-19.74	-21.62	-14	-21.98	-17.75	-19.64	-24.83	-31.16	-46.09	54.63
585055	Escherichia coli (strain 55989 / EAEC)	Proteobacteria	-7.98	-8.68	-5.26	-7.03	-2.94	-9.04	-7.46	-12.14	-11.76	-17.72	-19.71	-20.48	-13.55	-20.62	-17.05	-18.58	-24.87	-30.68	-44.76	54.8
585397	Escherichia coli O81 (strain ED1a)	Proteobacteria	-8.69	-8.34	-5.13	-6.36	-2.21	-8.38	-8.28	-12.26	-11.14	-16.97	-19.33	-19.8	-13.03	-20.86	-16.04	-17.75	-23.87	-29.83	-42.88	54.5
595495	Escherichia coli (strain ATCC 55124 / KO11)	Proteobacteria	-8.8	-8.52	-5.12	-3.92	-2.84	-8.52	-8.34	-12.26	-11.57	-17.66	-19.52	-20.22	-13.38	-21.73	-16.73	-18.3	-21.5	-29.54	-44.44	55.15
566546	Escherichia coli (strain ATCC 9637 / CCM 2024 / DSM 1116 / NCIMB 8666 / NRRL B-766 / W)	Proteobacteria	-8.7	-8.53	-4.98	-3.64	-2.93	-8.51	-8.15	-12.39	-11.85	-17.73	-19.5	-20.43	-13.35	-21.93	-16.51	-18.19	-24.68	-29.48	-44.06	55.14
585057	Escherichia coli O7:K1 (strain IAI39 / ExPEC)	Proteobacteria	-9.12	-8.66	-5.27	-7.42	-3.06	-8.72	-8.78	-7.53	-12.22	-17.88	-20.03	-21.14	-13.68	-22.07	-17.85	-19.38	-23.92	-31.9	-45.57	53.76
585054	Escherichia fergusonii (strain ATCC 35469 / DSM 13698 / CDC 0568-73)	Proteobacteria	-9.24	-8.71	-5.33	-7.54	-2.89	-9.18	-8.82	-7.86	-12.57	-19.51	-20.18	-21.59	-15.21	-22.02	-18.32	-19.85	-25.34	-32.68	-47.05	54.15
536056	Escherichia coli (strain ATCC 33849 / DSM 4235 / NCIB 12045 / K12 / DH1)	Proteobacteria	-9.16	-8.59	-5.2	-7.46	-2.87	-8.4	-15.64	-12.28	-11.04	-17.9	-19.47	-21.35	-13.73	-21.93	-17.74	-19.44	-24.68	-31.51	-45.93	55.08
199310	Escherichia coli O6:H1 (strain CFT073 / ATCC 700928 / UPEC)	Proteobacteria	-8.7	-7.88	-5.23	-5.52	-1.77	-6.89	-7.39	-10.84	-10.21	-16.21	-17.65	-17.63	-10.53	-20.44	-14.92	-15.95	-18.83	-23.76	-40.65	58.15
364106	Escherichia coli (strain UTI89 / UPEC)	Proteobacteria	-8.81	-8.14	-5.35	-5.75	-2.13	-7.91	-7.96	-3.76	-11	-16.92	-18.41	-18.79	-11.4	-20.97	-15.87	-17.25	-18.87	-25.64	-42.16	57.02
930944	Yersinia enterocolitica subsp. palearctica serotype O:3 (strain DSM 13030 / CIP 106945 / Y11)	Proteobacteria	-8.25	-6.8	-5.14	-3.36	-1.91	-8.78	-8.67	-4.57	-11.99	-22.39	-17.06	-15.97	-14.45	-18.66	-16.83	-17.24	-20.35	-26.29	-41.57	56.06
360102	Yersinia pestis bv. Antiqua (strain Antiqua)	Proteobacteria	-6.24	-7.57	-3.48	-4.8	-3.52	-10.63	-7.62	-10.47	-14.26	-24.71	-19.36	-19.64	-17.47	-21.01	-22.13	-17.11	-23.68	-25.12	-45.72	51.6
386656	Yersinia pestis (strain Pestoides F)	Proteobacteria	-6.41	-7.67	-3.6	-5.12	-3.75	-11.26	-7.88	-11.09	-14.63	-25.11	-19.74	-20.23	-17.9	-21.19	-22.47	-17.9	-23.94	-26.2	-46.49	50.97
1028307	Enterobacter aerogenes (strain ATCC 13048 / DSM 30053 / JCM 1235 / KCTC 2190 / NBRC 13534 / NCIMB 10102 / NCTC 10006)	Proteobacteria	-4.96	-8.84	-3.74	-4.22	-3.34	-10.66	-15.07		-9.21	-19.72	-16.08	-9.4	-15.16	-20.06	-18	-17.61	-22.87	-37.49	-47.26	58.88
1006551	Klebsiella oxytoca (strain ATCC 8724 / DSM 4798 / JCM 20051 / NBRC 3318 / NRRL B-199 / KCTC 1686)	Proteobacteria	-9.06	-8.99	-3.86	-4.57	-3.47	-12.66	-13.31		-10.9	-19.95	-16.11	-10.12	-15.65	-18.61	-18.36	-18.36	-24.87	-36.5	-47.18	54.27
1134782	Escherichia coli O104:H4 (strain 2009EL-2050)	Proteobacteria	-7.53	-8.28	-5.01	-3.41	-2.47	-8.22	-6.98		-10.95	-16.83	-19.3	-3.33	-12.7	-20.07	-16.09	-17.48	-23.98	-29.27	-42.77	53.51
1133853	Escherichia coli O104:H4 (strain 2009EL-2071)	Proteobacteria	-7.59	-8.33	-5.05	-3.46	-2.51	-8.29	-7		-11	-17.02	-19.17	-3.48	-12.91	-20.05	-16.13	-17.57	-23.97	-29.46	-42.96	53.48
1133852	Escherichia coli O104:H4 (strain 2011C-3493)	Proteobacteria	-7.58	-8.36	-5.06	-3.43	-2.45	-8.42	-7		-11.06	-17.03	-19.19	-3.43	-12.92	-20.1	-16.12	-17.48	-24.03	-29.41	-43.01	53.49
869729	Escherichia coli (strain UM146)	Proteobacteria	-8.84	-8.44	-5.09	-3.66	-2.54	-7.99	-8.2		-11.33	-17.57	-19	-4.19	-13.08	-21.17	-16.7	-18.32	-24.11	-30.56	-44.25	49.72
685038	Escherichia coli O83:H1 (strain NRG 857C / AIEC)	Proteobacteria	-9.03	-8.58	-5.2	-4.32	-2.73	-8.55	-8.63		-11.94	-18.02	-19.7	-5.17	-13.79	-21.63	-17.65	-19.34	-24.61	-31.92	-45.84	54.89
632	Yersinia pestis	Proteobacteria	-5.77	-7.32	-3.42	-4.16	-3.09	-9.6	-7.15	-4.48	-13.99	-23.74	-18.73	-6.57	-16.49	-21.01	-21.11	-15.62	-23.5	-26.2	-43.52	52.75
273123	Yersinia pseudotuberculosis serotype I (strain IP32953)	Proteobacteria	-6.81	-7.94	-3.69	-5.95	-4.3	-12.02	-8.15	-6.14	-16.04	-26.15	-14.65	-9.77	-18.73	-22.31	-24.05	-19.18	-25.29	-28.08	-48.87	56.04
218491	Erwinia carotovora subsp. atroseptica (strain SCRI 1043 / ATCC BAA-672)	Proteobacteria	-9.81	-7.95	-2.6	-6.44	-3.46	-10.38	-11.84	-9.29	-13.78	-23.46	-19.71	-8.56	-17.51	-19.68	-21.51	-18.04	-22.1	-37.47	-49.77	61.24
413997	Escherichia coli (strain B / REL606)	Proteobacteria	-9.39	-8.78	-5.4	-7.87	-3.24	-9.18	-9.05	-12.88	-12.46	-18.27	-20.11	-6.21	-14.38	-21.21	-18.45	-20.3	-25.03	-33	-47.06	54.12
377628	Yersinia pestis bv. Antiqua (strain Nepal516)	Proteobacteria	-5.25	-6.94	-0.09	-13.26	-2.34	-8.22	-6.56	-3.25	-12.19	-22.36	-17.72	-16.37	-15.44	-19.44	-19.68	-14.18	-21.03	-20.94	-40.78	54.26
547048	Yersinia pestis bv. Medievalis (strain Harbin 35)	Proteobacteria	-4.87	-6.66	0.07	-12.54	-1.87	-7.39	-6.16	-2.38	-10.78	-21.37	-17.19	-14.89	-14.71	-18.48	-18.49	-12.89	-19.7	-22.08	-38.52	54.8
634503	Edwardsiella ictaluri (strain 93-146)	Proteobacteria	-4.69	-6.95	-7.44	-7.27	0.83	-4.5	-4.41	-9.45	-10.44	-20.85	-13.94	-18.09	-15.19	-13.65	-14.67	-13.89	-21.08	-27.26	-42.04	48.37
345073	Vibrio cholerae serotype O1 (strain ATCC 39541 / Ogawa 395 / O395)	Proteobacteria	-9.28	-6.92	-4.33		-4.71	-7.51	-8.3	-14.07	-12.17	-19.99	-11.6	-12.92	-15.1	-12.32	-13	-17	-22.73	-22.89	-42.68	47.77
402882	Shewanella baltica (strain OS185)	Proteobacteria	-10.23	-7.46	-2.07		-7.19	-11.3	-11.54	-10.87	-18.08	-20.75	-12.78	-21.05	-19.16	-18.7	-10.82	-22.73	-27.5	-8.61	-51.87	50.89
399599	Shewanella baltica (strain OS195)	Proteobacteria	-9.99	-7.33	-2		-6.93	-10.92	-11.25	-9.32	-16.8	-20.31	-12.52	-20.17	-18.71	-18.51	-10.27	-21.89	-25.15	-7.44	-50.55	50.43
407976	Shewanella baltica (strain OS223)	Proteobacteria	-9.96	-7.28	-1.98		-6.99	-9.89	-11.4	-9.6	-18.7	-20.37	-12.63	-20.55	-18.82	-18.45	-10.48	-22.21	-26.01	-4.05	-50.84	53.35
693973	Shewanella baltica (strain OS678)	Proteobacteria	-9.88	-7.28	-0.95		-6.83	-10.79	-6.23	-9.06	-16.41	-20.23	-19.09	-20.09	-18.66	-18.13	-10.02	-21.85	-24.74	-7.42	-50.45	51.68
399804	Shewanella putrefaciens (strain 200)	Proteobacteria	-9.79	-7.06	-0.9		-4.53	-10.78	-6.92	-7.35	-18.25	-18.88	-15.89	-20.09	-16.97	-17.49	-8.74	-21.89	-24.54	-11.23	-50.39	49.69
458817	Shewanella halifaxensis (strain HAW-EB4)	Proteobacteria	-9.57	-7.05	-3.57		-8.71	-10.82	-12.1	-10.41	-15.1	-20.16	-18.55	-18.85	-18.98	-20.02	-14.49	-23.28	-24.4	-9.92	-45.19	52.15
398579	Shewanella pealeana (strain ATCC 700345 / ANG-SQ1)	Proteobacteria	-9.41	-7.14	-2.38		-7.73	-9.88	-8.99	-10.86	-16.08	-19.88	-18.32	-15.8	-18.02	-17.94	-14.19	-21.5	-22.21	-16.64	-44.89	53.65
425104	Shewanella sediminis (strain HAW-EB3)	Proteobacteria	-10.03	-7.1	-0.47		-7.46	-10.94	-12.1	-12.19	-15.4	-18.38	-21.59	-18.1	-19.16	-17.18	-18.46	-20.57	-19.57	-13.17	-42.67	56.19
392500	Shewanella woodyi (strain ATCC 51908 / MS32)	Proteobacteria	-9.82	-7.38	-6.07		-9.28	-10.66	-10.51	-9.05	-20.2	-19.51	-18.43	-17.02	-20.26	-19.06	-19.23	-21.03	-34.01	-14.64	-44.88	53.81
579112	Vibrio cholerae serotype O1 (strain M66-2)	Proteobacteria	-10.09	-7.28	-4.53		-5.54	-8.94	-9.18	-15.67	-14.81	-21.67	-12.69	0.68	-16.35	-13.46	-14.93	-19.34	-24.56	-26.01	-46.22	46.05
716540	Erwinia amylovora (strain ATCC 49946 / CCPPB 0273 / Ea273 / 27-3)	Proteobacteria	-9.57	-8.02	-4.77	-8.34	0.18	-12.24	-13.49	-8.28	-5.12	-22.36	-16.4	-20.83	-16.82	-11.21	-17.49	-17.36	-21.2	-34.79	-44.91	52.22
331111	Escherichia coli O139:H28 (strain E24377A / ETEC)	Proteobacteria	-8.57	-8.09	-5.03	-6.39	-2.25	-7.53	-7.69	-10.92	-10.23	-16.57	-18.59	-18.41	-12.21	-19.75	-15.58	-16.83	-23.03	0.86	-42.09	54.39
714962	Escherichia coli O18:K1:H7 (strain IHE3034 / ExPEC)	Proteobacteria	-8.73	-8.48	-5.04	-6.77	-2.56	-8.12	-8.3	-13.04	-11.63	-17.64	-19.26	-20.36	-13.2	-21.4	-16.71	-18.52	-24.14	-3.05	-44.01	53.48
331112	Escherichia coli O9:H4 (strain HS)	Proteobacteria	-8.8	-8.28	-5.03	-6.84	-2.37	-7.77	-8.34	-11.64	-9.88	-17.44	-19.02	-20.19	-13.15	-21.19	-16.82	-18.48	-23.63	-2.67	-44.55	53.57
439855	Escherichia coli (strain SMS-3-5 / SECEC)	Proteobacteria	-7.86	-8.34	-5.15	-7.14	-2.75	-6.83	-8.32	-11.92	-11.54	-17.42	-19.48	-19.98	-13.03	-20.83	-17.16	-18.35	-23.43	-2.5	-44.56	54.57
344609	Shigella boydii serotype 18 (strain CDC 3083-94 / BS512)	Proteobacteria	-7.84	-7.46	-4.49	-5.38	-0.65	-6.05	-6.89	-8.49	-7.65	-14.61	-17.32	-15.29	-10.55	-18.4	-12.64	-14.17	-20.81	4.06	-38.54	55.27
507522	Klebsiella pneumoniae (strain 342)	Proteobacteria	-8.87	-8.46	-3.59	-16.02	-2.35	-11.46	-13.26	-8.32	-10.27	-17.98	-13.9	-16.04	-14.67	-16.56	-15.79	-16.01	-21.86	6.12	-45.33	58.83
399742	Enterobacter sp. (strain 638)	Proteobacteria	-9.46	-8.75	-6.59	-7.88	-3.35	-10.6	-16.08		-12.57	-20.13	-18.64	-19.9	-16.23	-21.54	-16.95	-20.06	-26.32	-10.45	-47.57	55.93
349746	Yersinia pestis bv. Antiqua (strain Angola)	Proteobacteria	-5.51	-7.05	-3.19	-3.69	-2.48	-8.92	-6		-12.13	-22.97	-18.24	-17.16	-16.07	-19.24	-20.03	-15.16	-21.07	-4.34	-42.17	53.01
349747	Yersinia pseudotuberculosis serotype O:1b (strain IP 31758)	Proteobacteria	-6.1	-7.53	-3.45	-4.91	-3.69	-10.19	-7.37		-14.71	-24.5	-19.71	-19.79	-17.36	-21.71	-22.67	-17.19	-24.08	-9.74	-45.58	51.73
406818	Xenorhabdus bovienii (strain SS-2004)	Proteobacteria	-8.68	-6.79	-1.21	-3.57	-3.03	-6.3	-6.74	-10.71	-11.77	-18.81	-17.03	0.87	-13.32	-20.78	-18.32	-11.53	-16.22	-24.89	-37.41	53.12
406817	Xenorhabdus nematophila (strain ATCC 19061 / DSM 3370 / LMG 1036 / NCIB 9965 / AN6)	Proteobacteria	-6.03	-6.74	-1.42	-3.18	-3.1	-8.25	-6.43	-10.1	-9.17	-18.68	-16.3	1.96	-12.08	-20.9	-17.14	-13.58	-17.02	-22.08	-36.74	54.07
323848	Nitrosospira multiformis (strain ATCC 25196 / NCIMB 11849)	Proteobacteria	-3.36	-5.51	-4.21			-9.24	-7.52		-5.64	-17.73	-11.5	-20.7	-25.22	-14.58	-15.2	-26.88	-29.04	-9.41	-46.42	45.29
338969	Rhodoferax ferrireducens (strain DSM 15236 / ATCC BAA-621 / T118)	Proteobacteria	-4.87	-5.38	-1.87			-12.21	-12.49		-8.88	-16.84	-14.77	-21.4	-21.89	-12.58	-8.93	-26.23	-29.66	-21.55	-49.24	38.87
325240	Shewanella baltica (strain OS155 / ATCC BAA-1091)	Proteobacteria	-9.98	-7.16	-1.85	-10.42	-6.64	-11.1	-12.37		-16.99	-15.3	-19.17	-20.21	-18.68	-17.7	-10.08	-21.95	-26.3	-4.71	-51.07	35.41
318161	Shewanella denitrificans (strain OS217 / ATCC BAA-1090 / DSM 15013)	Proteobacteria	-10.46	-7.08	-5.9		-6.46	-8.36	-11.3		-12.32	-21.14	-20.3	-21.29	-18.43	-19.28	-15.17	-23.21	-27.42	-15.25	-48.41	28.6
323850	Shewanella loihica (strain ATCC BAA-1088 / PV-4)	Proteobacteria	-10.21	-7.24	-6.14		-6.61	-15.45	-11.84		-13.26	-21.48	-18.11	-23.43	-16.77	-16.01	-17.14	-19.76	-30.67	-16.08	-48.65	24.47
318167	Shewanella frigidimarina (strain NCIMB 400)	Proteobacteria	-10.5	-6.96	-5.97		-6.45	-9.44	-13.06		-14.62	-18.66	-17.24	-18.76	-14.01	-18.26	-17	-23.52	-25.47	-11.31	-47.73	37.17
319224	Shewanella putrefaciens (strain CN-32 / ATCC BAA-453)	Proteobacteria	-10.2	-7.21	-2.05		-5.13	-11.61	-11.53		-19.53	-19.02	-16.59	-21.59	-17.95	-18.45	-10.25	-23.61	-25.92	-13.17	-52.94	33.54
351745	Shewanella sp. (strain W3-18-1)	Proteobacteria	-9.95	-7.13	-2		-4.71	-10.57	-11.37		-18.01	-18.69	-16.2	-21.19	-18.59	-17.98	-9.51	-22.85	-25.43	-13.03	-51.68	33.88
94122	Shewanella sp. (strain ANA-3)	Proteobacteria	-9.47	-7.62	-3.16		-5.54	-12.59	-7.54		-20.08	-20.82	-20.13	-17.98	-19.21	-18.41	-9.67	-23.54	-21.88	-14.99	-54.21	27.89
60480	Shewanella sp. (strain MR-4)	Proteobacteria	-9.39	-7.61	-3.11		-5.67	-12.06	-11.71		-20.63	-20.79	-19.83	-19.51	-18.13	-18.34	-9.43	-23.56	-21.34	-17.02	-54.02	28.17
60481	Shewanella sp. (strain MR-7)	Proteobacteria	-8.27	-7.59	-3.08		-6.66	-11.06	-11.55		-19.47	-19.7	-19.79	-19.26	-17.91	-18.34	-9.22	-23.18	-21.18	-16.47	-53.27	28.44
384676	Pseudomonas entomophila (strain L48)	Proteobacteria	-5.21	-8.93	0.08	-1.88	-6.17	-8.62	-7.92		-7.04	-11.35	-12.65	-28.55	-24.41	-10.58	-7.49	-24.84	-12.9	-7.22	-56.62	49.56
931281	Pseudomonas putida (strain BIRD-1)	Proteobacteria	-3.58	-8.59	-0.87	-2.87	-5.99	-6.74	-14.68	-11.48	-10.72	-13.64	-12.02	-25.03	-22.45	-10.71	-8.45	-24.62	-16.24	-7.4	-54.17	50.39
205922	Pseudomonas fluorescens (strain Pf0-1)	Proteobacteria	-3.19	-7.64	-3.42	-8.1	-6.08	-5.65	-12.42	-12.46	-12.25	-20.99	-14.48	-28.01	-22.77	-10.6	-12.03	-23.64	-27.72	-15.35	-53.1	50.78
264730	Pseudomonas syringae pv. phaseolicola (strain 1448A / Race 6)	Proteobacteria	-4.82	-8.16	-2.48	-6.08	-5.6	-3.65	-12.97	-13.09	-8.59	-9.78	-11.49	-19.84	-21.43	-12.37	-9.47	-24.93	-31.96	-9.06	-50.37	50.61
377629	Teredinibacter turnerae (strain ATCC 39867 / T7901)	Proteobacteria	-4.36	-4.57	-3.76			-9.09	-0.64		-15.91	-19.48	-19.2	-23.6	-19.32	-15.76	-21.67	-25.78	-24.54	-25.55	-45.21	49.39
220664	Pseudomonas fluorescens (strain Pf-5 / ATCC BAA-477)	Proteobacteria	-5.49	-8.01	-3.96	-15.35	-6.26	-6.59	-5.83		-8.93	-11.32	-12.62	-29.49	-23.85	-9.95	-8.25	-24.27	-22.46	-15.41	-56.52	50.95
391165	Granulibacter bethesdensis (strain ATCC BAA-1260 / CGDNIH1)	Proteobacteria	-9.51	-4.31	-2.39		-12.34	-7.32	-16.65	-9.65	-8.77	-9.74	-11.92	-13.44	-15.5	-13.98	-7.32	-19.3	-23.46	-17.7	-40.04	32.33
225849	Shewanella piezotolerans (strain WP3 / JCM 13877)	Proteobacteria	-8.06	-6.49	0.53	-7.27	-7.37	-6.86	-11.2	-5.46	-13.49	-8.71	-13.47	-13.91	-15.23	-15.18	-9.27	-16.11	-19.66	-23.79	-40.2	41.37
203122	Saccharophagus degradans (strain 2-40 / ATCC 43961 / DSM 17024)	Proteobacteria	-7.31	-6.89	-4.49			-3.39	-7.82		-24.81	-20.11	-18.51	-15.6	-19.8	-22.45	-21.33	-30.74	-27.24	-17.54	-39.48	54.6
375451	Roseobacter denitrificans (strain ATCC 33942 / OCh 114)	Proteobacteria	-2.94	-4.54	-1.98	-10.47	-5	-8.29	-10.77	-10.57	-10.47	-5.66	-12.59	-13.62	-15.67	-12.51	-16.67	-21.52	-23.66	-16	-44.39	28.97
114615	Bradyrhizobium sp. (strain ORS278)	Proteobacteria	-3.81	-6.38	0.57	-9.86	-12.89	-12.81	-9.31	-14.51	-5.54	-0.77	-4.61	-17.7	-19.64	-8.57	-13.16	-16.06	-24.71	-22.28	-40.17	23.25
381666	Cupriavidus necator (strain ATCC 17699 / H16 / DSM 428 / Stanier 337)	Proteobacteria	-3.03	-6.07	0.47	-3.42	-3.5	-13.68	-9.5		-4.49	-5.04	-5.6	-30.53	-23.56	-10.51	-7.34	-25.77	-19.51	-18.21	-46.57	51.52
164546	Cupriavidus taiwanensis (strain R1 / LMG 19424)	Proteobacteria	-7.84	-6.1	0.79	-5.94	-12.29	-5.63	-4.91	5.35	-4.64	-12.93	-7.31	-28.43	-21.27	-10.3	-4.12	-23.81	-19.38	-18.14	-45.33	48.32
266264	Ralstonia metallidurans (strain CH34 / ATCC 43123 / DSM 2839)	Proteobacteria	-7.16	-5.8	-0.05	-3.82	-3.9	-7.33	-8.43	-3.35	-4.38	-9.56	-5.57	-26.58	-23.32	-11.25	-7.93	-25.71	-20.62	-4.13	-39.77	50.91
930171	Arthrobacter phenanthrenivorans (strain DSM 18606 / JCM 16027 / LMG 23796 / Sphe3)	Actinobacteria	-4.46	-6.39	-3.02			-11.11	-11.96	-14.74	-9.97	-0.75	-5.07	-27.32	-20.83	-7.99	-5.51	-28.61	-26.61	-19.9	-38.23	40.01
565050	Caulobacter crescentus (strain NA1000 / CB15N)	Proteobacteria	-3.25	-8.16	-0.74		-9.7	-15.87	0.34	-12.97	-2.87	-1.25	-12.77	-23.81	-21.02	-10.35	-10.21	-26.39	-18.77	-25.56	-45.16	33.31
290398	Chromohalobacter salexigens (strain DSM 3043 / ATCC BAA-138 / NCIMB 13768)	Proteobacteria	-4.01	-5.97	-3.37	-8.96	-2.98	-12.81	-2.75	-9.75	-11.82	-6.01	-6.72	-28.21	-22.7	-7.29	-13.48	-30.08	-18.8	-20.77	-42.05	35.62
349101	Rhodobacter sphaeroides (strain ATCC 17029 / ATH 2.4.9)	Proteobacteria	-1.54	-3.93	-0.51	-13.33	-2.33	-13.45	-6.3		-2.9	-5.33	-10.4	-24.39	-18.9	-6.95	-12.93	-27.33	-21.86	-21.48	-50.5	40.02
269796	Rhodospirillum rubrum (strain ATCC 11170 / NCIB 8255)	Proteobacteria	-6.28	-4.49	-6.15			-12.91	-6.25		-6.65	-4.03	-6.8	-27.19	-20.32	-7.8	-14.79	-28.55	-22.27	-18.49	-50.53	37.44
400668	Marinomonas sp. (strain MWYL1)	Proteobacteria	-4.42	-5.42	-2.67			0.97	-7.76	-5.99	-17.01	-17	-13.6	-17.42	-17.45	-17.06	-27.19	-23.82	-28.05	-5.38	-40.38	54.18
413404	Ruthia magnifica subsp. Calyptogena magnifica	Proteobacteria	-2.59	-4.62	-5.46			5.23	-1.62		-14.98	-19.16	-21.81	-11.32	-14.68	-19.6	-35.42	-23.25	-20.47	-7.3	-39.89	56.85
754476	Methylophaga sp. (strain JAM1)	Proteobacteria	-6.33	-5.05	-0.51			-2.25	-9.34	-7.78	-10.95	-22.98	-10.53	-5.68	-13.98	-12.23	-23.23	-19.17	-29.78	-7.07	-44.32	60.53
529507	Proteus mirabilis (strain HI4320)	Proteobacteria	-7.86	-7.01	-1.71	-6.72	-4.9	-8.41	-10.22	-17.43	-13.54	-18.44	-23.15	-1.75	-13.48	-25.55	-26.84	-14.57	-22.95	-22.18	-43.43	43.07
469008	Escherichia coli (strain B / BL21-DE3)	Proteobacteria	-8.89	-8.5	-5.15	-4.05	-2.66	-8.14	-8.49	-11.63	-11.37	-17.45	-19.21	-20.36	-13.38	-20.46	-17.01	-13.66	-24.04	-30.85	-22.9	55.52
693216	Cronobacter turicensis (strain DSM 18703 / LMG 23827 / z3032)	Proteobacteria	-8.72	-8.4	-6.51	-3.31	-2.62	-13.02	-14.53	-3.72	-9.73	-2.53	-15.69	-18.46	-18.12	-16.61	-14.24	-14.76	-19.19	-33.97	-46.29	55.9
555217	Zymomonas mobilis subsp. mobilis (strain ATCC 10988 / DSM 424 / LMG 404 / NCIMB 8938 / NRRL B-806 / ZM1)	Proteobacteria	-6.57	-5.57	-2.59	-9.88	-9.69	-8.37	0.76		-9.55	-17.47	-8.32	-11.21	-12.63	-16.08	-18.67	-16.39	-29.33	-12.9	-42.71	55.74
264203	Zymomonas mobilis subsp. mobilis (strain ATCC 31821 / ZM4 / CP4)	Proteobacteria	-6.45	-5.48	-2.58	-9.97	-9.81	-7.7	1.03		-10.26	-17.45	-8.05	-11.51	-12.19	-16.97	-18.75	-16.18	-29.82	-10.41	-42.36	56.39
622759	Zymomonas mobilis subsp. mobilis (strain NCIB 11163)	Proteobacteria	-6.68	-5.63	-2.57	-10.06	-9.52	-9.14	0.8		-9.74	-17.48	-7.8	-11.45	-12.83	-15.99	-18.69	-16.58	-30.29	-9.52	-43.12	55.51
579138	Zymomonas mobilis subsp. pomaceae (strain ATCC 29192 / JCM 10191 / NBRC 13757 / NCIMB 11200 / NRRL B-4491)	Proteobacteria	-6.04	-5.43	-2.5	-13.6	-10.46	-10.42	0.81		-10.97	-17.19	-9.91	-8.08	-16.07	-18.04	-25.28	-12.47	-26.14	-13.05	-42.21	59.05
553480	Photorhabdus asymbiotica subsp. asymbiotica (strain ATCC 43949 / 3105-77)	Proteobacteria	-5.91	-7.52	-1.19			-9.33	-7.84	-17.51	-16.5	-22.17	-18.26	-5.13		-21.12	-26.83	-18.13	-22.62	-17.74	-43.5	52.35
335283	Nitrosomonas eutropha (strain C91)	Proteobacteria	-5.7	-5.26	-3.32			-5.98	-5.67		-2.95	-19.58	-8.25	-13.44	-22.11	-15.88	-18.73	-21.66	-21.62	-14.11	-44.09	29.87
290633	Gluconobacter oxydans (strain 621H)	Proteobacteria	-7.83	-6.04	-1.74		-12.3	-11.24	-10.62	-13.65	-9.62	-11.34	-8.69	-22.68	-17.69	-12.87	-12.28	-15.13	-26.95		-42.57	60.92
498211	Cellvibrio japonicus (strain Ueda107)	Proteobacteria	-8.01	-7.99	-4.12			-9.01	-7.99	-20.74	-21.66	-22.03	-14.35	-17.1	-22.77	-14.18	-26.74	-27.04	-22.18	-32.27	-49.69	49.47
187272	Alkalilimnicola ehrlichei (strain MLHE-1)	Proteobacteria	-7.51	-5.52	-0.38			-16.69	-2.13		-9.53	-17.07	-8.49	-21.39	-27.85	-10.52	-8.6	-33.33	-6.36	-25.31	-55.88	50.57
349124	Halorhodospira halophila (strain DSM 244 / SL1)	Proteobacteria	-7.59	-6.72	0.87			-12.94	-7.43		-12.56	-14.12	-6.92	-21.19	-26.42	-8.61	-11.72	-33.89	-9.61	-28.01	-48.57	47.31
351348	Marinobacter aquaeolei (strain ATCC 700491 / DSM 11845 / VT8)	Proteobacteria	-4.9	-5.46	-3.21			-11.02	-7.74		-13.42	-21.21	-12.16	-13.44	-20.63	-14.08	-18.13	-28.34	-12.41	-18.44	-42.05	43.16
357804	Psychromonas ingrahamii (strain 37)	Proteobacteria	-4.87	-6.57	-6.26			9.42	-11.18		-10.78	-15.57	-18.72	-16.53	-16.16	-20.08	-18.05	-21.72	-23.82	-8.34	-44.54	65.98
1204414	Corynebacterium glutamicum (strain ATCC 13032 / K051)	Actinobacteria	-2.28	-7.89	0.01			-0.19	-13.6	-7.06	-8.16	-1.43	-9.02	-12.05	-21.6	-12.92	-19.78	-32.63	-17.2		-32.39	51.34
550540	Ferrimonas balearica (strain DSM 9799 / CCM 4581 / PAT)	Proteobacteria	-10.91	-8.67	-5.03		-7.44	-5.69	-9.36	-12.93	-15.68	-17.06	-13.59	-25.35	-22.98	-18.42	-10.93	-23.27	-29.4	-0.65	-53.66	26.8
317025	Thiomicrospira crunogena (strain XCL-2)	Proteobacteria	-9.31	-5.2	-4.12			-2.97	0.54		-5.3	-17.54	-16.46	-11.26	-16.7	-18.68	-28.83	-24.41	-27.7	-15.31	-45.42	64.26
383629	Phaeobacter gallaeciensis (strain 2.10)	Proteobacteria	-1.82	-3.92	-2.11	-11.45	-8.83	-10.29		-13.95	-8.93	-15.56	-7.57	-14.32	-16.41	-10.49	-16.12	-26	-27.55	-35.98	-51.66	30.32
391619	Phaeobacter gallaeciensis (strain ATCC 700781 / DSM 17395 / CIP 105210 / NBRC 16654 / BS107)	Proteobacteria	-2.67	-3.85	-2.02	-10.99	-8.54	-11.94		-14.44	-9.35	-15.27	-7.4	-26.38	-15.01	-10.21	-15.54	-25.12	-26.73	-35.65	-50.3	31.8
391595	Roseobacter litoralis (strain ATCC 49566 / DSM 6996 / JCM 21268 / NBRC 15278 / OCh 149)	Proteobacteria	-2.94	-4.54	-2.03	-10.5	-8.07	-6.95	-10.69	-15.19	-8.58	-6.48	-4.79	-26.11	-15.16	-10.79	-16.1	-26.46	-21.48	-31.85	-47.97	27.36
543734	Lactobacillus casei (strain BL23)	Firmicutes	-7.03	-5.4	-2.17	-12.09	-1.66	-7.89	-9.81	-10.77	-6.65	-6.13	-16.26	-0.65	-10.47	-14.66	-15.43	-19.28	-19.94	-4.09	-37.04	60.09
292414	Ruegeria sp. (strain TM1040)	Proteobacteria	-7.22	-3.63	-2.83	-12.43	-2.35	-12.17	6.37		-13.56	-5.98	-9.93	-12.91	-12.96	-8.8	-16.19	-24.14	-27	-36.16	-48.9	37.21
326442	Pseudoalteromonas haloplanktis (strain TAC 125)	Proteobacteria	-9.1	-6.06	-5.38		-7.35	0.51	-9.21	-0.51	-8.59	-18.91	-16.47	-17.17	-17.48	-26.02	-21.29	-27.55	-25.47	-26.37	-37.3	-4.48
323261	Nitrosococcus oceani (strain ATCC 19707 / NCIMB 11848)	Proteobacteria	-8.96	-6.79	-1.57			-12.43	-6.28		-13.78	-18.5	-16.59	-32.2	-20.73	-12	-18.65	-22.36	10.74	-15.56	-44.45	-10.57
316067	Geobacter sp. (strain FRC-32)	Proteobacteria	-3.84	-4.85	-8.71			-8.76	-8.3		-9.7	-8.03	-4.64	-28.33	-20.49	-14.92	-18.75	-19.15			-35.37	-14.13
351605	Geobacter uraniireducens (strain Rf4)	Proteobacteria	-3.56	-0.99	-4.71			-8.87	-6.8	-15.75	-6.21	-8.7	-5.86	-28.45	-18.77	-16.44	-23.37	-18.17			-37.44	-17.53
443143	Geobacter sp. (strain M18)	Proteobacteria	-4.59	-1.9	-2.91			-11.71	2.36		-10.95	-10.55	-4.3	-18.83	-22.66	-11.18	-11.68	-21.87		-5.53	-41.23	-20.51
338966	Pelobacter propionicus (strain DSM 2379)	Proteobacteria	-4.49	-0.78	-3.94			-16.35	-11.14	-9.29	-7.95	-1.15	-10.91	-16.17	-19.61	-11.17	-18.8	-16.17			-38.24	-11.07
349163	Acidiphilium cryptum (strain JF-5)	Proteobacteria	-6.98	-6.56	-0.72			-12.06	-9.53		-11.06	-8.05	-9.49	-15.99	-20.9	-10.12	-13.91	-34.61	-21.35	-33.58	-42.03	67.39
159087	Dechloromonas aromatica (strain RCB)	Proteobacteria	-3.43	-3.93	-4.77	-7.77	-1.47	-7.58	-8.47		-7.25	-9.78	-11.93	-18.56	-20.85	-12.36	-16.17	-24.62	-26.1	-33.47	-41.24	72.61
290400	Jannaschia sp. (strain CCS1)	Proteobacteria	-2.11	-3.8	-0.66	-9.28	2.54	-2.45	-8.73		-11.44	-1.65	-11.82	-18.56	-15.6	-8.72	-17.5	-25.39	-24.38	-22.98	-46.23	78.61
446462	Actinosynnema mirum (strain ATCC 29888 / DSM 43827 / NBRC 14064 / IMRU 3971)	Actinobacteria	-0.19	-7.4	0.95			-17.14	-8.77		-13.73	-7.52	-5.04	-33.02	-25.97	-4.59	-6.92	-38.89	-17.8	-31	-39.07	70.95
526225	Geodermatophilus obscurus (strain ATCC 25078 / DSM 43160 / JCM 3152 / G-20)	Actinobacteria	-1.84	-5.23	-2.32			-16.85	-3.6		-11.26	-10.92	-1.79	-25	-26.8	-2.63	-7.01	-24.59	-13.42	-19.22	-35.91	67.2
266940	Kineococcus radiotolerans (strain ATCC BAA-149 / DSM 14245 / SRS30216)	Actinobacteria	-0.15	-5.35	-2.11			-14.81	-4.71		-12.28	-7.43	-1.51	-22.8	-28.3	-5.15	-4.27	-31.99	-18.4	-20.23	-36.5	74.77
591167	Streptomyces flavogriseus (strain ATCC 33331 / DSM 40990 / IAF-45CD)	Actinobacteria	-1.22	-8.03	-3.19			-21.54	-1.96		-16.71	-2.17	-2.47	-16.74	-29.83	-4.7	-7.7	-30.01	-14.5	-15.28	-35.89	80.37
521096	Tsukamurella paurometabola (strain ATCC 8368 / DSM 20162 / JCM 10117 / NBRC 16120 / NCTC 13040)	Actinobacteria	-0.59	-5.08	-0.29			-13.56	-9.96		-12.03	-5.88	-5.09	-26.07	-23.18	-6.85	-10.94	-32.27	-13.37	-9.58	-32.73	73.26
640132	Segniliparus rotundus (strain ATCC BAA-972 / CDC 1076 / CIP 108378 / DSM 44985 / JCM 13578)	Actinobacteria	-2.03	-7.89	-2.41			-10.58	-10.06		-13.47	-9.45	-9.5	-16.27	-21.13	-8.57	-5.77	-32.53	-11.98	-1.44	-34.18	78.81
290340	Arthrobacter aurescens (strain TC1)	Actinobacteria	-4.16	-6.86	-3.37			-9.48	-12.77	-12.87	-11.07	-2.15	-6.75	-29.21	-20.12	-9.46	-12.05	-27.33	-28.25	-23.81	-38.98	75.63
858619	Corynebacterium variabile (strain DSM 44702 / JCM 12073 / NCIMB 30131)	Actinobacteria	-2.03	-5.74	-5.07			-12.17	-12.97	-16.65	-10.56	-2.23	-8.76	-22.64	-24.33	-6.3	-11.95	-25.61	-20.25	-26.63	-34.52	72.91
452863	Arthrobacter chlorophenolicus (strain A6 / ATCC 700700 / DSM 12829 / JCM 12360)	Actinobacteria	-5.17	-6.25	-2.89			-10.05	-11.66		-11.4	-0.41	-10.05	-26.31	-18.91	-9.42	-10.11	-23.45	-22.86	-15.69	-37.74	73.72
318586	Paracoccus denitrificans (strain Pd 1222)	Proteobacteria	-1.07	-5.18	-0.5	-6.54	-4.63	-16.57	-9.83		-6.78	-3.09	-9.37	-22.48	-16.86	-5.19	-16.21	-20.7	-24.21	-20.49	-29.99	70.46
264198	Cupriavidus pinatubonensis (strain JMP134 / LMG 1197)	Proteobacteria	-7.91	-6.02	-0.47		-3.53	-0.63	-7.14		-5.83		-3.54	-30.69	-22.67	-11.42	-11.56	-23.67	-18.49	-19.66	-46.2	71
272568	Gluconacetobacter diazotrophicus (strain ATCC 49037 / DSM 5601 / PAl5)	Proteobacteria	-8.33	-6.29	-3.27			-10.83	-1.55		-14.07	-6.68	-7.43	-31.15	-15.23	-10.66	-13.47	-18	-22.53	-24.83	-39.26	60.66
279238	Novosphingobium aromaticivorans (strain DSM 12444)	Proteobacteria	-4.22	-6.74	-0.76		2.62	-13.93	-9.31		-9.01	-8.04	-2.92	-29.63	-18.94	-14.15	-16.74	-23.56	-19.6	-21.56	-33.84	64.92
526226	Gordonia bronchialis (strain ATCC 25592 / DSM 43247 / JCM 3198 / NCTC 10667)	Actinobacteria	-3.52	-5.49	-4.95			-11.03	-10.94		-17.94	-9.86	-4.31	-15.86	-25.08	-7.62	-14.68	-32.29	-15.49	-26.61	-31.35	76.88
479435	Kribbella flavida (strain DSM 17836 / JCM 10339 / NBRC 14399)	Actinobacteria	-0.44	-4.5	-2.46			-12.18	-9.57		-21.27	-2.87	-0.07	-24.11	-26.49	-4.93	-4.46	-21.97	-19.21	-7.94	-38.77	68.22
590998	Cellulomonas fimi (strain ATCC 484 / DSM 20113 / JCM 1341 / NBRC 15513 / NCIMB 8980 / NCTC 7547)	Actinobacteria	-3.57	-5.75	-3.66			-17.57	-3.54		-25.35	-5.87	-2.59	-29.68	-30.29	-4.34	-2.19	-45.64	-22.71	-18.44	-33.77	65.94
710696	Intrasporangium calvum (strain ATCC 23552 / DSM 43043 / JCM 3097 / NBRC 12989 / 7 KIP)	Actinobacteria	-3.44	-7.19	-4.51			-12.03	-9.19		-20.05	-3.43	-6.03	-25.48	-29.09	-6.58	-8.75	-38.16	-17.76	-14.36	-40.8	62.95
426355	Methylobacterium radiotolerans (strain ATCC 27329 / DSM 1819 / JCM 2831)	Proteobacteria	-1.67	-5.57	-0.12			-15.97	-2.26	-10.19	-9.49	-2.76	-7.1	-24.52	-15.11	-6.31	-8.05	-22.41	-23.88	-33.23	-39.73	72.93
521098	Alicyclobacillus acidocaldarius subsp. acidocaldarius (strain ATCC 27009 / DSM 446 / 104-1A)	Firmicutes	-1.49	-8.84	-2.4			-8.38	-8.76		-14.62	-10.38	-6.6	-10.05	-15.46	-10.01	-8.93	-20.5		-12.66	-32.51	75.82
562970	Bacillus tusciae (strain DSM 2912 / NBRC 15312 / T2)	Firmicutes	-2.3	-6.96	-4.88			-7.15	-6.97		-10.37	-1.24	-11.02	-18.36	-20.63	-9.34	-5.42	-26.5		-11.07	-32.95	75.53
481743	Geobacillus sp. (strain Y412MC10)	Firmicutes	-6.35	-6.99	-4.7			-11.39	-17.63		-17.32	-13.91	-11	-15.38	-14.25	-15.2	-12.92	-12.31		-9.53	-30.28	77.29
324057	Paenibacillus sp. (strain JDR-2)	Firmicutes	-7.46	-8.3	-4.69			-7.69	-13.8		-15.79	-9.74	-13.93	-14.27	-13.32	-16.21	-14.74	-22.4		-16.43	-36.14	83.84
583355	Coraliomargarita akajimensis (strain DSM 45221 / IAM 15411 / JCM 23193 / KCTC 12865)	Verrucomicrobia	-5.42	-8.31				-9.73	-9.08		-10.6	-12.09	-16.17	-17.87	-21.37	-12.79	-15.73	-28.74		-20.65	-40.89	74.22
869212	Turneriella parva (strain ATCC BAA-1111 / DSM 21527 / NCTC 11395 / H)	Spirochaetes	-2.47	-5.39	-5.54			-9.22	-10.78		-19.72	-4.18	-11.92	-14.82	-15.99	-18.07	-15.95	-32.86		-4.87	-34.85	81.63
306537	Corynebacterium jeikeium (strain K411)	Actinobacteria	-1.4	-4.68	-4.88			-9.01	-12.6	-16.02	-13.81	-7.7	-14.22	-23.61	-23.13	-10.52	-20	-26.76	-17.08	-5.63	-37.03	79.12
662755	Corynebacterium resistens (strain DSM 45100 / JCM 12819 / GTC 2026)	Actinobacteria	-3.28	-4.59	-1.12			-10.27	-14.91	-6.67	-10.18	-8.77	-12.05	-14.1	-24.66	-12.28	-18.03	-25.86	-12.44	-8.07	-40.07	76.52
479431	Nakamurella multipartita (strain ATCC 700099 / DSM 44233 / JCM 9543 / Y-104)	Actinobacteria	-5.78	-6.1	3.25			-14.99	-8.86		-14.98	-11.51	-5.25	-32.09	-24.78	-5.89	-12.87	-28.39	-25.11	-8.91	-37.53	62.87
243365	Chromobacterium violaceum (strain ATCC 12472 / DSM 30191 / JCM 1249 / NBRC 12614 / NCIMB 9131 / NCTC 9757)	Proteobacteria	-2.89	-4.32	-2.54	-12.84	-3.76	-5.59	-10.58	-6.56	-4.95	-11.85	-14.78	-24.32	-23.47	-12.2	-8.03	-21.82	-30.83	-42.29	-48.96	64.86
479432	Streptosporangium roseum (strain ATCC 12428 / DSM 43021 / JCM 3005 / NI 9100)	Actinobacteria	0.63	-5.32	-3.07			-14.15	4.43		-11.43	-7.04	-0.96	-36.33	-29.29	-3.48	-11.84	-33.09	-18.63	-14.26	-38.78	83.86
768066	Halomonas elongata (strain ATCC 33173 / DSM 2581 / NBRC 15536 / NCIMB 2198 / 1H9)	Proteobacteria	-4.71	-6.11	-5.17	-9.64	-4.39	-16.44	-3.02	-9.94	-14.72	-7.39	-5	-15.7	-20.95	-9.21	-14.38	-26.1	-21.56	-26.93	-37.79	66.94
246200	Ruegeria pomeroyi (strain ATCC 700808 / DSM 15171 / DSS-3)	Proteobacteria	-3.79	-5.22	-4.14	-10.66	-3.5	-15.23	-11.18	-15.11	-12.08	-9.2	-6.36	-17.79	-17.67	-10.21	-17.2	-24.61	-24.37	-29.92	-51.7	65.84
397945	Acidovorax citrulli (strain AAC00-1)	Proteobacteria	-5.95	-8.33	-3.43	-13.05	3.7	-5.98	-7.98		-5.91	-19.61	-6.09	-27.47	-22.35	-8.17	-3.34	-27.31	-25.18	-55.76	-46.99	59.52
360910	Bordetella avium (strain 197N)	Proteobacteria	-6.84	-5.25	-4.79	-7.16	-2.89	-8.3	-12.87		-7.1	-18.36	-3.53	-22.07	-20.59	-10.96	-13.55	-26.23	-24.3	-46.41	-41.22	54.5
257310	Bordetella bronchiseptica (strain ATCC BAA-588 / NCTC 13252 / RB50)	Proteobacteria	-6.25	-5.2	-5.09	-6.25	-1.02	-8	-13.2	-10.98	-7.52	-16.28	-4.94	-24.21	-19.81	-7.77	-12.4	-24.54	-24.19	-52.46	-42.33	63.65
1208658	Bordetella bronchiseptica (strain MO149)	Proteobacteria	-6.55	-5.32	-5.23	-6.76	-1.28	-7.95	-13.47	-11.57	-7.96	-16.86	-4.87	-25.64	-20.56	-7.91	-12.92	-25.74	-24.81	-54.76	-44.33	63.11
1208660	Bordetella parapertussis (strain Bpp5)	Proteobacteria	-6.02	-5.08	-5	-6.17	-0.73	-8.06	-12.93	-10.39	-7.1	-15.98	-5.28	-20.59	-17.78	-7.59	-12.22	-23.76	-23.71	-49.52	-41.24	63.84
257311	Bordetella parapertussis (strain 12822 / ATCC BAA-587 / NCTC 13253)	Proteobacteria	-6.47	-5.25	-5.18	-6.44	-3.09	-6.28	-2.28	-12.01	-7.45	-16.31	-4.93	-24.01	-18.86	-7.77	-12.48	-24.79	-24.24	-52.25	-43.04	63.52
340100	Bordetella petrii (strain ATCC BAA-461 / DSM 12804 / CCUG 43448)	Proteobacteria	-5.33	-5.37	-5.16	-7.9	-1.62	-10.12	-3.63	-5.32	-6.34	-14.25	-5.63	-20.88	-20.01	-8.72	-12.09	-20.35	-20.89	-46.64	-44.99	45.5
267608	Ralstonia solanacearum (strain GMI1000)	Proteobacteria	-8.42	-7.37	-0.21	-4.32	-3.65	-12.3	-4.47	-4.82	-8.88	-8.83	-8.87	-28.73	-22.76	-9.84	-5.9	-23.71	-19.26	-53.9	-44.29	47.52
557598	Laribacter hongkongensis (strain HLHK9)	Proteobacteria	-3.93	-3.46	-2.33			-0.52	-3.54	2.93	-3.25	-12.14	-8.98	-29.83	-17.68	-11.54	-6.38	-21.82	-18.94	-32.88	-42.33	58.57
290399	Arthrobacter sp. (strain FB24)	Actinobacteria	-3.8	-6.74	-3.26			-11.43	-10.54	-17.16	-11.23	-0.55	-9.94	-29.49	-21.07	-9.53	-9.87	-29.21	-19.75	-45.93	-40.67	74.07
320388	Burkholderia mallei (strain SAVP1)	Proteobacteria	-4.93	-4.69	-3.05	-5.05	-2.83	-15.49	-0.83	-10.93	2.78	-4.52	-5.25	-20.96	-24.09	-8.49	-4.17	-21.6	-15.53	-50.75	-33.72	74.83
428406	Ralstonia pickettii (strain 12D)	Proteobacteria	-7.3	-6.89	-2.79	-7.73	-2.73	-8.41	-3.34	-12.92	-5.17	-9.98	-7.1	-23.74	-22.02	-6.41	-11.1	-22.56	-16.1	-44.6	-31.11	80.21
402626	Ralstonia pickettii (strain 12J)	Proteobacteria	-7.89	-6.99	-2.82	-8.28	-3.05	-8.32	-3.77	-14.71	-6.2	-10.37	-8.24	-25.23	-21.86	-6.66	-12	-23.76	-15.48	-46.85	-32.76	78.96
712898	Pantoea vagans (strain C9-1)	Proteobacteria	-8.81	-8.19	-2.08	-5.86	1.19	-12.04	-12.65	-4.83	-11.54	-8.91	-12.74	-20.19	-18.67	-10.41	-17.49	-15.52	-25.51	-30.53	-44.73	87.32
443906	Clavibacter michiganensis subsp. michiganensis (strain NCPPB 382)	Actinobacteria	-0.98	-6.02	-1.08			-7.89	-9.24	-16.08	-17.91	-4.38	-6.21	-23.75	-19.53	-3.09	-10.94	-35.92	-21.22	-33	-29.21	60.26
446468	Nocardiopsis dassonvillei (strain ATCC 23218 / DSM 43111 / IMRU 509 / JCM 7437 / NCTC 10488)	Actinobacteria	-1.2	-7.97	-2.7			-14	-11.32	-22.11	-15.4	-3.32	-0.32	-30.41	-28.33	-2.49	-7.72	-37	-13.09	-31.5	-31.59	60.33
269800	Thermobifida fusca (strain YX)	Actinobacteria	-0.43	-6.94	-3.34			-11.51	-7.62	-20.67	-11.9	-7.97	-3.28	-17.71	-26.67	-8.98	-11.8	-35.79	-9.67	-25.78	-34.22	48.8
552536	Listeria monocytogenes serotype 4a (strain HCC23)	Firmicutes	-1.47	-4.53	-3.6			-7.78	-13.08	-12.48	-16.91	-13.42	-21.67	-4.21	-8.26	-18.35	-22.69	-20.32	-14.13	9.08	-33.77	71.62
563174	Listeria monocytogenes serotype 4a (strain L99)	Firmicutes	-1.65	-4.66	-3.69			-8.21	-13.38	-7.07	-17.63	-13.81	-22.49	-9.95	-8.65	-18.88	-23.58	-21.11	-14.78	-7.77	-34.85	70.82
265669	Listeria monocytogenes serotype 4b (strain F2365)	Firmicutes	-2.81	-4.62	-3.71			-8.19	-13.55	-6.67	-18.09	-13.78	-22.18	-5.33	-10.11	-19.17	-24.49	-22.72			-34.72	71.94
683837	Listeria seeligeri serovar 1/2b (strain ATCC 35967 / DSM 20751 / CIP 100100 / SLCC 3954)	Firmicutes	-2.75	-4.62	-3.69			-7.24	-13.53	-9.28	-18.69	-13.33	-23.63	-5.35	-10.03	-15.68	-21.12	-26.71		-13.67	-36.09	69.41
386043	Listeria welshimeri serovar 6b (strain ATCC 35897 / DSM 20650 / SLCC5334)	Firmicutes	-2.61	-4.51	-3.55			-6.89	-13.49	-9.29	-17.95	-13.46	-22.97	-5.56	-8.22	-17.13	-22.62	-23.62		-11.93	-34.87	74.36
349520	Paenibacillus polymyxa (strain E681)	Firmicutes	-5.69	-6.81	-4.99			-9.23	-16.12	-15.68	-16.63	-14.01	-18.43	-19.71	-15.58	-15.8	-14.74	-24.78		-3.75	-34.49	80.68
134676	Actinoplanes sp. (strain ATCC 31044 / CBS 674.73 / SE50/110)	Actinobacteria	-2.47	-6.33	-2.9			-10.6	13.86	-19.86	-11.25	-9.64	-5.69	-27.45	-25.64	-6.29	-2.61	-29.01	2.68	-19.27	-40.06	76.58
369723	Salinispora tropica (strain ATCC BAA-916 / DSM 44818 / CNB-440)	Actinobacteria	-0.81	-6.44	-4.3			-14.54	16.07	-9.93	-13.28	-7.51	-2.37	-29.58	-28.76	-6.33	-9.08	-25.65		-16.12	-46.6	71.9
644283	Micromonospora aurantiaca (strain ATCC 27029 / DSM 43813 / JCM 10878 / NBRC 16125 / INA 9442)	Actinobacteria	-2.35	-7.93	-1.98			-18.16			-19.94	-7.47	-0.72	-31.74	-28.73	-5.43	-3.93	-32.25		-15.24	-44.9	66.73
648999	Micromonospora sp. (strain L5)	Actinobacteria	-2.22	-7.88	-1.96			-18.05	-7.86		-20.09	-6.35	-0.82	-32.37	-28.73	-5.56	-4.04	-32.74		-13.65	-45.14	65.71
391037	Salinispora arenicola (strain CNS-205)	Actinobacteria	-2.23	-7.47	3.71			-16.06			-19.87	-8.26	-2.33	-29.82	-29.21	-6.35	-9.17	-29.05		-18.83	-45.92	73.32
216595	Pseudomonas fluorescens (strain SBW25)	Proteobacteria	-4.02	-7.35	-3.32	-7	-5.6	-2.99	-0.21	-9.87	-9.44	-19.53	-14.7	-26.14	-22.79	-9.52	-8.8	-24.12		-8.08	-51.68	51.25
439235	Desulfatibacillum alkenivorans (strain AK-01)	Proteobacteria	-2.58	-2.58	-6.57			-1.74	-7.35		-19.53	-9.57	-16.58	-20.3	-21.16	-18.24	-16.54	-26.55		-30.55	-42.82
367737	Arcobacter butzleri (strain RM4018)	Proteobacteria	0.83	-1.41	-2.41			-2.58	-12.17	-18.23	-7.17	-2.08	-30.12	1.88	-11.01	-27.06	-42.4	-16.12	-32.6	0.9	-36.43	51.13
195099	Campylobacter jejuni (strain RM1221)	Proteobacteria	-0.39	-2.76	-5.08			-2.43	-6.94	-14.08	-6.87	-3.51	-24.93	2.92	-9.39	-23.57	-24.85	-14.19	-24.83		-34.34	73.89
354242	Campylobacter jejuni subsp. jejuni serotype O:23/36 (strain 81-176)	Proteobacteria	-0.8	-2.98	-5.23			-3.97	-7.49	-14.65	-7.58	-3.99	-25.2	1.64	-10.15	-24.26	-26.06	-15.14	-25.56		-35.08	73.76
360109	Campylobacter jejuni subsp. doylei (strain ATCC BAA-1458 / RM4099 / 269.97)	Proteobacteria	-0.75	-2.82	-5.23			-1.88	-7.11	-14.83	-5.97	-3.2	-23.5	2.09	-9.44	-24.17	-26.77	-14.64	-25.52		-33.94	72.09
192222	Campylobacter jejuni subsp. jejuni serotype O:2 (strain NCTC 11168)	Proteobacteria	-1.29	-3.06	-5.63			-3.73	-11.98	-14.05	-8.43	-4.57	-27.43	-0.09	-10.74	-25.41	-28.27	-16.87	-27.31	-0.6	-38.52	57.95
407148	Campylobacter jejuni subsp. jejuni serotype O:6 (strain 81116 / NCTC 11828)	Proteobacteria	-1.3	-3.19	-5.62			-4.61	-8.05	-16.08	-7.48	-4.62	-27.24	-0.2	-10.94	-25.23	-28.34	-17.06	-27.32	0.03	-38.38	60.17
598659	Nautilia profundicola (strain ATCC BAA-1463 / DSM 18972 / AmH)	Proteobacteria	-0.4	-1.3	-3.86			2.07	-9.99	-15.57	0.54	-5.89	-31.19	0.78	-15.48	-21.82	-33.31	-15.65	-20.11	-5.49	-31.8	72.01
387092	Nitratiruptor sp. (strain SB155-2)	Proteobacteria	1.81	-2.47	-2.57			-8.28	2.99	-11.93	-4.51	-5.5	-26.79	-1.02	-14.86	-19.09	-31.16	-20.04	-26.57		-36.3	68.39
360106	Campylobacter fetus subsp. fetus (strain 82-40)	Proteobacteria	0.96	-3.07	-3.87			-1.63	-1.59	-10.26		-2.39	-19.73	0.83	-11.27	-25.11	-28.92	-18.48	-32.1	-3.85	-42.56	47.1
306263	Campylobacter lari (strain RM2100 / D67 / ATCC BAA-1060)	Proteobacteria	0.44	-3	-3.86			-0.9		-17.89	1.75	-8.75	-22.6	1.43	-11.27	-29.4	-30.67	-17.47	-30.22	2.16	-40.59	49.98
749222	Nitratifractor salsuginis (strain DSM 16511 / JCM 12458 / E9I37-1)	Proteobacteria	-1.38	-1.63	-4.31			2.75	-8.24	-10.6	-0.44	-3.59	-21.03	-6.85	-15.25	-13.68	-18.09	-21.34	-22.83	-12.33	-38.63	67.41
709032	Sulfuricurvum kujiense (strain ATCC BAA-921 / DSM 16994 / JCM 11577 / YK-1)	Proteobacteria	-0.36	-2.26	-2.61			-0.18	-8.24	-11.46	-0.55		-18.16	-3.65	-15.15	-21.18	-26.13	-19.41	-30.16	-8.99	-38.97	58.03
387093	Sulfurovum sp. (strain NBC37-1)	Proteobacteria	-5.8	-1.98	-2.46			1.93	-10.23	-9.43	-6.09	-5.92	-21.86	-5.36	-16.72	-17.81	-26.17	-21.91	-29.32	-11.39	-39.97	62.75
563040	Sulfurimonas autotrophica (strain ATCC BAA-671 / DSM 16294 / JCM 11897 / OK10)	Proteobacteria	-0.73	-0.56	-0.36			0.6	-5.82	-12.51	-4.99	-7.96	-29.43	0.22	-13.56	-23.17	-27.19	-21.7	-28.11	-14.21	-40.89	63.7
382638	Helicobacter acinonychis (strain Sheeba)	Proteobacteria		-3.03	-6.51					-13.19	1.52	-6.8	-13.5	1.32	-9.96	-15.34	-22.61	-12.97	-25.32		-29.38	65.5
326298	Sulfurimonas denitrificans (strain ATCC 33889 / DSM 1251)	Proteobacteria	-0.13	-1.51	0.51			-0.35	-1.97		-8.96	-5.6	-21.43	0.07	-12	-23.95	-41.6	-13.73	-33.39		-42.25	48.5
592205	Helicobacter pylori (strain B38)	Proteobacteria		-3.53	-7.01					-15.38	-2.26	-8.42	-25.88	-17.47	-13.58	-23.68	-25.73	-21.11	-31.13	-9.18	-38.38	59.89
718271	Campylobacter jejuni subsp. jejuni (strain S3)	Proteobacteria	-0.41	-2.8	-5.15		-19.47	-1.56	-11.01	-10.96	-7.04	-3.55	-24.68	2.39	-9.46	-23.24	-24.86	-14.62	-24	3.09	-34.4	58.91
210007	Streptococcus mutans serotype c (strain ATCC 700610 / UA159)	Firmicutes	-0.6	-4.16	-3.4			-8.16	-9.36	-19.54	2.69	-16.14	-21.89	-8.12	-9.69	-18.74	-27.87	-14.09	-33.24	1.73	-32.02	72.13
645127	Corynebacterium kroppenstedtii (strain DSM 44385 / CCUG 35717)	Actinobacteria	-6.26	-4.74	-4.52			-8.99	-14.67	-14.51	-16.4	-4.12	-10.4	-17.45	-24.85	-13.6	-18.35	-29.62	-24.57	-13.06	-26.88	65.77
305	Ralstonia solanacearum	Proteobacteria	-8.29	-7.35	-0.4		-3.81	-12.37	-4.05	-11.94	-8.97	-8.6	0.83	-29.84	-24.68	-10.6	-6.23	-26.5	-18.93	-53.45	-33.3	1.66
768492	Serratia plymuthica (strain AS9)	Proteobacteria	-4.18	-8.07	0.37	-18.25	-1.02	-14.97	-13.66	-7.39	-11.39	-25.26	-15.6	-22.21	-18.35	-18.74	-18.16	-15.4	-26.18	-37.59	-37.06	4.05
416870	Lactococcus lactis subsp. cremoris (strain MG1363)	Firmicutes	-4.04	-4.7	-0.65			-2.73	-13.42	-0.25	-4.76	-16.05	-9.19	-5.59	-9.46	-16.52	-21.13	-15.55	-29.18	-3.2	-28.76	80.91
684738	Lactococcus lactis subsp. lactis (strain KF147)	Firmicutes	-4.5	-4.99	-2.9			-4.28	-13.94	-2.39	-4.63	-16.77	-11.29	-7.07	-11.25	-18.26	-24.44	-16.16	-30.49	-5.27	-31.8	81.56
272622	Lactococcus lactis subsp. cremoris (strain SK11)	Firmicutes	-2.89	-4.63	-2.77	-8.95	-2.23	-2.48	-13.13	0.88	-3.91	-15.95	-10.56	-5.35	-8.96	-14.71	-19.58	-14.6	-28.55	-0.84	-27.79	81.31
929102	Lactococcus lactis subsp. lactis (strain CV56)	Firmicutes	-4.13	-4.76	-0.72			-3.96	-13.55	-11.96	-3.79	-16.44	-9.51	-5.81	-10.45	-17.33	-22.17	-15.88	-28.97	-4.23	-29.77	83.03
272623	Lactococcus lactis subsp. lactis (strain IL1403)	Firmicutes	-4.47	-4.9	-0.67			-4.16	-6.91	-12.39	-4.85	-16.75	-9.51	-7.1	-11.1	-17.71	-22.62	-17.06	-30.02	-5.67	-30.44	82.78
1116231	Streptococcus macedonicus (strain ACA-DC 198)	Firmicutes	-0.84	-3.85	-3.24	-8.34	-3.02	-6.69	-13.34	-5.32	7.78	-15.76	-13.4	-5.92	-7.44	-15.91	-23.12	-19.24	-30.22	-2.6	-27.8	75.91
981539	Streptococcus gallolyticus (strain ATCC 43143 / F-1867)	Firmicutes	-1.1	-4.42	-1.38			-7.51	-13.89		5.28	-16.97	-14.02	-12.82	-7.56	-17.04	-23.99	-19.87	-33.43	-19.3	-30.54	74.1
981540	Streptococcus pasteurianus (strain ATCC 43144 / JCM 5346 / CDC 1723-81)	Firmicutes	-1.46		-3.47			-8.31	-10.58		5.89	-16.85	-16	-7.61	-7.16	-16.81	-26.37	-20.38	-32.87	-19.78	-31.26	74.43
1069533	Streptococcus infantarius (strain CJ18)	Firmicutes	0.28	-3.62	-3.2			-7.02	-12.41		10.19	-13.9	-13.36	-4.84	-6.89	-14.71	-18.75	-19.55	-29.06	-16.06	-27.2	80.17
990317	Streptococcus gallolyticus (strain ATCC BAA-2069)	Firmicutes	-0.91	-4.26	-3.36			-7.05	-13.67	-20.75	6.15	-16.46	-12.53	-11.76	-7.17	-16.48	-23.24	-18.97	-30.52	-18.31	-29.62	74.93
754477	Methylophaga sp. (strain JAM7)	Proteobacteria	-6.53	-5.26	-2.59			-0.18	0.23	-5.68	-11.43	-22.74	-17.43	-9.03	-15.69	-12.59	-22.5	-21.69	-24.8	-7.59	-40.76	88.89
416269	Actinobacillus pleuropneumoniae serotype 5b (strain L20)	Proteobacteria	-7.18	-6.45	-5.35			-1.87	-4.55	-10.23	-15.03	-26.25	-20.44	-9.02	-16.19	-18.46	-22.93	-22.19	-25.46	-25.01	-41.01	34.21
259536	Psychrobacter arcticus (strain DSM 17307 / 273-4)	Proteobacteria	-3.09	-5.66	-3.95	-7.4	-2.33	-1.84	-11.7		-12.12	-22.63	-16.39	-8.6	-17.73	-22.55	-26.45	-23.98	-19.56	-23.96	-42.42	25.71
335284	Psychrobacter cryohalolentis (strain K5)	Proteobacteria	-4.34	-5.94	-4.11	-8.44	-7.11	0.21	-10.98		-12.94	-22.84	-18.25	-8.16	-18.29	-23.63	-27.81	-24.34	-21.09	-24.6	-44.77	38.27
349106	Psychrobacter sp. (strain PRwf-1)	Proteobacteria	-5.83	-6.03	-3.77	-6.4	-8.4	-3.57	-14.35		-14.42	-24.28	-14.15	-25.53	-19.75	-20.25	-27.81	-24.54	-17.86	-25.88	-48.17	23.86
743722	Sphingobacterium sp. (strain 21)	Bacteroidetes	-3.03	-8.12	-1.37			-16.74	-1.67	-18.3	-14.14	-4.52	-16.85	-31.76	-21.76	-28.14	-26.88	-17.42		-15.79	-37.83	-16.2
242231	Neisseria gonorrhoeae (strain ATCC 700825 / FA 1090)	Proteobacteria	-4.31	-2.55	-4.29			1.31	-2.2	-5.66		-9.82	-12.74	-12.79	-19.63	-14.41	-12.49	-11.48	-17.55	-14.13	-25.26
414004	Cenarchaeum symbiosum (strain A)	Thaumarchaeota	-1.86	-4.29	3.89			2.66	-5.33	-11.19	-10.53	-1.71				-8.24	-16.36	-22.89	-37.78	-8	-24.88
634497	Haloarcula hispanica (strain ATCC 33960 / DSM 4426 / JCM 8911 / NBRC 102182 / NCIMB 2187 / VKM B-1755)	Euryarchaeota	-3.35	-5.46	-1.16			2.19	-4.75	-12.72	-12.44	-8.42	-2.12	-7.45		-14.31	-7	-26.04	-25.59		-23.43
469382	Halogeometricum borinquense (strain ATCC 700274 / DSM 11551 / JCM 10706 / PR3)	Euryarchaeota	-3.65	-5.58	-1.03			-6.26	-5.48	-8.97	-14.15	-3.58	-9.08	-11.95		-12.78	-9.62	-25.41	-23.76	-7.56	-18.1
478009	Halobacterium salinarum (strain ATCC 29341 / DSM 671 / R1)	Euryarchaeota	-6.57	-5.25	-2.2			-7.72	-8.66		-12.24	-5.81		-9.09		-11.76	-5.51	-28.58	-23.78	-15.87	-25.96
390333	Lactobacillus delbrueckii subsp. bulgaricus (strain ATCC 11842 / DSM 20081)	Firmicutes			-3.95	-8.79	-3.39		-11.22		-2.73	-18.08				-16.63	-19.11	-9.32			-41.67
321956	Lactobacillus delbrueckii subsp. bulgaricus (strain ATCC BAA-365)	Firmicutes			-3.84	-6.65	-3.16		-10.49		-0.74	-16.72	-13.78			-15.03	-17.06	-6.7		17	-38.39
667015	Bacteroides salanitronis (strain DSM 18170 / JCM 13567 / BL78)	Bacteroidetes	-5.56	-5.78	1.64			-11.49	9.09	-18.59	-13.9		-21.96	-8.52	-13.65	-25.09	-25.28	-24.59	-19.57		-36.62	-11.74
983544	Lacinutrix sp. (strain 5H-3-7-4)	Bacteroidetes	-6.13	-4.38	-2.23		-4.38	-9.7		-16.94	-18.49	-11.65	-26.82	-11.85	-14.69	-34.04	-21.43	-23.59	-18.97	-6.61	-36.88	-15.93
1094466	Flavobacterium indicum (strain DSM 17447 / CIP 109464 / GPTSA100-9)	Bacteroidetes	-6.27	-5.59	-1.61		-5.23		-13.04	-16.41		-4.96	-27.96	-15.39	-14.88	-29.82	-26.01	-19.33	-20.85	-8.92	-32.08	-10.69
504832	Oligotropha carboxidovorans (strain ATCC 49405 / DSM 1227 / OM5)	Proteobacteria	-5.3	-5.64	-1.06		-12.22	-9.46	-7.46	-7.73	1.46	-7.57	-12.14	-6.02	-16.02	-6.48	-9.05	-15.79	-24.44	-7.04	-24.79	43.72
1031710	Oligotropha carboxidovorans (strain OM4)	Proteobacteria	-5.89	-5.98	-1.2		-12.85	-12.4	-8.15	-9.76	-0.39	-8.58	-13.5	-8.73	-17.57	-7.37	-11.1	-18.46	-26.02	-13.18	-28.1	41.58
259564	Methanococcoides burtonii (strain DSM 6242)	Euryarchaeota	-0.68	-1.22	-4.24			6.2	-12.16	-10.26	-7.74	-7.68	-7.67	-11.78	-13.88	-25.73	-21.03	-26.17	-25.74		-28.01	-3.17
547558	Methanohalophilus mahii (strain ATCC 35705 / DSM 5219 / SLP)	Euryarchaeota	-3.53	-1.02	-1.75			5.66	-12.38	-7.95	0.49	-5.37	-0.3	-11.85	-13.09	-24.5	-20.58	-24.74	-23.34	-7.3	-29.04	4.51
228410	Nitrosomonas europaea (strain ATCC 19718 / NBRC 14298)	Proteobacteria	-5.34	-5.66	-3.28			-10.67	1.99	-2.06		-21.21	-10.58	-16.18	-23.08	-17.31	-20.02	-22.96	-24.38	-17.77	-48.11
312153	Polynucleobacter necessarius subsp. asymbioticus (strain DSM 18221 / CIP 109841 / QLW-P1DMWA-1)	Proteobacteria	-5.17	-5.34	-4.16			0.78	11.46		-7	-15.92	-7.95	-12.1	-22.63	-19.95	-16.21	-26.68	-28.18	-22.73	-45.04	-8.91
412022	Burkholderia mallei (strain NCTC 10229)	Proteobacteria	-5.28	-5.06	-3.15	-4.76	-3.52	-15.71	-1.2	-10.99	1.69	-5.17	-5.79	-19.48	-25.01	-9.14	-5.02	-23.06	-16.59	-18.18	-35.96	74.14
320389	Burkholderia mallei (strain NCTC 10247)	Proteobacteria	-4.78	-4.71	-2.95	-3.98	-2.89	-14.36	-0.8	-10.72	2.77	-4.43	-5.17	-12.82	-23.79	-8.59	-4.1	-21.49	-15.46	-15.12	-33.76	75.09
478801	Kytococcus sedentarius (strain ATCC 14392 / DSM 20547 / CCM 314 / 541)	Actinobacteria	-8.4	-8.55	-3.43			-12.43	-11.98	-21.45		-8.21		-18.22	-21.99	-5.8	-2.95	-24.81		-20.45	-44.35
1041930	Methanocella conradii (strain DSM 24694 / JCM 17849 / CGMCC 1.5162 / HZ254)	Euryarchaeota	-0.68	-2.38	-5.48			6.22	-16.21	-9.24	-8.18	-3.48	-15.34	-10.5		-19.45	-15.9	-25.2	-22.19	-11.97	-31.03	12.98
351160	Uncultured methanogenic archaeon RC-I	Euryarchaeota	-2.19	-2.46	-4.52			4.44	-13.2	-5.28	-11.59	-5.7	1.75			-18.88	-11.63	-27.96	-19.68	-13.51	-28.55	10.16
167879	Colwellia psychrerythraea (strain 34H / ATCC BAA-681)	Proteobacteria	-2.28	-5.96	-5.24		-7.44	7.84	-8.97	-10.29	-8.78	-19.88	-11.33	3.67	-13.65	-21.29	-28.23	-14.85	-28.53	-10.16	-38.77	48.49
927704	Selenomonas ruminantium subsp. lactilytica (strain NBRC 103574 / TAM6421)	Firmicutes	-5.25	-5.46	-7.7	-17.66		-6.61	-17.13	-14.33	-1.29	-9.21	-17.11	-7.58	-10.76	-15.49	-16.7	-12.6		-10.34	-32.6	5.26
886377	Muricauda ruestringensis (strain DSM 13258 / LMG 19739 / B1)	Bacteroidetes	-7.47	-6.57	-0.88		-0.62	-15.84	7.51	-16.56	-16.73	-15.38	-18.13	-15.63	-17.42	-25.21	-21.12	-24.74		-2.4	-42.22	-9.8
700598	Niastella koreensis (strain DSM 17620 / KACC 11465 / GR20-10)	Bacteroidetes	-7.08	-9.07	-2.56			-14.13	2.08	-16.92	-23.39	-9.68	-16.72	-21.39	-22.95	-33.29	-23.33	-23.03		-13.51	-37.02	-2
216895	Vibrio vulnificus (strain CMCP6)	Proteobacteria	-10.55	-7.45	3.22		-10.32	2.19	-10.77	-8.22	-15.98	-23.65	-21.02	-18.6	-15.53	-17.01	-21.5	-21.93	-30.15	-25.94	-49.48	63.24
504474	Corynebacterium urealyticum (strain ATCC 43042 / DSM 7109)	Actinobacteria	-2.67	-4.81	-4.62			-10.11	-12.26	-18.9	-13.85	-5.27	-16.18	-25.19	-24.64	-12.06	-15.74	-22	-19.12	-16.65	-35.57	-18.48
1005048	Collimonas fungivorans (strain Ter331)	Proteobacteria	-5.18	-5.96	-2.29	-6.93	-4.66	-5.57	-5.24	-7.69	-9.52	-21.54	-12.33	-31.53	-25.21	-15.18	-12.3	-26.73	-11.92	-52.68	-48.82	-7.54
207559	Desulfovibrio desulfuricans (strain G20)	Proteobacteria	-4.58	-4.83	-4.64	-10.08	-2.19	-7.01	-2.21	-14.72		-14.04	-8.67	-24.36	-18.96	-11.63	-14.96	-20.74		-29.42	-42.74	2.27
216591	Burkholderia cepacia (strain J2315 / LMG 16656)	Proteobacteria	-8.2	-6.11	-3.93	-7.42	-4.67	-13.24	-1.52	-12.84	-5.97	-8.79	-8.95	-24.33	-27.14	-11.84	-8.8	-27.56		-2.09	-40.6	8.34
882	Desulfovibrio vulgaris (strain Hildenborough / ATCC 29579 / NCIMB 8303)	Proteobacteria	-4.99	-4.35	-1.99			-6.37	5.02	-10.01	-14.48	3.99	-8.17	-29.72	-22.02	-7.67	-11.02	-18.68			-41.42	0.92
391774	Desulfovibrio vulgaris subsp. vulgaris (strain DP4)	Proteobacteria	-6.53	-5.01	-2.77			-11.13	4.32	-13.99	-17.04	-8.9	-10.04	-35.29	-25.3	-8.36	-13.21	-24.88			-48.82	8.71
335543	Syntrophobacter fumaroxidans (strain DSM 10017 / MPOB)	Proteobacteria	-7.34	-1.13	-6.26	-10.82	-6.13	-17.4		-13.89	-21.7	-10.7	-13.74	-23.57	-21.08	-13.39	-9.99	-19.12			-47.36	10.53
436717	Acinetobacter sp. (strain JCM 1667 / KCTC 23045 / DR1)	Proteobacteria	-2.54	-6	-3.78	-8.31	-3.28	4.01	-9.8	3.68	-10.46	-21.28	-7.28	-5.36	-14.95	-14.85	-20.66	-22.71		-16.96	-43.96	56.67
357544	Helicobacter pylori (strain HPAG1)	Proteobacteria		-3.49	-6.91	-18.31				-14.84	-1.93	-8.4	-20.36	-2.17	-12	-22.99	-25.62	-17.67	-30.13	-10.79	-36.18	61.61
718251	Edwardsiella tarda (strain FL6-60)	Proteobacteria	-8.05	-7.99	-4.01	-9.85	-2.3	-9.8	-6.02	-10.33	-13.39	-24.57	3.04	-21.7	-19.11	-15.05	-17.99	-18.43	-26.6	-36.46	-51.97	48.31
999541	Burkholderia gladioli (strain BSR3)	Proteobacteria	-3.54	-6.44	-2.06			-15.76				-11.16	-4.81	-20.72	-28.6	-11.66	-11.68	-23.87		-56.6	-43.87
626418	Burkholderia glumae (strain BGR1)	Proteobacteria	-5.7	-6.4	-1.31			-15.11	-1.49			-10.83	-3.88	-19.36	-27.66	-11.18	-12.53	-22.59		-58.85	-40.37
1031711	Ralstonia solanacearum (strain Po82)	Proteobacteria	-8.05	-7.02	0.48			-13.96	-0.26			-11.65	-8.28	-21.47	-26.46	-9.2	-14.06	-26.04		-51.63	-32.17
272560	Burkholderia pseudomallei (strain K96243)	Proteobacteria	-7.23	-6.53	-3.71	-7.88	-5.97	-16.04	-2.87		-3.37	-8.3	-7.92	-29.92	-29.07	-10.74	-8.97	-24.12		-64.93	-46.15	3.68
906968	Treponema brennaborense (strain DSM 12168 / CIP 105900 / DD5/3)	Spirochaetes	3.34	-4.83	2.51			-7.24	-6.24	-22.19	-16.38		-16.94	-10.57	-17.39	-19.42	-24.03	-24.52		-26.58	-47.37	-3.2
266117	Rubrobacter xylanophilus (strain DSM 9941 / NBRC 16129)	Actinobacteria	-0.13	-4.79	-1.08			-13.76	-7.22	-11.37	-9.45	0.85	-1.74	-31.7	-22.19	-4.67	-8.26	-27.92		-6.02	-37.1	-24.45
562	Escherichia coli	Proteobacteria	-6.44	-7.67	-4.79	-5.87	-3.63	-4.44	-5.09	-10.91		-1.48	-20.38	-2.2	-11.1	-23.16	-15.5	-15.45	-26.3	-24.45	-38.42	57.78
1128398	Clostridium acidurici (strain ATCC 7906 / DSM 604 / KCTC 5404 / 9a)	Firmicutes	-2.19	-2.8	-5.71			-2.27	-8.22	-14.66	-4.9	-8.41	-22.46	-3.09	-7.25	-20.45	-41.79	-6.37		2.31	-34.48	-13.42
926566	Terriglobus roseus (strain DSM 18391 / NRRL B-41598 / KBS 63)	Acidobacteria	-8.95	-7.27	-2.06			-13.64	-0.14		-21.49	-9.28	-11.91	-31.51	-23.33	-12.06	-13.23	-24.65			-46.92	-10.66
269798	Cytophaga hutchinsonii (strain ATCC 33406 / NCIMB 9469)	Bacteroidetes	-7.11	-6.62	-6.34		-12.12	-4.56	-13.72		-25.36	-6.31	-26.07	-7.21	-21.59	-31.07	-27.3	-20.47		-0.02	-38.88	-11.66
420247	Methanobrevibacter smithii (strain PS / ATCC 35061 / DSM 861)	Euryarchaeota	-3.69	-2.05	-7.99			-2.35	-7.12	-22.28	-10.88	-3.3	-27.18		-9.78	-38.68	-31.78	-20.31	-9.13		-35.2	-0.4
561304	Mycobacterium leprae (strain Br4923)	Actinobacteria	-1.97	-6.3	-3.4			-12.8	-2.21		-14.05	-8.05	-5.02	-12.69	-26.12	-7.88	-10.57	-33.25		-26.94	-37.51	59.77
309801	Thermomicrobium roseum (strain ATCC 27502 / DSM 5159 / P-2)	Chloroflexi	-2.39	-5.37	-1.01			-7.7	-3.1	-7.89	-7.4	0.14	-8.55	-9.38	-22.51	-2.36	-1.32	-27.53		-23.8	-37.88	61.86
936155	Helicobacter felis (strain ATCC 49179 / NCTC 12436 / CS1)	Proteobacteria		-4.28	-6.81					-15.87	-2.01	-11.76	-6.16	-6.07		-16.61	-28.66	-7.83	-23.84		-36.03
309800	Haloferax volcanii (strain ATCC 29605 / DSM 3757 / JCM 8879 / NBRC 14742 / NCIMB 2012 / VKM B-1768 / DS2)	Euryarchaeota	-1.85	-5.27	-2.9			-7.67	-3.08	-5.82	-11.76	-6.46	-7.11	-14.44	-18.56	-12.46	-4.62	-26.28	-22.72	-20.3	-30.24	86.7
767434	Frateuria aurantia (strain ATCC 33424 / DSM 6220 / NBRC 3245 / NCIMB 13370)	Proteobacteria	-11.6	-9.04	-2.06				-4.68			-15.7		-18.6		-11.92	-5.28	-25.17		-25.72	-50.64
651182	Desulfobacula toluolica (strain DSM 7467 / Tol2)	Proteobacteria	-5.26	-0.7	-6.62			-5.72	-2.21	-18.17	-22.59	-12.31	-27.38	-9.67	-19.82	-25.36	-24.82	-20.96	-19.38	-24.28	-42.02	-12.21
649639	Bacillus cellulosilyticus (strain ATCC 21833 / DSM 2522 / FERM P-1141 / JCM 9156 / N-4)	Firmicutes	-5.08	-5.29	-1.09			-7.53	-0.93		-15.82	-8.59	-10.36	-15.06	-9.74	-18.27	-19.73	-10.97	-8.64	-1.83	-25.88	72.42
431943	Clostridium kluyveri (strain ATCC 8527 / DSM 555 / NCIMB 10680)	Firmicutes	0.59	-2.21	-6.69			0.24	-11.58	-4.04	2.48	-5.19	-13.25	-0.86	-5.74	-20.09	-23.96	-16.1		-1.3	-31.28	67.35
485916	Desulfotomaculum acetoxidans (strain ATCC 49208 / DSM 771 / VKM B-1644)	Firmicutes	-3.4	-0.95	-3.63			0.56			-0.56	-6.25	-14.1	-4.47	-11.82	-18.4	-20.58	-16.15		1.02	-33.41	80.91
696281	Desulfotomaculum ruminis (strain ATCC 23193 / DSM 2154 / NCIB 8452 / DL)	Firmicutes	-0.78	-4.03	0.19			-2.85	2.07		6.18	-13.43	-11.33	-6.05	-12.68	-13.45	-14.05	-18.11			-31.55	77.38
663278	Ethanoligenens harbinense (strain DSM 18485 / JCM 12961 / CGMCC 1.5033 / YUAN-3)	Firmicutes	-5.65	-3.75	-5.8			-4.05	-3.94		-2.36		-17.13	-7.12	-16.94	-15.13	-10.6	-19.06		3.95	-32.11	65.29
146891	Prochlorococcus marinus (strain AS9601)	Cyanobacteria	2.14	-2.6	-2.01	-12.82	-5.13	-1.53	1.41	-6.15	-7.51	-0.84	-3.17	-3.86	-11.01	-13.15	-17.62	-14.56		0.87	-25.22	85.8
167546	Prochlorococcus marinus (strain MIT 9301)	Cyanobacteria	2.2	-2.54	-2.06	-11.8	-5.78	-2.42	1.33	-7.7	-7.11	-0.8	-5.81	-2.6	-10.91	-12.81	-18.07	-15.44		0.88	-24.94	85.96
167542	Prochlorococcus marinus (strain MIT 9515)	Cyanobacteria	2.86	-2.81	-2.16	-12.11	-6.36	-0.79	1.18	-10.45	-8.39	-0.88	-1.97	-3.59	-9.1	-17.64	-16.05	-16.26		2.17	-27.06	74.26
59919	Prochlorococcus marinus subsp. pastoris (strain CCMP1986 / MED4)	Cyanobacteria	1.3	-2.44	-1.98			-2.12	1.4	-8.9	-7.89	0.62	-3.16	-3.87	-10.48	-8.6	-16.27	-14.8		2.73	-25.25	85.06
74546	Prochlorococcus marinus (strain MIT 9312)	Cyanobacteria	4.12	-2.59	-2.07		-14.19	-2.59	1.26	-8.87	-7.22	-0.91	-3.99	-3.65	-10.99	-13.36	-16.95	-14.24		1.82	-25.29	80
93060	Prochlorococcus marinus (strain MIT 9215)	Cyanobacteria	2.12	-2.62	-2.16			-1.52	13.38	-8.71	-6.94	-0.66	-6.38	-0.27	-10.9	-16.96	-17.33	-13.9		1.05	-24.96	81.17
167555	Prochlorococcus marinus (strain NATL1A)	Cyanobacteria	0.68	-4.06	-2.66	-4.44	-5.62	7.47	-1.84	-5.73	-4.47	-0.95	-1.73	-2.56	-2.17	-9.41	-15.05	-11.61		-4.69	-24.21	75.63
59920	Prochlorococcus marinus (strain NATL2A)	Cyanobacteria	0.62	-4.12	-2.65		-6.71	7.46	-1.99	-6.12	-4.51	-0.2	-2.77	-1.96	-3.33	-10.52	-15.82	-10.79		-5.24	-24.45	81.42
93059	Prochlorococcus marinus (strain MIT 9211)	Cyanobacteria	-1.04	-4.02	-3.61	-6.74	-3.13	-1.78	1.22	-0.02	-7.51	-3.23	-13.3	-6.42	-5.8	-9.5	-15.55	-16.79		-2.99	-29.54	69.14
316279	Synechococcus sp. (strain CC9902)	Cyanobacteria	0.41	-6.02	-3.32		-9.86	1.03	0.67	-15.98	-7.47	-9.38	-6	-13.59	-13.76	-11.44	-3.07	-26.28		-5.33	-35.34	63.01
32051	Synechococcus sp. (strain WH7803)	Cyanobacteria	0.81	-6.17	-3.1			-1.04	-0.84	-10.43	-5.14	-11.36	-5.5	-15.98	-14.1	-5.17	-5.41	-22.01		-10.38	-37.72	63.54
316278	Synechococcus sp. (strain RCC307)	Cyanobacteria	2.83	-6.05	0.12			2.96	1.84	-7.32	8.11	-10.13	-7.63	-9.78	-15.51	-5.34	-5.02	-17.08		-2.69	-36.94	66.83
59922	Prochlorococcus marinus (strain MIT 9303)	Cyanobacteria	5.1	-4.64	-2.66	-4.85	-2.76	5.2	1.05	-8.09	-5.1	-8.19	-9.91	-4.06	-8.51	-10.67	-2.7	-21.38		-2.48	-22.19	69.81
74547	Prochlorococcus marinus (strain MIT 9313)	Cyanobacteria	5.4	-4.38	-3.62			5.44	1.3	-5.49	-2.95	-7.64	-8.38	-4.75	-7	-9.75	1.01	-20.73		-1.5	-22.69	69.83
321967	Lactobacillus casei (strain ATCC 334)	Firmicutes	-7.17	-5.4	-2.21	-10.18	1.29	-9.4	-9.86		-7.91	-6.6	-16.4	-0.88	-10.67	-14.41	-15.18	-20.41		10.27	-37.44	60.07
795359	Thermodesulfobacterium sp. (strain OPB45)	Thermodesulfobacteria	-2.84	-1.14				-7.99		-7.23	-1.7	-6.04	-28.33	-6.91	-14.92	-15.82	-21.53	-18.39		-4.85	-41.66	80.14
123214	Persephonella marina (strain DSM 14350 / EX-H1)	Aquificae	-2.15	0.12	-3.51			-0.34	5.86	-17.62	-7.72	-3.15	-21.8	-7.44	-12.31	-16.76	-13.87	-21.55		-16.64	-41.4	82.32
204536	Sulfurihydrogenibium azorense (strain Az-Fu1 / DSM 15241 / OCM 825)	Aquificae	0.54	-2.65	-3.4			1.94	1.68	-18.12	-8.18	-4.44	-15.89	-2.77	-13.77	-18.54	-19.59	-18.32		6.9	-40.33	76.38
84588	Synechococcus sp. (strain WH8102)	Cyanobacteria	2.77	-6.1	-3.16			2.2	20.06	-15.03	-5.78	-10.82	-3.04	-13.23	-19.8	-8.89	-0.95	-26.51		-4.11	-37.08	62.75
321327	Synechococcus sp. (strain JA-3-3Ab)	Cyanobacteria	0.5	-7.83	-3.41			-5.98	2.98	-12.63	2.01	-16.95	-7.3	-6.41	-19.87	-5.58	-0.09	-24.73		-21.14	-44.51	73.8
323097	Nitrobacter hamburgensis (strain X14 / DSM 10229)	Proteobacteria	-6.94	-6.08	0.67			-10.08	-7.31		-3.58	-10.4	-10.94	-7.95	-18.05	-6.24	-11.52	-16.03	-32.39	-21.48	-36.69	80.82
323098	Nitrobacter winogradskyi (strain Nb-255 / ATCC 25391)	Proteobacteria	-6.78	-5.9	-0.17			-11.77	-7.68		-3.16	-9.35	-12.13	-6.86	-19.82	-4.18	-11	-17.9	-25.72	-21.66	-38.29	79.97
76869	Pseudomonas putida (strain GB-1)	Proteobacteria	-3.49	-8.71	-2.67	-2.85	-3.16	-6.71	-13.38	-13.65	-11.05	-22.8	-12.28	-28.26	-23.47	-11.07	-8.1	-24.34	-19.4	-35.38	-53.91	-7.5
390235	Pseudomonas putida (strain W619)	Proteobacteria	-4.39	-8.53	-2.81	-2.21	-2.62	-6.29	-0.5	-15.12	-10.59	-21.13	-13.01	-25.25	-23.04	-10.45	-7.24	-24.45	-15.07	-33.19	-52.73	-7.26
471856	Jonesia denitrificans (strain ATCC 14870 / DSM 20603 / CIP 55134)	Actinobacteria	-2.8	-7.69	-4.15			-11.85	-11.27		-22.79	-9.6	-7.87	-10.62	-27.3	-6.72	-18.71	-27.36	-31.06	-4.24	-25.31	69.74
700015	Coriobacterium glomerans (strain ATCC 49209 / DSM 20642 / JCM 10262 / PW2)	Actinobacteria			-10.08			-14.78		-17.65		-10.16			-17.23	-10.77	-23.46	-21.62		-16.21	-42.37
392499	Sphingomonas wittichii (strain RW1 / DSM 6014 / JCM 10273)	Proteobacteria	-4.92	-7.33	-0.44			-19.15	-13.92		-7.3	-10.46	-4.86	-29.54	-22.11	-11.7	-18.95	-16.32	-25.09	-9.16	-40.85	34.71
709986	Deinococcus maricopensis (strain DSM 21211 / LMG 22137 / NRRL B-23946 / LB-34)	Deinococcus-Thermus	-5.15	-6.08	-1.32			-13.23	6.74	-12.81	-26.53	-9.98	-9.69	-25	-24.12	-10.19	-1.2	-27.2		-13.79	-45.68	11.91
861360	Arthrobacter arilaitensis (strain DSM 16368 / CIP 108037 / JCM 13566 / Re117)	Actinobacteria	0.33	-5.86	-4.14	-9.85		-8.41	-8.12	-16.07	-13.72	-3.77	-8.1	-20.38	-16.19	-11.16	-12	-22.27	-25.87	-38.83	-33.93	43.56
378753	Kocuria rhizophila (strain ATCC 9341 / DSM 348 / NBRC 103217 / DC2201)	Actinobacteria	-3.44	-4.84	-3.7	-5.33	-3.11	-15.03	-9.98	-14.54	-15.26	-5.68	-7.24	-24.1	-23.9	-8.52	-9.28	-33.27	-27.42	-51.31	-32.79	43.31
272631	Mycobacterium leprae (strain TN)	Actinobacteria	-1.97	-6.29	-3.4			-12.74	-2.16		-14.01	-8.02	-4.99	-12.64	-26.12	-7.84	-10.53	-33.14		-2.81	-37.39	59.84
177437	Desulfobacterium autotrophicum (strain ATCC 43914 / DSM 3382 / HRM2)	Proteobacteria	-5.96	-2.14	-6.98			-3.13	-12.72	-8.36	-16.85	-13.27	-13.49	-24.01	-22.64	-11.34	-16.86	-16.98	-8.56	-18.16	-37.07	37.74
388396	Vibrio fischeri (strain MJ11)	Proteobacteria	-7.92	-6.71	-5.59	-15.79	-8.59	9.07	-8.09	-13.58	-15.1	-18.5	-22.12	-18.07	-15.91	-22.15	-23.36	-24.28	-28.76	-22.01	-43.82	30.41
150340	Vibrio sp. (strain Ex25)	Proteobacteria	-9.36	-7.07	1.49	-15.7	-8.69	5.14	-10.58	-7.62	-16.94	-20.28	-17.32	-19.2	-15.2	-17.26	-16.62	-24.55	-23.45	-22.54	-45.65	29.53
914127	Vibrio vulnificus (strain MO6-24/O)	Proteobacteria	-9.89	-7.14	3.48	-16.27	-9.39	3.7	-10.07	-8.69	-14.37	-22.3	-19.39	-16.76	-14.36	-15.68	-19.39	-20.11	-27.87	-22.69	-46.59	26.09
203907	Blochmannia floridanus	Proteobacteria	1.79	-5.92	-9.53				-1.77	-12.67	-13.55	-14.09	-25.95	-5.2		-24.01	-44.16	-17.54		-6.67	-42.23
744872	Spirochaeta caldaria (strain ATCC 51460 / DSM 7334 / H1)	Spirochaetes	-3.25	-3.16	-4.23		-18.51	5.05	-2.94	-5.39	-12.58		-19.88	-20.98	-17.71	-18.4	-36.66	-16.83		-14.53	-49.5	-2.18
83334	Escherichia coli O157:H7	Proteobacteria	-7.26	-8.26	-4.96			-5.81	-6.4			-2.52	-19.19	-19.09	-12.25	-22.12	-15.31	-16.5	-24.94	-13.1	-40.78
679901	Methanosalsum zhilinae (strain DSM 4017 / NBRC 107636 / OCM 62 / WeN5)	Euryarchaeota	-2.49	-1.39	-4.67			-2.31	-12.1	-9.13	-6.45	-6.55	-7.41	-9.03	-14.46	-27.4	-20.85	-30.49	-34.88	-15.33	-29.09	-15.76
269797	Methanosarcina barkeri (strain Fusaro / DSM 804)	Euryarchaeota	-2.28	-2.48	-5.74			9.72	-10.89	-10.48	-8.17	-4.1	-9.69	-12.05	-12.54	-27.05	-28.28	-17.4	-33.55	-14.57	-31.41	-16.54
757424	Herbaspirillum seropedicae (strain SmR1)	Proteobacteria	-8.36	-6.06	-3.14	-11.11	-3.65	-9.61	-14.59	-7.19	-1.1	-21.87	-7.31	-24.48	-25.62	-9.93	-13.8	-25.41	-16.16	-20.27	-48.31	36.75
272943	Rhodobacter sphaeroides (strain ATCC 17023 / 2.4.1 / NCIB 8253 / DSM 158)	Proteobacteria	-1.4	-3.77	-0.5	-12.91	-2.15	-5.25	8.92		-3.31	-5.16	-10.24	-24.6	-18.31	-6.8	-8.45	-12.35	-23.79	-39.93	-40.32	39.66
479433	Catenulispora acidiphila (strain DSM 44928 / NRRL B-24433 / NBRC 102108 / JCM 14897)	Actinobacteria	-5.07	-8.59	-3.2			-14.35			-27.74	-11.42	-3.55	-30.24	-27.93	-6.98	-9.94	-26.39	-31.55	-21.63	-35.01	-2.48
446469	Sanguibacter keddieii (strain ATCC 51767 / DSM 10542 / NCFB 3025 / ST-74)	Actinobacteria	-0.87	-7.95	-3.55			-16.92	-10.29		-22.99	-8.48	-4.52	-22.72	-28.39	-5.38	-5.62	-44.08	-35.07	-15.62	-37.11
446471	Xylanimonas cellulosilytica (strain DSM 15894 / CECT 5975 / LMG 20990 / XIL07)	Actinobacteria	-3.29	-6.7	-3.61			-17.29	-9.81		-24.31	-2.27	-4.84	-29.19	-29.03	-5.02	-5.82	-38.73	-26.56	-13.93	-35.99
865938	Weeksella virosa (strain ATCC 43766 / DSM 16922 / JCM 21250 / NBRC 16016 / NCTC 11634 / CL345/78)	Bacteroidetes		-5.61	-3.54		4.41			-17.26				-4.77		-21.2	-29.63	-13.18		-9.8	-27.37	-18.13
63186	Zobellia galactanivorans (strain DSM 12802 / CIP 106680 / NCIMB 13871 / Dsij)	Bacteroidetes	-7.08	-6.45	-2.21		-4	-17.5	-12.67	-20.43	-15.74	1.9	-19.97	-19.1	-19.4	-25.57	-20.38	-24.67	-10.9	-8.12	-44.18	-8.01
243159	Acidithiobacillus ferrooxidans (strain ATCC 23270 / DSM 14882 / NCIB 8455)	Proteobacteria	-1.32	-7.07	-3.73			4.21	5.54	-8.62	-6.05	-11.82	-6.19	-5.8	-17.3	-11.86	-10.62	-23.78	-13.49	-23.49	-37.89	53.72
882378	Burkholderia rhizoxinica (strain DSM 19002 / CIP 109453 / HKI 454)	Proteobacteria	-5.11	-4.94	-1.9	-2.09	-0.08	-7.58	1.3	-8.18	-3.31	-9.5	-5.58	-8.39	-21.71	-10.82	-3.46	-18.17	-13.56	-29.87	-36.18	53.56
471854	Dyadobacter fermentans (strain ATCC 700827 / DSM 18053 / NS114)	Bacteroidetes	-7.17	-7.73	-3.34			-9.57	-14.72		-17.55	-18.38	-18.2	-23.51	-22.82	-23.78	-20.06	-25.89			-40.04	66.24
398767	Geobacter lovleyi (strain ATCC BAA-1151 / DSM 17278 / SZ)	Proteobacteria	-6.83	-2.13	-2.9			-7.66	-6.26		-8.52	-12.72	-7.14	-24	-20.92	-14.48	-18.57	-18.87			-38.84	72.06
643867	Marivirga tractuosa (strain ATCC 23168 / DSM 4126 / NBRC 15989 / NCIMB 1408 / VKM B-1430 / H-43)	Bacteroidetes	-3.38	-6.7	-1.76		-18.75	-12.75	-14.15	-19.68	-20.1		-24.88	-18.72	-15.96	-31.81	-27.05	-20.14		-2.2	-42.92	-21.84
319225	Pelodictyon luteolum (strain DSM 273)	Chlorobi	-0.27	-0.1	-4.7			-12.31	-12.7		0.34		-11.84	-12.76	-18.84	-8.47	-11.55	-24.68	-24.78		-45.99	68.85
290318	Prosthecochloris vibrioformis (strain DSM 265)	Chlorobi	-0.18	0.1	-2.87			-10.53	-11.73		-4.19		-15.71	-14.27	-18.07	-10.45	-12.86	-27.03	-25.53		-44.33	62.35
296591	Polaromonas sp. (strain JS666 / ATCC BAA-500)	Proteobacteria	-2.19	-7.97	-2.13	-9.68	3.7	2.06	-8.3		-2.17	0.8	-10.85	-19.51	-20.83	-11.27	-7.81	-25.08	-24.91	-4.57	-43.28	70.02
665571	Spirochaeta thermophila (strain ATCC 49972 / DSM 6192 / RI 19.B1)	Spirochaetes	1.62	-3.88	-4.72		-12.67	-10.27	-8.83	-2.14	-14.79	-5.79	-5.12	-18.58	-23.39	-10.29	-18.26	-32.03		-8.65	-48.09	69.76
243274	Thermotoga maritima (strain ATCC 43589 / MSB8 / DSM 3109 / JCM 10099)	Thermotogae	0.91	-2.74	-1.4	-11.05	-3.27	-17.24	-11.1	-6.36	-14.42	-7.66	-27.2	-16.54	-16.1	-11.52	-29.17	-28.1		-12.87	-30.47	-25.66
768704	Desulfosporosinus meridiei (strain ATCC BAA-275 / DSM 13257 / NCIMB 13706 / S10)	Firmicutes	-4.74	-3.43	-3.67			-2.77	14.95		-1.46		-9.09	-17.29	-15.62	-19.9	-19.55	-12.55		-19.3	-31.3	-3.32
446470	Stackebrandtia nassauensis (strain DSM 44728 / NRRL B-16338 / NBRC 102104 / LLR-40K-21)	Actinobacteria	-4.3	-7.22	-4.19			-18.61	-2.49		-14.59	-4.14	-2.38	-22.01	0.56	-7.19	-9.73	-32.87		2.85	-36.28	-12.89
446465	Brachybacterium faecium (strain ATCC 43885 / DSM 4810 / NCIB 9860)	Actinobacteria	-3.12	-7.01	-3.72			-19.42	-11.6	-23.34	-20.98	-7.68	-3.88	-26.95		-6	-16.5	-31.51		-28.75	-38.23
358681	Brevibacillus brevis (strain 47 / JCM 6285 / NBRC 100599)	Firmicutes	-6.52	-6.54	-4.71	-13.47		6.91	-10.88	-5.55	-17.76	-14.47	-16.97	-13.63	-17.2	-14.22	-22.96	-13.86	-11.78	-9.29	-37.05	-1.79
942513	Neisseria meningitidis serogroup A (strain WUE 2594)	Proteobacteria	-4.99	-3.1	-4.13	-3.21	4.42	3.52	-2.85	-7.43	-1.76	-9.54	-16.46	-13.62	-18.91	-15.66	-14.27	-11.51	-19.38	-18.56	-29.66	35.87
935599	Neisseria meningitidis serogroup B (strain G2136)	Proteobacteria	-5.07	-3.12	-5.07	-3.34	4.37	2.7	-2.71	-7.48	-1.55	-9.5	-15.1	-13.96	-18.79	-15.82	-14.51	-12.56	-18.52	-17.66	-29.92	35.02
662598	Neisseria meningitidis (strain alpha14)	Proteobacteria	-4.25	-3.2	-4.24	-3.79	4.31	2	-2.99	-7.99	-1.23	-9.84	-15.19	-15.07	-20.49	-16.1	-14.74	-13.44	-17.87	-18.91	-31	34.53
935591	Neisseria meningitidis serogroup B (strain M01-240149)	Proteobacteria	-5.4	-3.19	-5.08	-3.61	3.94	2.19	-2.74	-9.12	-2.61	-10.35	-17.04	-14.81	-20.21	-16.79	-14.35	-13.99	-19.28	-17.42	-30.85	34.46
935589	Neisseria meningitidis serogroup B (strain NZ-05/33)	Proteobacteria	-5.39	-3.19	-5.14	-3.62	3.95	2.26	-2.78	-8.89	-3.53	-10.23	-16.97	-14.6	-20.29	-16.67	-14.36	-13.93	-19.31	-17.21	-30.68	34.5
935588	Neisseria meningitidis serogroup B (strain M01-240355)	Proteobacteria	-5.45	-3.24	-5.09	-3.52	4.05	4.16	-2.66	-9.09	-4.38	-10.29	-15.91	-15.02	-18.99	-16.81	-14.98	-12.93	-18.45	-18.66	-30.74	35.68
935593	Neisseria meningitidis serogroup B (strain M04-240196)	Proteobacteria	-5.37	-3.21	-5.15	-3.64	3.91	1.15	-2.81	-10.15	-3.71	-10.34	-16.19	-15.01	-20.11	-16.71	-14.43	-14.18	-19.59	-21.71	-31.13	35.37
604162	Neisseria meningitidis serogroup C (strain 8013)	Proteobacteria	-5.37	-3.24	-5.14	-3.87	3.93	0.13	-2.99	-8.17	-2.14	-10.12	-16.86	-14.8	-19.1	-16.44	-15.29	-13.22	-18.16	-21.57	-31.29	34.28
909420	Neisseria meningitidis serogroup B / serotype 15 (strain H44/76)	Proteobacteria	-3.37	-2.02	-4.51	-0.52	6.57	5.34	-0.82	-5.12	2.09	-6.65	-12.37	-8.01	-16.84	-13.33	-9.03	-7.75	-15.87	-11.72	-21.46	40.62
703613	Bifidobacterium animalis subsp. animalis (strain ATCC 25527 / DSM 20104 / JCM 1190 / R101-8)	Actinobacteria	-9.19	-7.33				-7.59	-9.14	-22.52	-11.07	-11.38	-10.34			-12.17	-21.59	-28.47		-33.16	-31.95	-11.63
580050	Bifidobacterium animalis subsp. lactis (strain Bl-04 / DGCC2908 / RB 4825 / SD5219)	Actinobacteria	-8.99	-7.32				-6.38	-7.04	-22.92	-9.58	-10.89	-9.93			-11.78	-21.28	-28.2		-22.36	-31.16	-11.11
555970	Bifidobacterium animalis subsp. lactis (strain DSM 10140 / JCM 10602 / LMG 18314)	Actinobacteria	-8.99	-7.32				-6.34	-7	-22.81	-9.47	-10.84	-9.86			-11.71	-21.2	-28.07		-22.17	-31.03	-11.01
351746	Pseudomonas putida (strain F1 / ATCC 700007)	Proteobacteria	-2.73	-8.68	-2.86		-6.06	-4.95	-10.68	-11.66	-11.04	-12.55	-12.1	-26.21	-23.9	-10.82	-9.43	-23.64	-18.53	-35.22	-53.92	51.35
205918	Pseudomonas syringae pv. syringae (strain B728a)	Proteobacteria	-5.83	-8.59	-2.67	-20.38	-6.84	-6.04	-12.71	-14.8	-10.49	-10.75	-14.85	-22.09	-23.48	-14.15	-11.79	-27.79	-25.41	-33.77	-54.97	48.31
644966	Thermaerobacter marianensis (strain ATCC 700841 / DSM 12885 / JCM 10246 / 7p75a)	Firmicutes	2.91	-10.06	-0.51			-11.27	-4.24	-19.37	-18.31	-3.44	-6.3	-42.89	-27.16	-6.63	-5.56	-30.73		-23.39	-46.92	-4.03
788929	Xylella fastidiosa (strain GB514)	Proteobacteria	-7.03	-7.23	0.7	-6.59	1.15	-1.86			0.04	-6.96	2.8	-8.27	-10.31	-12.82	-9.47	-17.7		-11.71	-24.79	54.37
405440	Xylella fastidiosa (strain M12)	Proteobacteria	-9.3	-7.95	0.22			-4.15	-2.31		-3.44	-10.63		-11.44	-11.86	-14.07	-11.8	-20.6		-15.5	-29.76	53.57
405441	Xylella fastidiosa (strain M23)	Proteobacteria	-8.59	-7.97	0.2			-5.36	-1.29		-3.82	-9.17		-11.99	-12.96	-14.9	-12.36	-20.98		-16.52	-30.62	54.06
240015	Acidobacterium capsulatum (strain ATCC 51196 / DSM 11244 / JCM 7670)	Acidobacteria	-13.21	-8.9	-3.37		-11.78	-15.96	0.32	-15.43	-14.54	-14.9	-8.85	-24.61	-26.27	-13.67	-13.16	-23.38	-9.85	-26.5	-44.62	2.66
204669	Koribacter versatilis (strain Ellin345)	Acidobacteria	-11.76	-8.55	-4.35		-8.74	-16.97	-14.46	-15.97	-16.29	-10.26	-6.45	-25.52	-24.27	-16.91	-8.6	-24.88	-15.96	-24.79	-42.76	0.83
755732	Fluviicola taffensis (strain DSM 16823 / RW262 / RW262)	Bacteroidetes	-6.27		-3.94				10.84	-12.59		3.32	-26.22	-16.09	-18.55	-30.21	-25.25	-12.9		-9.35	-39.74	-9.67
1002804	Helicobacter bizzozeronii (strain CIII-1)	Proteobacteria		-1.93	-6.09					-14.61	3.27	-8.91	0.22	0.42	-16.25	-18.52	-14.23	-1.49	-24.26	-11.24	-23.91	64.3
205921	Streptococcus agalactiae serotype Ia (strain ATCC 27591 / A909 / CDC SS700)	Firmicutes			-3.58	-11.79	0.6	-6.7	-10.59		6.71	-16.37		-14.04	-11.76	-20.09	-26.32	-19.12	-33.22	-3.54	-35.02
760570	Streptococcus parasanguinis (strain ATCC 15912 / DSM 6778 / CIP 104372 / LMG 14537)	Firmicutes		-4.79	-3.38	-9.75	-3.76		-8.39	-19.8	9.13	-20.42		-11.51	-13.08	-16.83	-21.69	-20.65	-28.18		-31.62
665029	Erwinia amylovora (strain CFBP1430)	Proteobacteria	-8.79	-6.45	-4.39	-6.96	1.18	-10.05	-5.71	-6.32	-3.16	-20.71	-14.92	-18.14	-15.2	-9.84	-12.55	-14.8	-18.75	-31.16	-27.02	82.24
644651	Erwinia pyrifoliae (strain DSM 12163 / CIP 106111 / Ep16/96)	Proteobacteria	-8.61	-7.42	-4.21	-3.65	1.2	-11.67	-5.68	-5.02	-5.22	-21	-14.64	-15.61	-10.57	-9.89	-14.16	-13.24	-18.41	-32.06	-26.49	82.78
410358	Methanocorpusculum labreanum (strain ATCC 43576 / DSM 4855 / Z)	Euryarchaeota	-2.03	-4.55	-4.06			0.89	-12.22	-15.21	-18.92	-1.09	-8.08	-10.69		-20.4	-14.86	-28.93		-13.23	-26.3
456442	Methanoregula boonei (strain 6A8)	Euryarchaeota	-1.86	-1.82	-7.08			1.1	-12.54		-17.65	2.6	-7.16	-11.38		-18.8	-20.69	-15.55		-21.19	-26.59	-7.99
593907	Cellvibrio gilvus (strain ATCC 13127 / NRRL B-14078)	Actinobacteria	-4.5	-5.73	-2.84			-14.75	-2.19		-23.4	-3.83	-3.6	-32.54	-23.81	-4.47	-6.73	-41.8		-16.1	-35.14
349102	Rhodobacter sphaeroides (strain ATCC 17025 / ATH 2.4.3)	Proteobacteria	-6.76	-3.79	0.42	-11.68	-1.73	-0.79	-7.94		2.73	-2.11	-9.09	-32.02	-19.79	-5.9	-13.77	-25.74	-23.23	6.94	-47.33	41.66
531844	Flavobacteriaceae bacterium (strain 3519-10)	Bacteroidetes	-6.62	-4.78	-3.78			-13.75	1.81	-13.77		-1.2	-13.74	-20.22		-27.87	-24.02	-17.53		-18.37	-35.09	-16.5
709991	Odoribacter splanchnicus (strain ATCC 29572 / DSM 20712 / JCM 15291 / NCTC 10825 / 1651/6)	Bacteroidetes	-4.87	-5.01				-14	8.26	-17			-23.64	-25.76		-28.24	-31.04	-24.49		-22.42	-45.32	-22.49
273121	Wolinella succinogenes (strain ATCC 29543 / DSM 1740 / LMG 7466 / NCTC 11488 / FDC 602W)	Proteobacteria	-0.38	-3.3	-3.09			-9.31	-8.94	-7.96	-4.35		-16.46	-7.88	-10.09	-14.11	-22.83	-15.92	-34.8		-49.51	-10.38
869727	Helicobacter pylori (strain 908)	Proteobacteria	-9.44	-3.09	-6.42		-15.55				4.52	-7.26	-17.74	0.66	-9.5	-18.74	-21.26	-17.35	-27.94	-7.19	-31.07	65.03
653733	Desulfurispirillum indicum (strain ATCC BAA-1389 / S5)	Chrysiogenetes	-5.55	-2.95	-1.9			-9.64	0.53		-16.62	-18.48	-10.97	-10.54	-18.07	-12.8	-26.61	-25.24		-3.61	-37.58	36.96
243233	Methylococcus capsulatus (strain ATCC 33009 / NCIMB 11132 / Bath)	Proteobacteria	-6.38	-7.26	-2.29			-14.13	2.67	-18.92	-4.95	-10.39	-14.31	-16.54	-26.8	-11.24	-17.68	-23.82	-26.85	-24.32	-45.42	60.11
458234	Francisella tularensis subsp. holarctica (strain FTNF002-00 / FTA)	Proteobacteria		-4.34	0.22						-3.93	-13.61	-21.22	-0.21	-14.58	-15.95	-28.04	-15.27		-10.51	-35.33	61.29
393115	Francisella tularensis subsp. tularensis (strain FSC 198)	Proteobacteria		-4.43	0.22					-10.56	-4.68	-14.39	-18.05	0.02	-14.97	-17.01	-29.66	-16.31		-10.65	-37.04	60.68
177416	Francisella tularensis subsp. tularensis (strain SCHU S4 / Schu 4)	Proteobacteria		-4.42	0.22					-10.57	-4.68	-14.38	-18.05	0.02	-14.98	-17.02	-29.64	-16.29		-10.65	-37.02	60.68
418136	Francisella tularensis subsp. tularensis (strain WY96-3418)	Proteobacteria		-4.36	0.24					-12.23	-4.48	-17.09	-21.78	0.07	-14.91	-16.62	-29.15	-16.04		-10.38	-36.55	60.87
471853	Beutenbergia cavernae (strain ATCC BAA-8 / DSM 12333 / NBRC 16432)	Actinobacteria	-0.89	-8.31	-3.56			-18.57	-6.92	-20.36	-20.92	-2.43	-2.44	-23.55	-27.02	-5.3	-12.99	-33.09	-24.57	-8.11	-39.04	64.48
314275	Alteromonas macleodii (strain DSM 17117 / Deep ecotype)	Proteobacteria	-8.96	-6.57	-4.1	-12.83	-9.1	-5.47	-9.87		-12.78	-20.12	-12.21	-6.85		-16.27	-18.32	-22.46		-28.07	-34.07	-4.25
748727	Clostridium ljungdahlii (strain ATCC 55383 / DSM 13528 / PETC)	Firmicutes	-3.36	-3.46	-2.58			-2.12	-14.93	-8.12	-2.97	-6.63	-16.84	-19.53	-13.27	-23.6	-33.13	-8.54	-28.14	-3.07	-26.65	70
1140	Synechococcus elongatus (strain PCC 7942)	Cyanobacteria	2.58	-7.58	-0.6		-8.78	-2.98	-7.46	-12	1.59	-12	-7.7	-8.38	-21.19	-9.62	-9.75	-23.92		11.42	-43.14	63.74
1089553	Thermacetogenium phaeum (strain ATCC BAA-254 / DSM 12270 / PB)	Firmicutes	-0.79	-5.13	-1.18			14.74	-0.91		-2.19	-13.95	-12.96	-7.94	-13.62	-9.65	-10.84	-17.09		-15.28	-30	-17.5
232721	Acidovorax sp. (strain JS42)	Proteobacteria	-1.59	-7.81	-4.27		3.96	-16.94	-4.82		-5.87	-22.13	-8.27	-20.61	-11.98	-10.6	-3.98	-26.66	-23.03	-48.06	-46.21	74.16
351607	Acidothermus cellulolyticus (strain ATCC 43068 / 11B)	Actinobacteria	-3.74	-6.39	-3.76			-16.51	2.01	-19.09	-13.02	-5.7	-6.58	-31.33	-26.8	-5.92	-10.4	-34.2		-42.92	-39.01	62.26
106370	Frankia sp. (strain CcI3)	Actinobacteria	-5.48	-6.77	-2.68			-19.81	-9.04	-23.2	-8.16	-1.24	-2.04	-36	-34.74	-4.15	1.08	-34.16		-38.08	-49.11	65.32
644282	Desulfarculus baarsii (strain ATCC 33931 / DSM 2075 / VKM B-1802 / 2st14)	Proteobacteria	-2.43	-2.85	-5.53			-8.62		-18.96	-13.68		-11.62	-20.36	-22.76	-12.04	-4.89	-24.74		-47.13	-48.48	53.11
675635	Pseudonocardia dioxanivorans (strain ATCC 55486 / DSM 44775 / JCM 13855 / CB1190)	Actinobacteria	-2.13	-7.23	-0.96	-5.63	-5.32	-6	-3.8	-18.24	-7.56	-1.54	-3.12	-21.56	-25.41	-3.73	-7.08	-33.27	-10.31	10.38	-32.89	-8.5
374930	Haemophilus influenzae (strain PittEE)	Proteobacteria	-4.23	-5.68	-5.21	-12.5	-14.55	1.42	-3.25	-15.74	-6.8		-12.65	-2.35	-11.97	-17.27	-21.24	-17.55	-19.68	-9.64	-36.33
412965	Vesicomyosocius okutanii subsp. Calyptogena okutanii (strain HA)	Proteobacteria	-3.18	-4.53	-5.6			2.12	16.85	-13.25	-15.26	-16.91	-23.76	-4.13	-14.37	-17.98	-34.72	-20.31	-17.37	-5.24	-37.56	51.31
756499	Desulfitobacterium dehalogenans (strain ATCC 51507 / DSM 9161 / JW/IU-DC1)	Firmicutes	-4.69	-4.69				-5.16	-13.23		1.68		-12.08	-21.81	-13.56	-17.94	-20.59	-16.9		-9.59	-31.25	86.17
871963	Desulfitobacterium dichloroeliminans (strain LMG P-21439 / DCA1)	Firmicutes	-3.72	-6.67	-6.68			-2.01	-11.77		-3.49	-1.21	-15.32	-21.22		-17.41	-23.14	-19.73			-32.02	77.23
573413	Spirochaeta smaragdinae (strain DSM 11293 / JCM 15392 / SEBR 4228)	Spirochaetes	-6.05	-3.06	-4.98			-5.89	-11.51		-2.71		-5.57	-24.07	-16.82	-19.14	-31.65	-21.01		-13.61	-42.95	72.96
262316	Mycobacterium paratuberculosis (strain ATCC BAA-968 / K-10)	Actinobacteria	-3.58	-8.05	-4.79			-17.47	-2.46		-12.75	-8.9	-6.35	-14.44	-31.69	-6.77	-6.53	-32.15		21.54	-37.33
264462	Bdellovibrio bacteriovorus (strain ATCC 15356 / DSM 50701 / NCIB 9529 / HD100)	Proteobacteria			-4.26					-14.48		-10.77	-15.67	-25.07	-19.39	-16	-12.56	-21.37	-16.24	-19.32	-25.79	-16.03
391904	Bifidobacterium longum subsp. infantis (strain ATCC 15697 / DSM 20088 / JCM 1222 / NCTC 11817 / S12)	Actinobacteria	-4.72	-7.14	-5.45			-3.82	-16	-11.6	-0.45	-2.79	-6.59	-24.61	-18.47	-10	-21.56	-18.77	-27.86	-5.49	-23.86	82.6
359391	Brucella abortus (strain 2308)	Proteobacteria	-4.19	-5	-1.94		-9.81	-6.57	-12.49	-6.02	-3.72	-4.55	-7.28	-22.16	-15.21	-2.96	-21.38	-19.64	-22.1		-26.03	80.58
491916	Rhizobium etli (strain CIAT 652)	Proteobacteria	-3.41	-4.78	-1.12	-10.99	-5.1	-10.51	-6.34	-9.59	5.17	-3.93	-9.34	-23.16	-11.83	-6.38	-21.64	-13.54	-25.93	-3.64	-27.61	80.93
395491	Rhizobium leguminosarum bv. trifolii (strain WSM1325)	Proteobacteria	-3.35	-4.93	-0.86	-9.8	-5.01	-9.29	-7.44		0.88	-2.65	-3.2	-23.78	-11.42	-4.17	-21.98	-12.84	-23.71		-29.36	80.21
395492	Rhizobium leguminosarum bv. trifolii (strain WSM2304)	Proteobacteria	-0.39	-4.99	-3.94		-6.53	-8.81	-6.81		2.22	-4.19	-4.05	-25.34	-11.93	-4.9	-22.68	-13.79	-24.42		-29.49	78.41
216596	Rhizobium leguminosarum bv. viciae (strain 3841)	Proteobacteria	-1.78	-5.22	-1.1		-2.62	-11.03	-7.22	-5.62	0.68	-2.34	-4.92	-25.66	-11.65	-5.86	-23.19	-14.32	-21.88	-2.77	-31.2	78.28
266834	Rhizobium meliloti (strain 1021)	Proteobacteria	-0.64	-5.02	-1.32		-7.06	-2.28	-7.56	-3.94	2.14	0.1	-3.12	-24.74	-14.62	-9.51	-17.83	-25.05	-27.99	-1.89	-28.9	73.71
366394	Sinorhizobium medicae (strain WSM419)	Proteobacteria	-0.78	-5.14	-1.35		-7.37	-0.36	-7.72		6.61	-6.5	-3.43	-25.08	-14.87	-10.07	-20.51	-22.26	-27.06	-24.24	-29.59	76.39
272630	Methylobacterium extorquens (strain ATCC 14718 / DSM 1338 / AM1)	Proteobacteria	-3.62	-5.48	-2.01		-8.75	-12.52	-2.19	-13.29	-4.59	-0.52	-6.13	-23.11	-12.95	-3.45	-4.57	-22.85	-22.92	9.79	-32.77	67.61
661410	Methylobacterium extorquens (strain DSM 5838 / DM4)	Proteobacteria	-3.85	-5.39	-1.96		-8.86	-10.74	-2.27	-12.51	-4.78	-0.85	-5.32	-22.11	-13.4	-3.66	-6.06	-21.31	-23.31	10.91	-32.6	69.85
374931	Haemophilus influenzae (strain PittGG)	Proteobacteria	-3.67	-5.51	-3.97	-7.56	-4.82	2.57	-2.85		-5.07	-18.32	-11.64	-0.21	-11.01	-12.85	-18.54	-15.69	-18.99	-7.5	-10.15
381754	Pseudomonas aeruginosa (strain PA7)	Proteobacteria	-4.67	-7.36	-2.37		-5.74	-7.26	1.99		-8.39	-17.68	-9.18	-10.49	-18.96	-10.58	-4.15	-21.68	-21.58	-34.87	-58.06
1142394	Phycisphaera mikurensis (strain NBRC 102666 / KCTC 22515 / FYK2301M01)	Planctomycetes	-5.02	-6.82	-1.25			-22.23	-3.3	-17.29	-4.31	-4.96	-8.95	-31.14	-30.89	-7.56	-2.23	-26.22		-12.56	-39.15	70.91
610130	Clostridium saccharolyticum (strain ATCC 35040 / DSM 2544 / NRCC 2533 / WM1)	Firmicutes	-2.24	-5.15	-2.03			-6.15			-2.21			-9.21	-13.05	-18.81	-23.46	-11.07		-14.81	-34.55	72.37
656519	Halanaerobium sp. (strain sapolanicus)	Firmicutes	-4.12	-1.82	-3.31			-4.5			-5.13	-5.29		-12.1	-11.93	-25.52	-37.13	-13.29			-40.72	79.1
1201294	Methanoculleus bourgensis (strain ATCC 43281 / DSM 3045 / OCM 15 / MS2)	Euryarchaeota	-3.41	-2.07	-3.6			3.58	-6.11	-8.61	-9.08	-6.6	-7.54	-11.33	-20.68	-15.92	-10.92	-23.6	-22.21	20.32	-30.74	-5.48
652103	Rhodopseudomonas palustris (strain DX-1)	Proteobacteria	-5.52	-4.15	-1.36			-8.21			-6.12	-9.4	-7.05	-18.08	-21.03	-11.06	-8.06	-21.41	-29.61	21.35	-39.46	-7.5
702459	Bifidobacterium bifidum (strain PRL2010)	Actinobacteria	-6.52	-2.33				-6.93	-6.89	-12.35	-7.42	-7.12	-12.81	-30.93	-24.72	-13.28	-23.29	-26.41	-32.93	-18.51	-29.49	-6.48
742013	Delftia sp. (strain Cs1-4)	Proteobacteria	-4.77	-8.56	-0.52	-3	-1.62	-16.62	11.86	-2.37	-7.92	-21.93	-9.89	-24.84	-27.67	-9.46	-4.45	-23.63	-28.79	5.76	-51.07	-11.26
1639	Listeria monocytogenes	Firmicutes	-3.22	-5.08	-3.43			-7.59	-12.03	-9.38	-23.99	-15.22		-5.18	-13.91	-24.4	-29.4	-19.81			-44.93	-11.79
366602	Caulobacter sp. (strain K31)	Proteobacteria	-2.94	-8.08	-1.65			-13.42	14.14		-0.31	-9.04	-4.75	-21.94	-20.1	-8.13	-17.01	-17.27	-25.96	-27.87	-41.27	66.16
399739	Pseudomonas mendocina (strain ymp)	Proteobacteria	-5.82	-7.55	-3.61	-10.15	-6.33	-8.65	1.49		-6.13	-6.49	-9.31	-17.72	-21.12	-8	-10.58	-18.61	-16.22	-33.85	-61	55.96
1091494	Methylomicrobium alcaliphilum (strain DSM 19304 / NCIMB 14124 / VKM B-2133 / 20Z)	Proteobacteria	-9.57	-5.02	-3.45			-3.74	19.72	-10.65	-9.22	-16.04	-11.08	-7.86	-19.42	-10.76	-23.31	-24.05	-28.53	-11.26	-42.59	78.83
203120	Leuconostoc mesenteroides subsp. mesenteroides (strain ATCC 8293 / NCDO 523)	Firmicutes	-7.26	-5.44	-1.34	-6.99	3.07	-5.89	-14.74	-5.02	-1.13	-19.67	-18.54	-7.76	-14.27	-22.99	-34.3	-21.48		-11.08	-32.06	73.04
767031	Prevotella denticola (strain F0289)	Bacteroidetes			-8.67				-16.06			-0.52	-25.61	-8.44		-24.69	-26.43	-20.42			-38.7	21.64
224325	Archaeoglobus fulgidus (strain ATCC 49558 / VC-16 / DSM 4304 / JCM 9628 / NBRC 100126)	Euryarchaeota	-2.34	0.28	-0.49			-0.75			-3.96	2.15	-9.81			-16.7	-5.84	-29.49	-15.35	-11.32	-28.36	-9.11
589924	Ferroglobus placidus (strain DSM 10642 / AEDII12DO)	Euryarchaeota	-1.97	-0.55	-2.05			6.83			-1.27		-13.26			-15.17	-12.29	-23.02	-15.64	-9.95	-22.67	-25.11
208964	Pseudomonas aeruginosa (strain ATCC 15692 / PAO1 / 1C / PRS 101 / LMG 12228)	Proteobacteria	-5.48	-7.93	-2.7	-11.73	-7.95	-9.84	0.26	-16.53	-8.84	-19.4	-9.18	-31.38	-19.9	-11.66	-5.87	-24.9		-17.73	-64.06
288705	Renibacterium salmoninarum (strain ATCC 33209 / DSM 20767 / JCM 11484 / NBRC 15589 / NCIMB 2235)	Actinobacteria	-1.25	-3.92	-3.66			2.11	-8.97	-9.75	-8.19	-3.28	-8.78	-15.06	-13.45	-7.7	-8.99	-17.6	-12.93	-5.19	-21.8	58.85
326426	Bifidobacterium breve (strain NCIMB 8807 / UCC2003)	Actinobacteria	-7	-3.02	-6.85			-4.34	-18.12	-22.04	-6.41	-6.02	-12.29	-32.7	-21.68	-15.25	-27.05	-29.94	-35.94	-16.4	-33.22	79.3
212717	Clostridium tetani (strain Massachusetts / E88)	Firmicutes			2.44			-5.02	-14.47	-4.12	-7.32	-2.38	-25.77		-10.4	-28.94	-34.09	-30.33	-30.31	-12.05	-36.37	-2.23
485918	Chitinophaga pinensis (strain ATCC 43595 / DSM 2588 / NCIB 11800 / UQM 2034)	Bacteroidetes	-6.22	-8.57	-2.25			-18.4	1.29		-17.19	-20.54	-13.42	-23	-23.76	-27.16	-26.35	-21.77		-15.52	-46.04	-17.88
953739	Streptomyces venezuelae (strain ATCC 10712 / CBS 650.69 / DSM 40230 / JCM 4526 / NBRC 13096 / PD 04745)	Actinobacteria	0.15	-8.13	-2.02		-10.71	-23.65	-9.1	0.25	-14.83	-2.14	-3.19	-37.4	-29.28	-2.27	-7.83	-13.99	-15.32	-14.61	-28.59	-9.17
645991	Syntrophobotulus glycolicus (strain DSM 8271 / FlGlyR)	Firmicutes	-5.72	-3.85	-0.16	-1.54	-10.96	-1.71	-6.77	-10.01	-2.95	-12.34	-10.12	-10.93	-13.92	-16.29	-19.97	-20.11		-16	-36.75	94.46
265072	Methylobacillus flagellatus (strain KT / ATCC 51484 / DSM 6875)	Proteobacteria	-9.08	-6.37	-4.33			-4.45	-1.87		-10.51	-11.96	-10.04	-13.29	-21.9	-13.75	-15.82	-27.77	-24.36	13.13	-48.25	82.88
395960	Rhodopseudomonas palustris (strain TIE-1)	Proteobacteria	-5.52	-4.16	-1.35			-8.92	-7.68		-5.27	-9.59	-4.49	-19.33	-21.62	-6.3	-13.19	-17.07	-29.07	19.57	-41.08	73.87
365044	Polaromonas naphthalenivorans (strain CJ2)	Proteobacteria	-3.34	-8.11	-2.5		-2.26	-9.12	-5.32		-4.88	-19.95	-10.08	-17.27	-22.9	-12.33	-3.22	-28.44	-28.3	21.71	-48.98	67.15
682795	Granulicella mallensis (strain ATCC BAA-1857 / DSM 23137 / MP5ACTX8)	Acidobacteria	-8.52	-9.42	-3.4		-14.27	-8.94	10.09	-15.88	-19.84	-10.52	-18.08	-30.07	-30.77	-18.4	-14.61	-24.02		-1.85	-49.5	-7.68
761193	Runella slithyformis (strain ATCC 29530 / DSM 19594 / LMG 11500 / NCIMB 11436 / LSU 4)	Bacteroidetes	-5.44	-6.56	-3.83		-14.19	-10.91	19.22	-8.06	-19.58	-13.61	-24.46	-19.61	-23.66	-22.48	-22.39	-17.07		-10.48	-47.64	-10.5
402612	Flavobacterium psychrophilum (strain JIP02/86 / ATCC 49511)	Bacteroidetes	-6.02	-4.11	-2.44		-3.54		-13.33	-15.35		-2.24		-11.05	-16.45	-31.46	-24.6	-17.47		-7.92	-28.72	-15.16
224914	Brucella melitensis biotype 1 (strain 16M / ATCC 23456 / NCTC 10094)	Proteobacteria	-4.62	-5.34	-2.24		-10.4	-8.3	-12.18	-13.27	-5.07	-5.31	-8.22	-24.66	-14.47	-8.86	-28.4	-27.17	-21.65		-40.78	45.66
194439	Chlorobium tepidum (strain ATCC 49652 / DSM 12025 / TLS)	Chlorobi	1.09	0.87	-4.44			-3.97	-8.55	-6.98	6.75	3.44	-8.58	-4.56	-15.37	-9.16	-9.3	-16.67	-13.39		-31.85	79.4
488538	Puniceispirillum marinum (strain IMCC1322)	Proteobacteria	-5.24	-2.97	-2.5	-13.13	-11.05	-3.43	-12.22	-13.26	-15.76	-3.01	-13.18	-22.32	-16.81	-17.5	-22.18	-23.64	-15.36	-7.19	-44.82	9.03
452662	Sphingobium japonicum (strain NBRC 101211 / UT26S)	Proteobacteria	-5.51	-6.59	0.1		-1.31	-10.33	14.55	-8.94	-5.62	-9.4	-6.92	-20.4	-17.32	-6.39	-13.49	-13.76	-25.31	-15.82	-35.33	36.64
317655	Sphingopyxis alaskensis (strain DSM 13593 / LMG 18877 / RB2256)	Proteobacteria	-3.79	-6.28	-2.11		-1.4	-9.57	9.23		-4.88	-6.27	-5.49	-24.64	-25.17	-10.18	-15.47	-17.58	-22.55	-27.12	-37	25.12
465515	Micrococcus luteus (strain ATCC 4698 / DSM 20030 / JCM 1464 / NBRC 3333 / NCIMB 9278 / NCTC 2665 / VKM Ac-2230)	Actinobacteria	-1.46	-5.9	-3.45			-16.16	-8.68	-21.16	-14.43	-6.7	-4.8	-21.85		-6.37	-8.45	-32.19			-31.2
760192	Haliscomenobacter hydrossis (strain ATCC 27775 / DSM 1100 / LMG 10767 / O)	Bacteroidetes	-7.73	-5.99	-2.3			-15.33	19.38	-17.42	-19.78	-24.29	-21.02	-24.08	-26.18	-25.7	-21.52	-25.98		-22.91	-49.54	-13.04
866536	Belliella baltica (strain DSM 15883 / CIP 108006 / LMG 21964 / BA134)	Bacteroidetes	-4.64	-5.32	0.56		-10.74	-13.51	-13.73		-10.38		-13.58	-12.41		-25.86	-24.46	-28.57		-13.43	-30.49	-11.01
376686	Flavobacterium johnsoniae (strain ATCC 17061 / DSM 2064 / UW101)	Bacteroidetes	-6.49	-5.61	-2.47			-14.27	-1.48		-22.66	-13.27	-33.55	-15.71	-14.97	-28.14	-31.09	-20.56	-20.39	-13.48	-41.05	68.8
983548	Krokinobacter sp. (strain 4H-3-7-5)	Bacteroidetes	-4.95	-5.76	-0.77			-15.49	5.64		-15.34	-12.58	-25.46	-15.64	-17.59	-24.73	-30.73	-19.85		-15.38	-41.33	74.08
1003195	Streptomyces cattleya (strain ATCC 35852 / DSM 46488 / JCM 4925 / NBRC 14057 / NRRL 8057)	Actinobacteria	-1.83	-7.37	-3.4	-7.83		-21.35	-7.08	-17.93	-13.21	1.12	-2.31	-34.29	-27.35	-1.49	-3.88	-26.17	0.79	-16.27	-31.61	2.44
331113	Simkania negevensis (strain ATCC VR-1471 / Z)	Chlamydiae		-5.84						-11.48				-4.21	-17.55	-18.62	-18.34	-13.88		-4.04	-32.97	43.55
339860	Methanosphaera stadtmanae (strain ATCC 43021 / DSM 3091 / JCM 11832 / MCB-3)	Euryarchaeota	-1.91	-2.56	-7.56			5.53	-12.65	-13.16	-17.41	-5.65	-21.55		-11.39	-45.38	-39.42	-18.59	-20.35	-5.28	-35.89	-14.76
266265	Burkholderia xenovorans (strain LB400)	Proteobacteria	-4.95	-5.75	-3.23	-13.71	-3.67	-11.28	-8.98	-17.93	-5.2	-8.36	-5.14	-26.06	-24.68	-12.51	-7.22	-23.39	-23.54	22.18	-37.14	-11.61
1147128	Bifidobacterium asteroides (strain PRL2011)	Actinobacteria	-7.32	-5.74		-14.27		-8.72	-11.79	-24.09	-10.93	-14.9	-16.11	-34.8	-25.03	-15.55	-23.82	-31.77		-19.11	-42.52	-5.96
1171373	Propionibacterium acidipropionici (strain ATCC 4875 / DSM 20272 / JCM 6432 / NBRC 12425 / NCIMB 8070)	Actinobacteria	-1.21	-7.46	-1.4			-3.82	-10.71		-15.14	-9.09	-8.97	-23.01	-20.59	-7.2	-9.83	-30.86	-27.61	-11.07	-26.97	30.7
1004787	Alteromonas macleodii (strain Balearic Sea AD45)	Proteobacteria	-8.81	-7.09	-4.38	-16.14	-9.89	-7.17	-9.74		-15.56	-22.08	-15.34	-10.12		-18.95	-20.13	-26.99		-31.59	-37.62	41.36
1004785	Alteromonas macleodii (strain Black Sea 11)	Proteobacteria	-9.93	-7.16	-4.37	-15.17	-11.05	-7.7	-11		-15.76	-21.24	-15.71	-10.74		-19.02	-20.62	-27.66		-31.96	-38.3	39.68
1004788	Alteromonas macleodii (strain English Channel 673)	Proteobacteria	-9.85	-7.06	-4.32	-15.21	-10.9	-7.15	-9.88		-16.74	-21.21	-15.06	-10.97		-19.29	-20.34	-27.94		-32.63	-38.13	41.14
715451	Alteromonas sp. (strain SN2)	Proteobacteria	-9.37	-6.88	-2.19	-15.71	-8.31	-5.83	-9.13		-13.76	-20.75	-13.22	-8.65		-17.59	-16.63	-27.57		-26.24	-46.71	48.25
1117647	Simiduia agarivorans (strain DSM 21679 / JCM 13881 / BCRC 17597 / SA1)	Proteobacteria	-5.42	-9.1	-4.02	-11.89	-5.19	-1.04	-6.08		-12.3	-21.41	-12.13	-14.51		-15.69	-17.97	-26.71		-35.04	-49.63	49.58
522373	Stenotrophomonas maltophilia (strain K279a)	Proteobacteria	-9.68	-9.52	-1.38		-1	-16.87	6.59	-16.1	-15.19	-13.82		-18.4	-23.88	-12.25	-8.25	-21.19		-31.19	-40.14	55.88
203275	Tannerella forsythia (strain ATCC 43037 / JCM 10827 / FDC 338)	Bacteroidetes		-4.1	-7.88			-12.56	19.91	-17.61			-25.29	-6.92		-19.83	-21.29	-18.02			-37.75	-6.17
523841	Haloferax mediterranei (strain ATCC 33500 / DSM 1411 / JCM 8866 / NBRC 14739 / NCIMB 2177 / R-4)	Euryarchaeota	-3.55	-5.38	-2.93			-4.49	-7.25	-6.69	-6.43	-7.61	-8.86	-14.4		-14.19	-6.6	-24.54	-23.57		-20.62	84.05
547559	Natrialba magadii (strain ATCC 43099 / DSM 3394 / NCIMB 2190 / MS3)	Euryarchaeota	-5.3	-5.53	-2.38			-7	-3.06	-15.79	-17.72	-1.29	-2.18	-16.8		-13.52	-9.26	-25.91	-26.39		-26.92	73.33
797210	Halopiger xanaduensis (strain DSM 18323 / JCM 14033 / SH-6)	Euryarchaeota	-4.23	-5.73	-1.27			-5.22	-4.96	-13.4	-8.53	-2.63	-2.03	-19.46		-12.92	-6	-26.73	-25.25	-7.85	-30.44	102.9
573	Klebsiella pneumoniae	Proteobacteria	-7.8	-8.17	-2.45	-1.97	-2.46	-11.13	-11.56	-7.91	-9.87	-16.7	-15.34	-4.7	-13.43	-17.81	-14.06	-12.88	-21.01	-31.15	-40.74	-30.89
1157951	Providencia stuartii (strain MRSN 2154)	Proteobacteria	-5.93	-6.76	-2.29	-5.15	-3.1	-4.71	-7.55		-11.47	-18.27	-21.56	-0.27		-21.49	-23.8	-14.62	-20.82	-19.37	-38.96	-28.94
941968	Clostridium botulinum (strain H04402 065 / Type A5)	Firmicutes	-2.7		-6.98	-8.76	2.35	-2.02	-9.15	-2.26	-4.66	-0.46	-15	-13.71	-5.86	-22.25	-26.87	-20.22	-22.92	-4.8	-27.17	44.52
1322246	Desulfovibrio piezophilus (strain DSM 21447 / JCM 15486 / C1TLV30)	Proteobacteria	-4.29	-4.43	1.49			-11.04	-13.35	-12.27	-3.32	5.32	-7.02	-26.14	-19.41	-5.84	-21.8	-16.38	-8.1	-23.71	-40.03	-24.41
1117943	Rhizobium fredii (strain HH103)	Proteobacteria	-4.6	-4.87	-1.33			-11.18	-10.98	-8.96	0.28	-0.32	-1.59	-6.29	-12.89	-9.46	-18	-22.53		-28.68	-26.61	74.44
379066	Gemmatimonas aurantiaca (strain T-27 / DSM 14586 / JCM 11422 / NBRC 100505)	Gemmatimonadetes	-3	-5.38	-2			-24.52	-14.38	-26.91	-18.73	2.03	-8.33	-33.12	-30.02	-13.82	-4.57	-37.36		-33.08	-47.59	-10.26
290402	Clostridium beijerinckii (strain ATCC 51743 / NCIMB 8052)	Firmicutes	-2.48	-3.65	-6.42			-1.6	-9.32		-5.32	-5.3	-27.28	-18.56	-9.21	-23.17	-34.59	-16.58		-10.17	-32.34	100.21
526218	Sebaldella termitidis (strain ATCC 33386 / NCTC 11300)	Fusobacteria	-2.86	-3.49	-3.55			-0.14	-12.27		-0.49		-17.19	-8.19	-8.47	-26.68	-38.29	-16.49		-10.71	-32.41	95.34
508767	Clostridium botulinum (strain Alaska E43 / Type E3)	Firmicutes	-0.75	-4	-4.69			-1.47		-16.22	-12.42	-5.65	-23.82	-4.68	-7.16	-28.16	-39.21	-15.57		-5.69	-36.82	101.96
508765	Clostridium botulinum (strain Eklund 17B / Type B)	Firmicutes		-4.15	-5.58			-2.33		-15.71	-12.79		-22.03	-4.57	-7.72	-26.22	-35.02	-16.13		-4.49	-35.23	95.61
652616	Mycobacterium tuberculosis (strain ATCC 35801 / TMC 107 / Erdman)	Actinobacteria	-0.75	-5.09	-1.36			-10.04	-9.35	5.91	-8.45	-2.08	-3.61	-17.88	-24.58	-10.58	-5.57	-26.45	-3.55	-74.74	-30.51	-6.14
983545	Glaciecola sp. (strain 4H-3-7+YE-5)	Proteobacteria	-5.47	-7.48	-0.79	-18.43	-10.42	-3.87	6.03		-12.66	-22.66	-10.78	-9.38	-18.8	-21.01	-22.47	-24.97	-18.99	-17.19	-37.35	-10.21
717773	Thioalkalimicrobium cyclicum (strain DSM 14477 / JCM 11371 / ALM1)	Proteobacteria	-9.98	-5.93	-2.48			-3.55	0.63	-19.84		-28.81	-9.46	-18.43	-19.26	-23.3	-23.66	-33.04	-27.29	-24.35	-58.16	0.24
272559	Bacteroides fragilis (strain ATCC 25285 / NCTC 9343)	Bacteroidetes	-6.29	-6.18	-7.94			-12.26	-17.75	-23.27	-16.74		-24.08	-11.84		-24.65
444177	Lysinibacillus sphaericus (strain C3-41)	Firmicutes	-4.74	-4.26	-2.94			5.61	-14.56	-4.79	-9.2	-14.92	-6.02	-6.9	-14.49	-13.13			-12.44	0.19		-22.68
293826	Alkaliphilus metalliredigens (strain QYMF)	Firmicutes	-5.21	-3.63	-2.47			-7.8	-15.87		-18.86		-13.29	-18.42	-7	-19.53	-35.57	-9.8		-10.47	-34.86	63.78
1237085	Nitrososphaera gargensis (strain Ga9.2)	Thaumarchaeota	-0.32	-2.25	1.58			7.79	1.52	7.61	-3.8	-1.27	4.38			-16.07	-10.2	-8.37	-24.47	-1.52	-14.46	10.71
459349	Cloacamonas acidaminovorans (strain Evry)	candidate division WWE1			0.91					-16.06	-19.67	-14.5	-26.88	-26.01		-28.81			-1.92	-14.64		-12.21
228405	Hyphomonas neptunium (strain ATCC 15444)	Proteobacteria	1.32	-4.77	-0.29		-0.77	-4.37		-17.35	-1.24	-4.45	-6.61	-22.64	-14.96	-8.62	-16.02	-27.65	-15.56		-39.3	29.58
56780	Syntrophus aciditrophicus (strain SB)	Proteobacteria	-2.79	0.69	-6.84			2.04	-11.06	-9.52	-9.08	3.45	-13.95	-6.52	-15.26	-14.97	-28.95	-28.86	-21.34	-5.33	-43.63	18.11
522306	Accumulibacter phosphatis (strain UW-1)	Proteobacteria	-5.73	-3.66	-2.94			-9.18	-6.44	-15.21	-8.56	-14.72	-10.2	-22.45	-26.15	-11.2				-46.71		66.46
380394	Acidithiobacillus ferrooxidans (strain ATCC 53993)	Proteobacteria	-2.33	-7.56	-3.76			1.62	4.73		-7.9	-13.62	-7.26	-8.84	-19.27	-12.76			-8.22	-28.52		51.17
396588	Thioalkalivibrio sp. (strain HL-EbGR7)	Proteobacteria	-8.41	-5.47	-3.39			-9.22	-0.53		-6.49	-10.66	-8.37	-11.75	-19.33	-9.49				-28.29		52.45
292415	Thiobacillus denitrificans (strain ATCC 25259)	Proteobacteria	-3.73	-3.55	-2.65			-11	-2.57		-7.24	-13.64	-8.97	-18.31	-22.47	-9.06				-41.32		53.7
326427	Chloroflexus aggregans (strain MD-66 / DSM 9485)	Chloroflexi	-7.68	-8.62	-6.05			-10.46	-10.55		-23.35	-16.12	-9.69	-21.97	-32.54	-12.92				-29.2		57.86
324602	Chloroflexus aurantiacus (strain ATCC 29366 / DSM 635 / J-10-fl)	Chloroflexi	-6.51	-8.65	-4.97			-12.39	-10.65		-22.88	-15.86	-8.01	-24.74	-32.15	-10.95				-27.33		51.56
480224	Chloroflexus aurantiacus (strain ATCC 29364 / DSM 637 / Y-400-fl)	Chloroflexi	-5.9	-7.99	-5			-9.65	-9.87		-20.26	-13.99	-7.2	-21.57	-30.03	-9.65				-22.42		54.19
383372	Roseiflexus castenholzii (strain DSM 13941 / HLO8)	Chloroflexi	-6.91	-8.09	-5.44			-17.09	-10.91		-25.79	-10.64	-9.28	-19.86	-29.59	-11.34				-31.92		64.15
316274	Herpetosiphon aurantiacus (strain ATCC 23779 / DSM 785)	Chloroflexi	-6.78	-9.98	3.91			-7.77	-13.64		-29.47	-24.39	-14.63	-21.08	-28.58	-12.66				-29.7		50.41
401053	Terriglobus saanensis (strain ATCC BAA-1853 / DSM 23119 / SP1PR4)	Acidobacteria	-4.55	-8.71	-2.92			-10.51	1.26		-16.43	-8.6	-1.06	-26.79	-23.66	-15.31				-22.43		55.98
573061	Clostridium cellulovorans (strain ATCC 35296 / DSM 3052 / OCM 3 / 743B)	Firmicutes	-4.33	-3.55	-7.52			-3.44			-1.6		-24.49	-7.17	-7.9	-25.6				-2.82		85
497965	Cyanothece sp. (strain PCC 7822)	Cyanobacteria	-2.48	-6.53	-1.4			-3.08			-17.82	0.72	-13.93	-6.16	-15.79	-21.52				-7.62		77.42
380749	Hydrogenobaculum sp. (strain Y04AAS1)	Aquificae	-1.31	-3.64	-5.21			0.63	5.86		-11.44		-7.77	-3.62	-18.09	-21.52						73.67
436114	Sulfurihydrogenibium sp. (strain YO3AOP1)	Aquificae	-0.7	-2.61	-3.48			0.4	2.11		-9.89	-2.75	-15.9	-2.17	-12.77	-17.66						78.74
360911	Exiguobacterium sp. (strain ATCC BAA-1283 / AT1b)	Firmicutes	-5.34	-5.59	-3.25			-6.62				-7.29	-15.49	-3.13	-8.24	-17.01				-2.65		71.65
41431	Cyanothece sp. (strain PCC 8801)	Cyanobacteria	-4.57	-6.9	-1.32			-3.09			0	-21.27	-17.54	1.12	-14.24	-17.33						64.77
395962	Cyanothece sp. (strain PCC 8802)	Cyanobacteria	-4.47	-6.84	-1.25			-2.85			0.22	-21.06	-17.06	1.52	-14.02	-17.03				-3.08		66.14
638303	Thermocrinis albus (strain DSM 14484 / JCM 11386 / HI 11/12)	Aquificae	-2.61	-4.82	-5.66			-0.2	1.53		-4.71		-15.34	-7.43	-17.27	-9.97				-7		88.85
640513	Enterobacter asburiae (strain LF7a)	Proteobacteria	-9.31	-8.85	-3.7			-10.21	-8.76			-18.88	-16.01	-9.99	-16.29	-20.99				-13.37		60.37
103690	Nostoc sp. (strain PCC 7120 / UTEX 2576)	Cyanobacteria	2.23	-7.16	-1.13			-2.15			-2.46	-20.61	-14.74	-5.54	-17.9	-17.74				-16.31		59.79
167539	Prochlorococcus marinus (strain SARG / CCMP1375 / SS120)	Cyanobacteria	-0.97	-5.02	-2.7			5.91	13.3	-7.13	-5.79	-4.13	-8.26	-8.78	-8.35	-15.32				-4.92		72.67
110662	Synechococcus sp. (strain CC9605)	Cyanobacteria	0.47	-5.61	-3.09			5.26	0.23		-5.19	-7.02	-3.56	-10.32	-13.22	-9.15						68.85
395961	Cyanothece sp. (strain PCC 7425 / ATCC 29141)	Cyanobacteria	-1.68	-7.75	-1.57			-7.77	-9.33		4.01	-25.85	-8.66	-8.2	-18.49	-9.89						63.86
765911	Thiocystis violascens (strain ATCC 17096 / DSM 198 / 6111)	Proteobacteria	-7.65	-6.21	-5.6			-8.37	-4.37		-4.6	-16.41	-9.95	-12.05	-18.87	-11.77						65.6
485915	Desulfohalobium retbaense (strain DSM 5692)	Proteobacteria	-4.52	-5.29	-0.96			-11.38				-19.14	-8.79	-9.75	-20.24	-14.81			-15.13			57.91
403833	Petrotoga mobilis (strain DSM 10674 / SJ95)	Thermotogae	-3.27	-4.82	-3.06			-4.13	-5.43		-13.76	-7.25	-16.33	-19.03	-15.13	-19.6				-5.39		67.38
760154	Sulfurospirillum barnesii (strain ATCC 700032 / DSM 10660 / SES-3)	Proteobacteria	-0.02	-1.98	-3.94			-0.3	-10.41			-7.88	-17.39	-3.73		-21.88						61.22
555778	Halothiobacillus neapolitanus (strain ATCC 23641 / c2)	Proteobacteria	-5.62	-5.99	-4.31			-3.89	-2.45		-9.34	-17.34	-11.17	-10.81	-21.34	-12.61				-8.1		48.9
551115	Nostoc azollae (strain 0708)	Cyanobacteria	3.89	-5.13	-3.41			2.74			2.07	-11.1	-5.01	3.41	-11.08	-11.84				7.21		77.75
65393	Cyanothece sp. (strain PCC 7424)	Cyanobacteria	-0.45	-6.16	-1.24			-3.43			-13.67	-20.98	-11.96	-4.86	-12.42	-16.09						82.51
262543	Exiguobacterium sibiricum (strain DSM 17290 / JCM 13490 / 255-15)	Firmicutes	-3.67	-4.71	-1.4	-14.71		-11.93				-15.17	-19.44	-4.79	-11.36	-16.18			-10.09	-1.99		71.29
485914	Halomicrobium mukohataei (strain ATCC 700874 / DSM 12286 / JCM 9738 / NCIMB 13541)	Euryarchaeota	-2.29	-5.58				-0.12	-1.73		-13.24	-4.67	-2.58	-22.57	-18.44	-11.36						91.51
543526	Haloterrigena turkmenica (strain ATCC 51198 / DSM 5511 / NCIMB 13204 / VKM B-1734)	Euryarchaeota	-3.44	-5.72	-0.44				-3.11		-14.26	-3	-3.88	-6.96	-19.82	-12.75						100.72
360115	Coxiella burnetii (strain RSA 331 / Henzerling II)	Proteobacteria		-4.57	-2.13				0.64	-3.98		-6.07		-1.43	-17.14	-13.03				-3.63		44.43
441952	Francisella tularensis subsp. mediasiatica (strain FSC147)	Proteobacteria		-4.48	-0.01					-13.68		-15.04		-1.67	-15.59	-17.72				-10.53		59.29
510831	Francisella tularensis subsp. tularensis (strain NE061598)	Proteobacteria		-4.08	0.7					-8.06	-2.44	-12.65		2.49		-14.48				-7.53		63.17
504472	Spirosoma linguale (strain ATCC 33905 / DSM 74 / LMG 10896)	Bacteroidetes	-6	-7.33	-1.18		-12	-12.13	-12.21		-24.41	-11.89	-17.08	-21.12	-25.82	-20.15				-18.43		65.92
696844	Acidobacterium sp. (strain MP5ACTX9)	Acidobacteria	-7.88	-7.79	-1.9		-11.71	-11	8.53			-9.74	-3.31	-19.51	-26.91	-14.54				-18.01		56.17
573065	Asticcacaulis excentricus (strain ATCC 15261 / DSM 4724 / VKM B-1370 / CB 48)	Proteobacteria	-2.33	-6.53	0.72		-8.12	-9.22	9.64		-8.07	-12.06	-15.05	-28.9	-20.95	-11.94				-16.15		61.49
596153	Alicycliphilus denitrificans (strain JCM 14587 / BC)	Proteobacteria	-2.96	-7.45	-3.28		3.79	-13.49	-2.49	-4.5	-5.49	-18.01	-7.68	-22.42	-23.04	-9.19			-20.73	-10.15		75.33
85643	Thauera sp. (strain MZ1T)	Proteobacteria	-1.7	-4.6	-3.66			-14.2	-9.52	-19.12	-7.51	-12	-10.25	-22.65	-26.43	-4.54			-22.62	-14.81		70.76
509190	Caulobacter segnis (strain ATCC 21756 / DSM 7131 / JCM 7823 / NBRC 15250 / LMG 17158 / TK0059)	Proteobacteria	-2.54	-8.33	-2.58		-2.44	-15.91	11.78			-9.22	-10.8	-21.72	-17.65	-9.62			-23.79	-18.27		63.69
648757	Rhodomicrobium vannielii (strain ATCC 17100 / ATH 3.1.1 / DSM 162 / LMG 4299)	Proteobacteria	0.32	-3.97	-1.65			-10.63	4.36		1.16	-8.17	-13.1	-15.02	-15.16	-6.99			-26.69	-8		71.82
572477	Allochromatium vinosum (strain ATCC 17899 / DSM 180 / NBRC 103801 / D)	Proteobacteria	-7.81	-5.54	-5.58			-12.77	-3.41		-6.06	-15.27	-9.48	-15.89	-20.49	-11.37			-20.55	-28.1		66.17
580332	Sideroxydans lithotrophicus (strain ES-1)	Proteobacteria	-8.07	-6.76	-3.2			-3.82			-5.62	-15.53	-9.29	-12.43	-19.06	-11.29			-23.48	-21.46		62.81
395494	Gallionella capsiferriformans (strain ES-2)	Proteobacteria	-7.78	-5.08	-4.04			-3.68	-4.95		-6.36	-19.08	-15.31	-12.07	-19.26	-18.64			-26.1	-27.23		56.81
218493	Salmonella bongori (strain ATCC 43975 / DSM 13772 / NCTC 12419)	Proteobacteria	-10.29	-9.08	-5.4	-8.52	-3.89	-11.03	-15.31			-19.79	-19.96	-10.61	-15.59	-22.34			-27.18	-32.8		54.39
550537	Salmonella enteritidis PT4 (strain P125109)	Proteobacteria	-9.63	-8.59	-5.31	-7.52	-3.14	-7.51	-9.71			-18.73	-19.06	-3.9	-14.32	-21.09			-25.55	-32.12		54.73
568708	Salmonella typhimurium (strain D23580)	Proteobacteria	-9.36	-8.55	-5.27	-7.16	-3.05	-7.47	-9.42			-18.47	-19.09	-8.3	-14.04	-20.96			-25.52	-31.28		53.77
550538	Salmonella gallinarum (strain 287/91 / NCTC 13346)	Proteobacteria	-9.51	-8.44	-5.24	-7.11	-2.77	-7.25	-9.6			-18.39	-18.8	-3.97	-13.96	-15.39			-24.65	-31.23		54.86
583345	Methylotenera mobilis (strain JLW8 / ATCC BAA-1282 / DSM 17540)	Proteobacteria	-8.12	-5.32	-3.64			-4.09	-0.99		-9.81	-16.37	-14.89	-8.27	-21.18	-20.26			-26.37	-13.69		58.26
666681	Methylotenera sp. (strain 301)	Proteobacteria	-8.71	-5.86	-3.82			-3.07	-3.33		-9.43	-15.14	-17.15	-1.59	-21.33	-22.36			-29.57	-1.53		58.93
590409	Dickeya dadantii (strain Ech586)	Proteobacteria	-11.24	-8.4	-7.02			-12.77	-9.11	-15.89	-14.73	-25.68	-11.59	-7.18	-20.39	-13.42			-24.85	-33.16		57.16
579405	Dickeya dadantii (strain Ech703)	Proteobacteria	-10.08	-8.44	-2.41			-4.26	-10.66	-13.02	-13.15	-23.96	-14.59	-9.28	-19.75	-14.38			-24.41	-21.11		57.51
561229	Dickeya zeae (strain Ech1591)	Proteobacteria	-10.49	-8.35	-1.8			-13.28	-8.68	-14.49	-10.76	-24.88	-11.92	-8.04	-21.09	-13.48			-22.49	-11.63		57.32
561230	Pectobacterium carotovorum subsp. carotovorum (strain PC1)	Proteobacteria	-9.92	-8.14	-2.56	-6.04	-3.94	-10.91	-11.98	-11.85	-15.61	-24.23	-19.85	-8.65	-19.09	-20.97			-24.48	-15.66		59.99
561231	Pectobacterium wasabiae (strain WPP163)	Proteobacteria	-8.65	-8.13	-2.65	-5.66	-3.78	-9.92	-11.54	-12.22	-12.92	-23.09	-19.92	-7.93	-17.08	-19.66			-23.44	-11.81		62.34
595494	Tolumonas auensis (strain DSM 9187 / TA4)	Proteobacteria	-8.65	-7.92	-6.39	-9.43	-2.07	-11.35	-9.3	-17.89	-12.03	-20.87	-15.13	-9.21	-20.61	-11.12			-25.96	-10.88		66.57
701347	Enterobacter cloacae (strain SCF1)	Proteobacteria	-9.65	-8.9	-4.24	-6.93	-3.79	-11.41	-9.09	-12.66	-12.45	-21.66	-18.61	-21.07	-16.07	-20.41			-23.98	-11.06		48.4
640131	Klebsiella variicola (strain At-22)	Proteobacteria	-9.57	-9.01	-6.82	-6.24	-2.03	-13.3	-8.17	-10.16	-11.97	-19.87	-14.61	-19.29	-16.5	-17.36			-23.19	-12.66		56.93
481805	Escherichia coli (strain ATCC 8739 / DSM 1576 / Crooks)	Proteobacteria	-9.57	-8.87	-5.37	-8.04	-3.46	-9.87	-9.26	-13.52	-12.9	-19.15	-20.43	-22.79	-14.74	-22.45			-25.72	-20.03		53.33
502801	Yersinia pseudotuberculosis serotype IB (strain PB1/+)	Proteobacteria	-6.14	-7.49	-3.48	-4.83	-3.44	-10.28	-6.39	-11.35	-14.07	-24.57	-19.28	-19.36	-17.34	-21.03			-23.43	-6.8		56.82
502800	Yersinia pseudotuberculosis serotype O:3 (strain YPIII)	Proteobacteria	-5.93	-7.51	-2.39	-15.71	-3.36	-10.02	-6.32	-11.3	-14.15	-24.02	-19.05	-19.43	-17.23	-20.89			-23.19	-6.79		57.17
655817	Escherichia coli OR:K5:H- (strain ABU 83972)	Proteobacteria	-9.2	-8.57	-5.21	-7.12	-2.95	-8.6	-8.33	-13.24	-12.23	-17.97	-19.41	-21.22	-13.5	-21.89			-24.93	-31.3		55.23
399741	Serratia proteamaculans (strain 568)	Proteobacteria	-9.21	-8.22	-3.7	-17.43	-3.36	-13.61	-8.12	-8.63	-12.25	-26.56	-17.29	-23.48	-18.73	-20.34			-26.28	-17.24		56.54
741091	Rahnella sp. (strain Y9602)	Proteobacteria	-5.13	-7.97	-4.51	-18.91		-0.22	-8.54	-11.29	-16.02	-22.63	-18.51	-21.73	-18.76	-14.2			-24.82	-14.86		58.46
536019	Mesorhizobium opportunistum (strain LMG 24607 / HAMBI 3007 / WSM2075)	Proteobacteria	-1.4	-5.25	-4.01	-11.65	-4.7	-7.89	-10.31	-13.68	-1.94	-3.39	-7.49	-22.47	-16.55	-8.47			-24.07	-24.11		70.19
266779	Mesorhizobium sp. (strain BNC1)	Proteobacteria	-3.83	-5.27	-3.35			-7.2	-10.98		-2.87	-6.03	-4.75	-25.5	-19.95	-10.39			-24.23	-25.68		74.3
440085	Methylobacterium extorquens (strain CM4 / NCIMB 13688)	Proteobacteria	-4.08	-5.68	-2.09			-12.57	-2.69		-6.47	-2.67	-7.03	-27.89	-13.75	-4.51			-24.88	-33.03		68.29
419610	Methylobacterium extorquens (strain PA1)	Proteobacteria	-4.3	-5.75	-2			-13.34	-2.86		-7.39	-2.83	-7.4	-28.62	-15.47	-4.86			-25.59	-34.74		67.66
441620	Methylobacterium populi (strain ATCC BAA-705 / NCIMB 13946 / BJ001)	Proteobacteria	-4.01	-5.68	-1.94			-10.14	-2.4		-5.09	-2.07	-6.75	-29.58	-13.1	-3.03			-23.06	-34.59		68.37
402881	Parvibaculum lavamentivorans (strain DS-1 / DSM 13023 / NCIMB 13966)	Proteobacteria	-6.25	-6.71	-0.22			-8.25	-9.71		-7.28	-6.08	-6.35	-29.96	-15.92	-9.98			-27.81	-37.28		77.02
460265	Methylobacterium nodulans (strain ORS2060 / LMG 21967)	Proteobacteria	-3.22	-5.6	-0.18	-12.99		-11.92	-4.63		-5.88	-5.53	-6.6	-20.34	-13.88	-2.81			-22.32	-23.01		74.57
426117	Methylobacterium sp. (strain 4-46)	Proteobacteria	-3.81	-5.87	-1.21	-14.5		-16.86	-5.04		-4.09	-4.91	-7.09	-25.69	-17.37	-6.98			-26.6	-37.02		75.58
398527	Burkholderia phytofirmans (strain DSM 17436 / PsJN)	Proteobacteria	-4.85	-5.73	-4.04	-14.1		-9.63	-8.34	-13.36	-5.41	-7.59	-6.34	-22.32	-23.44	-12.58			-23.53	-46.37		63.12
640511	Burkholderia sp. (strain CCGE1002)	Proteobacteria	-4.04	-5.85	-4.04			-10.83	-7.02	-11.61	-3.53	-1.09	-5.4	-23.62	-23.46	-11.08			-23.6	-44.53		66.36
105559	Nitrosococcus watsoni (strain C-113)	Proteobacteria	-7.59	-6.75	-1.27			-12.01	0.78		-13.55	-18.06	-17.92	-28.61	-19.21	-13.68			-20.69	-13.79		63.83
572480	Arcobacter nitrofigilis (strain ATCC 33309 / DSM 7299 / LMG 7604 / NCTC 12251 / CI)	Proteobacteria	-0.85	-0.68	-2.67			0.31	-11.71		-8.23	-2.95	-29.77	-12.26	-11.5	-20.37			-33.63	0.38		55.17
525898	Sulfurospirillum deleyianum (strain ATCC 51133 / DSM 6946 / 5175)	Proteobacteria	-1.89	-1.91	-3.7			0.35	-15.38		-1.25	-7.85	-17.59	-2.64	-12.96	-20.73			-33.03	-7.9		57.07
469383	Conexibacter woesei (strain DSM 14684 / JCM 11494 / NBRC 100937 / ID131577)	Actinobacteria	-2.2	-3.87	-4.23			-20.61	-6.86			-1.8	1.18	-33.35	-24.79	-6.26				-37.06		76.46
471852	Thermomonospora curvata (strain ATCC 19995 / DSM 43183 / JCM 3096 / NCIMB 10081)	Actinobacteria	-1.27	-5.52	0.54			-19.07	-7.88		-13.32	-6.34	-2.77	-32.08	-27.83	-4.51			-15.07	-35.45		77.13
517417	Chlorobaculum parvum (strain NCIB 8327)	Chlorobi	-1.54	-0.17				-7.47	-10.52		-0.23		-9.47	-13.11	-20.76	-14.28			-20.36			74.31
290512	Prosthecochloris aestuarii (strain DSM 271 / SK 413)	Chlorobi	-1.22	-0.91	-4.37			-7.41	-12.04		-1.22		-11.39	-9.49	-18.03	-11.47			-20.75			74.15
290315	Chlorobium limicola (strain DSM 245 / NBRC 103803)	Chlorobi	0.31	0.28				-7.5	-10.68		-4.64		-15.58	-9.26	-19.66	-11.66			-17.31			77.5
765698	Mesorhizobium ciceri bv. biserrulae (strain HAMBI 2942 / LMG 23838 / WSM1271)	Proteobacteria	-1.38	-5.21	-1.05	-11.98	-4.79	-8.87	-1.53		-3.84	-3.77	-7.73	-25.45	-17.79	-8.89			-21.73	3.38		70.82
439375	Ochrobactrum anthropi (strain ATCC 49188 / DSM 6882 / NCTC 12168)	Proteobacteria	-0.4	-6.01	-1.89			-0.5	-12.24		-9.6	-4.33	-4.99	-28.81	-16.7	-8.73			-23.66			79.03
582899	Hyphomicrobium denitrificans (strain ATCC 51888 / DSM 1869 / NCIB 11706 / TK 0415)	Proteobacteria	-2.89	-5.98	-1.16			-7.38	3.25		1.87	-0.05	-8.61	-5.32	-16.28	-8.64				16.36		71.01
525909	Acidimicrobium ferrooxidans (strain DSM 10331 / JCM 15462 / NBRC 103882 / ICP)	Actinobacteria	-3.37	-3.34	-0.98			-11.69			-12.26	0.3	-3.32	-20.33	-21.89	-5.34				-13.21		79.06
518766	Rhodothermus marinus (strain ATCC 43812 / DSM 4252 / R-10)	Bacteroidetes	-2.93	-4.38	-2.03				-5.11		-15.67	-3.27		-13.64	-26.05	-8.53				-12.82		69.51
298653	Frankia sp. (strain EAN1pec)	Actinobacteria	-4.45	-6.07	-2.53				-8.34		-16.33	-5.94	-2.7	-32.33	-30.55	-5.59				-11.26		63.84
639283	Starkeya novella (strain ATCC 8093 / DSM 506 / CCM 1077 / IAM 12100 / NBRC 12443 / NCIB 9113)	Proteobacteria	-0.56	-6.27	-1.84			-15.56	-13.98		-5.58	-8.23	-2.48	-26.3	-4.61	-5.57			-22.7	-10.93		79.34
198628	Dickeya dadantii (strain 3937)	Proteobacteria	-9.62	-7.87	-0.78	-15.26	-2.54	-10.89	-12.26	-7.89	-11.44	-23.2	-11.73	-5.99	-20.17	-12.3	-2.97	-0.69	-20.3	-16.51	-16.45	58.61
272564	Desulfitobacterium hafniense (strain DCB-2 / DSM 10664)	Firmicutes	-3.79	-4.92				-5.34	-13.78		-5	-5.36	-10.09	-23.58	-15.44	-17.21				-16.23		82.77
713887	cyanobacterium UCYN-A	Cyanobacteria			-0.76					-9.86		-8.7	-14.34	-7.09						-8.52		56.14
926570	Acidiphilium multivorum (strain DSM 11245 / JCM 8867 / AIU301)	Proteobacteria	-6.49	-6.44	0.46			-9.98	-9.09		-9.08	-7.49	-9.02	-23.99	-19.81	-9.68			-22.37	10.44		54.6
525897	Desulfomicrobium baculatum (strain DSM 4028 / VKM B-1378)	Proteobacteria	-6.94	-5.2				-10.71	-11.93		-15.97		-1.18	-18.51	-20.72	-14.71			-16.09			59.01
582744	Methylovorus sp. (strain SIP3-4)	Proteobacteria	-7.32	-5.36	-2.28			-2.73	-14.27		-7.95	-18.16	-9.83	-12.88	-21.19	-15.27			-23.57	19.59		66.09
28072	Nostoc sp. (strain ATCC 29411 / PCC 7524)	Cyanobacteria	0.56	-7.39	-1.23			-4.15	16.08		-11.69	-20.4	-13.04	-8.65	-18.61	-19.28				-15.05		37.96
395963	Beijerinckia indica subsp. indica (strain ATCC 9039 / DSM 1715 / NCIB 8712)	Proteobacteria	-2.8	-6.12	-3.67		-11.89		-10.17	-10.76	-4.89	-11.68	-7.25	-22.26	-15.39	-8.03			-27.49			61.64
525904	Thermobaculum terrenum (strain ATCC BAA-798 / YNP1)	Thermobaculum	-4.89	-9.64				-30.2	-1.16		-12.85	-9.06	-0.97	-18	-23.43	-9.37						77.03
489653	Neisseria lactamica (strain 020-06)	Proteobacteria	-4.25	-3.43	-4.29	-4	4.6	1.99	-2.81	-7.53	-3.05	-10.38	-17.18	-17.27	-20.9	-17.92			-26.15	-21.53		37.18
122587	Neisseria meningitidis serogroup A / serotype 4A (strain Z2491)	Proteobacteria	-5.24	-3.17	-5.15	-3.73	4.17	3.19	-3.03	-7.89		-9.92	-16.85	-14.41	-20.31	-16.06			-18.89	-19.54		37.4
630588	Neisseria meningitidis serogroup B (strain alpha710)	Proteobacteria	-5.18	-3.08	-4.13	-3.26	4.35	1.25	-2.56	-9.23	-2.06	-9.93	-14.33	-13.8	-20.07	-16.26			-18.87	-17.58		37.5
272831	Neisseria meningitidis serogroup C / serotype 2a (strain ATCC 700532 / FAM18)	Proteobacteria	-5.5	-3.29	-4.3	-4.36	3.68	1.58	-3.4	-8.48	-2.59	-10.28	-16.28	-15.4	-19.86	-16.75			-19.79	-19.17		36.81
63737	Nostoc punctiforme (strain ATCC 29133 / PCC 73102)	Cyanobacteria	3.55	-7.64	-1.6			-5.36	-10.07	-9.93	-5.77	-9.29	-17.52	-24.08	-19.82	-18.75			-18.09	-14.28		34.09
78245	Xanthobacter autotrophicus (strain ATCC BAA-1158 / Py2)	Proteobacteria	-1	-6.11	-0.23		-11.47	1.63	-7.74		-11.02	-7.76	-8.98	-11.06	-16.04	-5.33			-24.92	-35.82		80.88
404589	Anaeromyxobacter sp. (strain Fw109-5)	Proteobacteria	-7.23	-3.92	-4.51			-19.49	-9.21		-8.33	-4.96	2.16	-30.7	-34.34	-4.03				-56.33		66.22
633149	Brevundimonas subvibrioides (strain ATCC 15264 / DSM 4735 / LMG 14903 / NBRC 16000 / CB 81)	Proteobacteria	-4.92	-6.19	-0.4		0.22	-11.74	7.77		-7.24	-5.99	-7.39	-24.92		-6.73				-14.11		66.41
535289	Acidovorax ebreus (strain TPSY)	Proteobacteria	-1.68	-7.82	-4.14		3.95	-16.68	-5.09	-8.87	-6.36	-22.49	-7.72	-22.38	-11.5	-10.54			-23.07	-50.74		76.4
398578	Delftia acidovorans (strain DSM 14801 / SPH-1)	Proteobacteria	-4.58	-8.34	-3.47		3.62	-16.11	-10.04	-11.12	-7.74	-21.76	-10.33	-14.17	-27.46	-9.48			-28.68	-50.19		71.8
634499	Erwinia pyrifoliae (strain Ep1/96)	Proteobacteria	-9.72	-8.12	-4.67	-17.28	-2.09	-14.4	-6.54	-10.66	-7.65	-23.28	-16.64	-19.06	-16.64	-11.75			-21.41	-36.75		80.08
338565	Erwinia tasmaniensis (strain DSM 17950 / Et1/99)	Proteobacteria	-9.46	-8.04	-4.61	-7.09	-1.51	-14.59	-6.87	-12.4	-8.56	-22.84	-15.94	-6.94	-15.84	-13.91			-22.36	-35.64		80.62
446466	Cellulomonas flavigena (strain ATCC 482 / DSM 20109 / NCIB 8073 / NRS 134)	Actinobacteria	-4.93	-5.78	-4.03			-18.31	-6.61		-21.08	-0.65	-2.16	-28.08	-27.04	-4.21			-26.8	-11.77		67.75
716544	Waddlia chondrophila (strain ATCC VR-1470 / WSU 86-1044)	Chlamydiae			-7.81				-11.42	-13.28		-1.6		-11.35	-19.73	-15.14			-31.27	-8.18		50.89
608538	Hydrogenobacter thermophilus (strain DSM 6534 / IAM 12695 / TK-6)	Aquificae	-3.37	-1.05	-5.8			6.45	5.17	-14.93	-2.67	-0.32	-14.49	-7.57	-18.65	-10.55			-21.64	-5.66		77.34
1111708	Synechocystis sp. (strain PCC 6803 / Kazusa)	Cyanobacteria	-1.07	-7.94	-1.49			-6.49	18.29	-18.35	1.77	-22.68	-10.31	-7.74	-18.72	-20.11	-15.29	-24.44		-4.83	-45.99	-15.96
592316	Pantoea sp. (strain At-9b)	Proteobacteria	-4	-8.91	-3.42	-17.21	-1.92	2.05	-6.99	-9.75	-13.76	-24.54	-15.3	-22.27	-19.21	-10.54			-26.25	-19.04		89.97
889378	Spirochaeta africana (strain ATCC 700263 / DSM 8902 / Z-7692)	Spirochaetes	-6.94	-6.76	-3.77			-19.85				-21.28	-0.32	-16.15		-11.95	-27.49	-23.76		-25.27	-52.44
743721	Pseudoxanthomonas suwonensis (strain 11-1)	Proteobacteria	-9.42	-9.56	-1.25		-0.84	-19.83	1.85	-20.51	-8.66	-13.47		-22.22	-23.91	-9.81				-32.41		-13.31
981222	Chloracidobacterium thermophilum (strain B)	Acidobacteria	-6.04	-8.1	-1.26		-9.69	-18.28	-9.14	-18.53	-9.77	-17.85	-14.49	-24.18	-30.77	-11.37	-5.66	-30.94		-21.78	-50.8	32.69
756272	Planctomyces brasiliensis (strain ATCC 49424 / DSM 5305 / JCM 21570 / NBRC 103401 / IFAM 1448)	Planctomycetes	-4.2	-9.07	-3.75	-14.76	-1.51	-13.53	-6.82	-15.48	-16.5	-16.03	-4.11	-23.37	-27.77	-18.73	-8.15	-26.69		-17.25	-41.53	35.28
380358	Xanthomonas albilineans (strain GPE PC73 / CFBP 7063)	Proteobacteria	-12.84	-9.44	-2.52	-16.45	-2.58	-17.19	-11.36	-17.89	-15.21	-5.35	-2.35	-18.38	-25.91	-13.19	-13.09	-23.49		-31.04	-43.9	22.91
712961	Lactobacillus salivarius (strain CECT 5713)	Firmicutes			-3.75	-14.31	-8.12	-12.32	-17.03	-19.3	-1.46	-14.74	-22.77	-12	-16.66	-27.55	-42.06	-23.81		-13.42	-42.56
272942	Rhodobacter capsulatus (strain ATCC BAA-309 / NBRC 16581 / SB1003)	Proteobacteria	-5.28	-3.74	1.39	-9.79	-2.34	-1.26	-8.34	-15.08	-4.44	-4.32	-5.06	-27.94	-18.48	-7.55	-16.3	-19.38	-18.7	23.8	-45.44	30.34
572544	Ilyobacter polytropus (strain DSM 2926 / CuHBu1)	Fusobacteria	-4	-3.29	-5.76	-20.29		-1.34	-7.24		-2.27	4.15	-18.42	-19.33	-8.86	-20.09	-26.88	-13.97		-10.45	-42.62	76.1
717774	Marinomonas mediterranea (strain ATCC 700492 / JCM 21426 / NBRC 103028 / MMB-1)	Proteobacteria	-4.35	-5.03	1.42	-15.13	2.38	0.91	14.55	-13.07	-14.37	-16.77	-15.78	-15.89	-17.29	-18.28	-26.29	-21.9	-23.02	-8	-37.2	5.69
491952	Marinomonas posidonica (strain CECT 7376 / NCIMB 14433 / IVIA-Po-181)	Proteobacteria	-6.14	-5.36	0.36	-11.39	-2.08	1.45	17.39	-8.7	-18.71	-20.29	-12.1	-5.88	-17.78	-13.32	-24.54	-21.76	-27.24	-0.85	-37.59	5.85
391896	Rickettsia bellii (strain OSU 85-389)	Proteobacteria					-15.33			-11.68				5.67		-20.68	-53.47	-30.49		-5.83	-51.47
469371	Thermobispora bispora (strain ATCC 19993 / DSM 43833 / CBS 139.67 / JCM 10125 / NBRC 14880 / R51)	Actinobacteria	-2.61	-5.67	-2.48			-16.1	19.12		-17.2	-6.11	-6.45	-31.71	-29.88	-5.15	-11.68	-26.96	-10.56	6.06	-40.66	76.25
243090	Rhodopirellula baltica (strain SH1)	Planctomycetes	-2.52	-5.73	-3.98			-6.69	24.69	-8.29	-10.89	-13.39	-4.47	-10.17	-25.59	-14.24	-1.18	-19.43	-14.46		-27.81	49.11
452637	Opitutus terrae (strain DSM 11246 / PB90-1)	Verrucomicrobia	-8.69	-10.32				-26.88	-5.68		-14.27	-15.57	-2.59	-35.06	-26.8	-12.34	-9.06	-36.6		-43.99	-47.2	63.75
319795	Deinococcus geothermalis (strain DSM 11300)	Deinococcus-Thermus	-4.69	-7.69	-2.76			-12.77	-4.86	-18.62	-23.91	-16.31	-10.38	-29.99	-28.33	-9.46	-2.64	-26.74		-37.9	-47.52	79.37
401473	Bifidobacterium dentium (strain ATCC 27534 / DSM 20436 / JCM 1195 / Bd1)	Actinobacteria	-6.86	-3.29		-8.27	-15.46	-10.86	-9.04	-23.38	-7.87	-6.84	-9.31	-31.97	-20.05	-12.94	-22.97	-28.18	-35.83	-13.09	-33.61	10.56
316275	Aliivibrio salmonicida (strain LFI1238)	Proteobacteria	-7.16	-6.61	-5.8			-3.52	17.83	-7.74	-12.47	-16.16	-22.23	-3.32	-14.44	-20.44			-21.27	-19.48		-3.55
983917	Rubrivivax gelatinosus (strain NBRC 100245 / IL144)	Proteobacteria	-5.36	-6.29	-1.94	-4.47	-4.16	-14.24	-10.7	-15.39	1.66	-13.21	-9.14	-24.09	-19.02	-5.5	-3.45	-30.49	-21.77	12.46	-50.08	33.85
862962	Bacteroides fragilis (strain 638R)	Bacteroidetes	-6.56	-6.29	-8.13			-12.9	12.02	-23.88	-17.4		-24.32	-12.61		-23.94
530564	Pirellula staleyi (strain ATCC 27377 / DSM 6068 / ICPB 4128)	Planctomycetes	-6.45	-7.6	-5.91			-7.39	1.47	-19.77	-26.42		-12.07	-27.52	-27.84	-13.29				-24.65		66.44
269484	Ehrlichia canis (strain Jake)	Proteobacteria						-8.66				-2.58	-27.76	-3.37	-12.19	-24.89				-13.1		39.75
254945	Ehrlichia ruminantium (strain Welgevonden)	Proteobacteria						-6.72		-13.3		-10.8	-24.12	-4.04	-13.08	-27.85				-6.55		42.4
575788	Vibrio splendidus (strain LGP32)	Proteobacteria	-9.03	-6.88	-5.41				-9.39			-18.8	-18.91	1.62	-15.47	-18.95				-12.4		29.12
485917	Pedobacter heparinus (strain ATCC 13125 / DSM 2366 / NCIB 9290)	Bacteroidetes	-5.92	-8.19	-2.7			-15.38	-15.28	-18.15			-25.73	-15.17		-33.69	-24.02	-25.57		-21.82	-51	-14.63
246198	Prevotella intermedia (strain 17)	Bacteroidetes												-4.19		-19.28	-23.63	-21.44	-19.11		-34.17	31.93
879243	Porphyromonas asaccharolytica (strain ATCC 25260 / DSM 20707 / VPI 4198)	Bacteroidetes												-12.93		-18.37	-28.95	-25.63	-24.05	-15.56	-47.46	0.19
312309	Vibrio fischeri (strain ATCC 700601 / ES114)	Proteobacteria	-8.05	-6.71	-2.58	-15.57	-8.4	8.79	-8.5	-4.6	-13.17	-18.61	-22.15	-4.46	-16	-25.76	-23.66	-24.6	-29.28	-23.74	-44.19	-24.64
64471	Synechococcus sp. (strain CC9311)	Cyanobacteria	2.09	-4.88	-2.81			1.12	-1.36	-9.57	-6.51	21.53	-6.75	-9.58	-3.36	-6.22	-5.38	-17.97		-2.11	-27.13	70.78
258594	Rhodopseudomonas palustris (strain ATCC BAA-98 / CGA009)	Proteobacteria	-5.98	-4.41	-1.59			-10.98	-8.37	-15.11		-2.55	-5.08	-8.94	-23.42	-5.95	-13.57	-18.23	-33.71	16.89	-45.07	22.73
316055	Rhodopseudomonas palustris (strain BisA53)	Proteobacteria	-5.81	-4.15	-1.55			-8.77	-8.97		-8.2	-10.65	-7.57	-10.11	-18.94	-11.22	-11.11	-15.35	-30.86	13.31	-43	22.83
316056	Rhodopseudomonas palustris (strain BisB18)	Proteobacteria	-6.71	-5.9	-1.67			-11.45	-7.88		-5.57	-8.69	-9.01	-9.02	-19.76	-6.74	-12.06	-18.68	-25.45	15.11	-41.33	20.66
316057	Rhodopseudomonas palustris (strain BisB5)	Proteobacteria	-5.64	-4.08	-0.49			-10.8	-8.52		-4.24	-7.67	-6.75	-17.92	-23.15	-7.91	-10.57	-21.66	-31.87	29.46	-41.81	22.39
326297	Shewanella amazonensis (strain ATCC BAA-1098 / SB2B)	Proteobacteria	-10.47	-7.85	-6.19		-7.41	-18.27	-7.44		-11.7	-1.04	-15.09	-23.91	-16.61	-13.68	-10.68	-24.77	-31.41	14.28	-52.77	28.96
349741	Akkermansia muciniphila (strain ATCC BAA-835)	Verrucomicrobia	-6.98	-7.46	-3.17			-9.07	-15.55				-14.38	-34.64	-26.79	-20.25	-20.61	-25.19		-24.11	-41.53	55.93
717785	Hyphomicrobium sp. (strain MC1)	Proteobacteria	-4.7	-5.68	1.76		-11.41	-4.51	-10.74	-9.88	-3.51	-2.12	-3.09	-3.53	-12.98	-6.84	-11.25	-20.85		27.6	-35.93	79.07
1002672	Pelagibacter sp. (strain IMCC9063)	Proteobacteria	-4.2	-1.97	-1.65	-23.18	-16.65	-5.73	-7.07	-7.38	-8.37	-6.15	0.9	5.64	-12.83	-16.57	-23.32	-14.29	-24.86	-9.06	-32.41	65.7
272569	Haloarcula marismortui (strain ATCC 43049 / DSM 3752 / JCM 8966 / VKM B-1809)	Euryarchaeota	-3.37	-5.5	-0.29			4.34	-4.65	-12.19	-11.2	-6.71	-2.35	-13.93		-14.66			-26.75			90.14
416348	Halorubrum lacusprofundi (strain ATCC 49239 / DSM 5036 / JCM 8891 / ACAM 34)	Euryarchaeota	-1.29	-5.4				-6.42	-1.72		-11.37	-0.63	-6.37	-19.8		-14.13			-26.01	-19.06		97.74
391038	Burkholderia phymatum (strain DSM 17167 / STM815)	Proteobacteria	-7.52	-5.85	0.47	-10.87		-12.74	-8.71	-11.74	-5.58	-7.34	-2.44	-25.06	-23.22	-12.58			-24.63	-46.08		-2.06
395495	Leptothrix cholodnii (strain ATCC 51168 / LMG 8142 / SP-6)	Proteobacteria	-4.38	-9.26	-4.47			-17.91	-6.76	-15.09	-8.14	-17.75	-11.67	-32.04	-25.97	-10.35			-27.58	-48.3		-1.9
595537	Variovorax paradoxus (strain EPS)	Proteobacteria	-5.56	-8.77	-3.77	-10.11	1.18	-16.4	-0.41	-14.31	-9.83	-14.63	-9.12	-25.9	-16.95	-11.01			-26.68	-52.1		9.58
543728	Variovorax paradoxus (strain S110)	Proteobacteria	-5.45	-8.51	-3.88		1.77	-15.86	-9		-9.19	-14.41	-10	-22.28	-17.43	-9.73			-25.62	-49.43		6.45
391735	Verminephrobacter eiseniae (strain EF01-2)	Proteobacteria	-3.14	-4.64	-0.59	-13.44	3.42	-9.33	-7.86		-8.43	-12.14	-15.72	-26.3	-24.55	-12.04			-22.11	-43.85		-14.62
640512	Burkholderia sp. (strain CCGE1003)	Proteobacteria	-6.44	-5.93	-4.18	-13.32		-12.45	12.33	-13.95	-9.96	-6.72	-8.15	-25.52	-25.93	-13.15			-26.1	-37.51		-4.34
455488	Anaeromyxobacter dehalogenans (strain 2CP-1 / ATCC BAA-258)	Proteobacteria	-4.21	-3.72	-4			-8.79	-9.09		-9.02	-5.78	1.18	-25.62	-30.79	-3.33	-6.09	-29.63		-60.23	-36.3	62.45
447217	Anaeromyxobacter sp. (strain K)	Proteobacteria	-4.39	-3.84	-4.18			-10.2	-9.13		-8.45	-5.89	1.13	-27.85	-31.51	-3.45	-6.39	-30.49		-60.71	-37.39	63.23
243160	Burkholderia mallei (strain ATCC 23344)	Proteobacteria	-5.99	-5.28	-3.55	-5.45	-0.87	-18.91	-1.51	-13.16	0.58	-5.82	-6.09	-24.58	-26.39	-9.56	-6.03	-24.85	12.87	-56.46	-38.39	73.08
1167006	Desulfocapsa sulfexigens (strain DSM 10523 / SB164P1)	Proteobacteria	-2.73	0.1	-6.01			-0.94	-9.57		-9.01	-17.97	-18.78	-26.51		-18.75	-22.55	-18.34		-21.02	-47.03	-21.11
65093	Halothece sp. (strain PCC 7418)	Cyanobacteria	2.24	-6.02	-0.04		-16.5	-6.37	-4.77	-16.01	-3.9	-24.86	-11.4	-19.09	-12.98	-18.67				-11.86		68.76
511062	Oceanimonas sp. (strain GK1)	Proteobacteria	-8.04	-8.18	-3.61	-1.22	-5.28	-18.38	-10.52		-8.39	-23.22	-6.32	-13.97	-19.51	-15.69	-14.6	-22.37		-40.72	-50.65	23.22
262724	Thermus thermophilus (strain HB27 / ATCC BAA-163 / DSM 7039)	Deinococcus-Thermus	-6.42	-6.33	-1.43			-6.94	17.68	-6.64	-5.7	-3.98		-19.57	-26.87	-4.4	-2.7	-16.76			-64.62	3.88
762633	Thermus thermophilus (strain SG0.5JP17-16)	Deinococcus-Thermus	-6.21	-6.48	0.52	-4.01	-6.45	-7.87	16.6	-8.63	-5.94	-4.32		-20.39	-25.9	-4.57	-1.22	-17.83		-13.06	-63.36	4.51
694427	Paludibacter propionicigenes (strain DSM 17365 / JCM 13257 / WB4)	Bacteroidetes	-2.12	-3.72	-5.84			-7.78	-15.88	-18.99	-18.91	-8.21	-26.9	-28.07	-18.07	-27.14	-34.22	-22.25	-19.29	-6.44	-44.45	47.45
643561	Acidovorax avenae (strain ATCC 19860 / DSM 7227 / JCM 20985 / NCPPB 1011)	Proteobacteria	-5.43	-8.59	0.52	-13.97	3.42	-7.37	12.69	-4	-7.69	-19.4	-7.64	-29.49	-23.29	-7.42	-4.13	-29.13	-26.07	-57.95	-50.6	0.16
509169	Xanthomonas campestris pv. campestris (strain B100)	Proteobacteria	-10.48	-5.53	2.88		-3.86	-20.44	-11.17	-15.71	-11.17	-1.91	6.24	-28.66	-22.12	-11.4	-10.64	-18.36		-14.03	-37.59	53.99
552531	Bifidobacterium animalis subsp. lactis (strain BB-12)	Actinobacteria	-10.14	-1.31	-7.97	-7.24	-12.77	-9.14	-7.44	-1.89	-9.35	-9.89	-5.2	-32.64	-24.37		-19.49	-27.6		-21.58	-30.43	75.61
158189	Sphaerochaeta globosa (strain ATCC BAA-1886 / DSM 22777 / Buddy)	Spirochaetes	-5.1	-6.91	-2.16		-16.22	-10.19	13.65	-6.61	-10.83		-8.02	-18.55	-18.23	-15.5	-22.62	-22.31		-14.82	-45.95	60.27
394221	Maricaulis maris (strain MCS10)	Proteobacteria	2.13	-6.41	-1.17		3.88	-12.82	5.58		-3.64	-10.13		-32.96	-20.47	-6.06	-12.07	-23.19		-30.51	-43.72	35.63
347834	Rhizobium etli (strain CFN 42 / ATCC 51251)	Proteobacteria	-3.92	-5.1	-1.3		-2.62	-13.16	-11.8	-10.31	4.31	-4.4	-4.03	-27.56		-3.92	-24.84	-12.92	-21.82	-13.41	-30.14
340177	Chlorobium chlorochromatii (strain CaD3)	Chlorobi	0.5	-0.59	-1.25			-7.15	-11.88		-18.78	-6.78	-23.21	-14.84	-17.01	-22.73	-20.6	-35.09	-28.8	-31.76	-51.91	4.61
357808	Roseiflexus sp. (strain RS-1)	Chloroflexi	-6.85	-8.24	-5.37	-4.2	-7.24	-17.21	-10.31		-26.61	-12.55	-8.46	-16.62	-33.4	-10.14			-31.13	-27.23		-1.34
656024	Frankia symbiont subsp. Datisca glomerata	Actinobacteria	-3.74	-5.97	-2.34			-14.99	17.93	-6.09	-6.82	0.51	0.28	-25.41	-28.13	-3.29	-1.24	-34.87		-11.44	-42.85	-11.11
240292	Anabaena variabilis (strain ATCC 29413 / PCC 7937)	Cyanobacteria	1.42	-7.68	-1.48		-14.83	-4.08	-9.89	-16.8	-3.62	-22.56	-16.21	-20.05	-19.74	-18.99			-17.36	-1.76		-20.62
137722	Azospirillum sp. (strain B510)	Proteobacteria	-4.32	-7.21	3.94			-18.94	-12.81	-18.06	-11.45	-6.66	-8.01	-29.44	-24	-8.15	-15.61	-20.32	-33.16	16.81	-31.76	33
195253	Synechococcus sp. (strain ATCC 27167 / PCC 6312)	Cyanobacteria	5.23	-7.58	-1.71		-12.03	-2.16	-9.13		-0.79	-14.29	-9.64	-9.61	-13.96	-11.73	-13.84	-16.33		-14.45	-29.05	23.71
693979	Bacteroides helcogenes (strain ATCC 35417 / DSM 20613 / JCM 6297 / P 36-108)	Bacteroidetes	-4.01	-7.97	-7.69			-14.85	-9.56	-24.76	-17.3	-5.36	-26.33	-29.74	-16.84	-27.85	-28.71	-24.87	-26.89	-27.39	-41.42	69.4
59374	Fibrobacter succinogenes (strain ATCC 19169 / S85)	Fibrobacteres	-5.33	-7.73	-8.47			-12.11	-13.43	-21.91	-18.42	0.41	-27.24	-17.9	-21.37	-26.48	-28.74	-24.93	-44.13	-18.55	-43.08	54.92
264731	Prevotella ruminicola (strain ATCC 19189 / JCM 8958 / 23)	Bacteroidetes	-4.06	-7.72	-10.33			-18.36	11.86	-24.99	-27.98	-7.62	-23.84	-13.72	-18.76	-29.45	-32.52	-29.12	-20.25	-26.65	-41.55	66.62
156889	Magnetococcus sp. (strain MC-1)	Proteobacteria	-6.44	-5.18	-3.99			-7.19	-9.89	-12.91	-15.06	-31	-15.79	-19.68	-18.35	-12.37	-18.83	-29.07		-37.37	-55.97	65.73
316273	Xanthomonas campestris pv. vesicatoria (strain 85-10)	Proteobacteria	-10.56	-9.42	2.94	-15.59	-2.96	-20.14	-11.4	-14.23	-17.01	-2.43	-14.03	-27.29	-21.7	-11.99	-10.19	-19.56		-32.89	-38.94	53.69
321332	Synechococcus sp. (strain JA-2-3B'a(2-13))	Cyanobacteria	-0.25	-7.86	-4.58			-5.5	2.46	-12.52	-2.22	-6.11	-9.64	-7.13	-20.65	-7.37	-2.17	-24.98		-19.57	-43.17	24.91
320483	Anaplasma marginale (strain Florida)	Proteobacteria								-7.89		-10.4		-14.21		-15.41				-26.24		30.72
234826	Anaplasma marginale (strain St. Maries)	Proteobacteria								-19.85		-10.38		-14.35		-14.15				-37.58		30.8
680646	Rothia mucilaginosa (strain DY-18)	Actinobacteria		-3.66	-8.02						-24.53	-12.24	-16.91	-30.38		-19.4	-10.55	-41.46		-29.23	-54.6
984262	Saprospira grandis (strain Lewin)	Bacteroidetes			0.02		-14.66	-10.93	25.96	-5.85		6.16	-15.37	-9.13	-14.14	-10.1	-7.18	-5.63		-6.49	-35.93	1.84
693982	Sinorhizobium meliloti (strain AK83)	Proteobacteria	-4.27	-4.83	-1.15		-6.88	3.03	16.87	-9.5	2.67	-1.83	-3.16	-23.39	-13.86	-9.5	-17.2	-22.71	-27.18	0.02	-26.88	-3.76
698936	Sinorhizobium meliloti (strain BL225C)	Proteobacteria	-0.62	-5.05	-1.22		-7.26	2.22	16.48	-10.18	1.98	-3.09	-3.28	-24.89	-14.56	-9.76	-18.01	-23.98	-27.94	-1.93	-28.81	-4.39
378806	Stigmatella aurantiaca (strain DW4/3-1)	Proteobacteria	-6	-6.32	-2.47			-17.16	-12.92	-15.11	-18.18	-4.19	-9.79	-30.58	-38.01	-8.73	-0.34	-31.23	-5.42	-37.38	-50.61	-34.84
515622	Butyrivibrio proteoclasticus (strain ATCC 51982 / DSM 14932 / B316)	Firmicutes	-4.21	-4.42	-9.41			-7.85	14.49		-3.63	-9.91	-20.11	-11.73	-11.1	-24.61	-26.74	-13.44	-33.03	-19.34	-39.08	32.36
553174	Prevotella melaninogenica (strain ATCC 25845 / DSM 7089 / JCM 6325 / VPI 2381 / B282)	Bacteroidetes			-8.4				11			-2.08	-24.91	-9.4		-30.73	-32.34	-21.62	-28.92	-27.61	-43.68	23.24
712938	Lactobacillus fermentum (strain CECT 5716)	Firmicutes	-13		-4.11			-19.15		-22.17		-22.01	-17.07	-15.95	-13.79	-23.17	-29.4	-36.17		-12.87	-44.78	22.37
908937	Prevotella dentalis (strain ATCC 49559 / DSM 3688 / JCM 13448 / NCTC 12043 / ES 2772)	Bacteroidetes	-2.18	-7.09	-9.3			-17.24	-19.42	-15.95	-22.32	-5.67	-17.3	-26.91	-19.64	-25.93	-18.81	-29.2	-21.91	-29.38	-39.11	24.07
272123	Anabaena cylindrica (strain ATCC 27899 / PCC 7122)	Cyanobacteria	3.42	-6.96	-1.19		-15.2	-1.94	21.37	-12.78	-10.53	-18.69	-15.85	-5.35	-13.69	-20.94	-18.36	-4.54		-11.46	-14.14	44.01
519442	Halorhabdus utahensis (strain DSM 12940 / JCM 11049 / AX-2)	Euryarchaeota	-2.01	-6.16				-3.4	-3.65		-15.96	-6.44	-3.89	-27.62	-21.25	-13.54			-28.5			109.96
269483	Burkholderia sp. (strain 383)	Proteobacteria	-7.6	-6.28	1.77	-13.89	-4.98	-13.37	-11.89		-5.18	-4.18	-8.8	-26.7	-27.62	-11.28	-10.35	-4.81	-24.57	10.52	2.13	-5.31
456481	Leptospira biflexa serovar Patoc (strain Patoc 1 / ATCC 23582 / Paris)	Spirochaetes	-5.5	-4.44	-1.22			2	-9.16	-9.28	-11.02	-6.6	-9.53	-4.5	-15.72	-16.34	-22.95	-14.63	30.62	-9	-44.28	-5.22
234267	Solibacter usitatus (strain Ellin6076)	Acidobacteria	-8.36	-7.32	-2.91		-10.24	-17.48	-9.1	-20.28	-20.51	-7.36	-16.5	-34.7		-17.72	-9.8	-32.25		-45.48	-53.36	-10.06
696127	Midichloria mitochondrii (strain IricVA)	Proteobacteria								-4.67		-4.64		0.97		-12.8	-14.37	-11.82		18.17	-23.31	53.33
545694	Treponema primitia (strain ATCC BAA-887 / DSM 12427 / ZAS-2)	Spirochaetes	-0.56	-6.31	-5.85			2.68	-7.55	-19.38	-11.78	-3.4		-10.91	-14.01	-18.17	-30.88	-19.39	-34.68	34.9	-43.74	-7.74
395965	Methylocella silvestris (strain BL2 / DSM 15510 / NCIMB 13906)	Proteobacteria	-6.07	-5.81	-3.71		-11.86	-13.31	-12.4		-4.14	-7.26	-7.17	-24.16	-19.03	-6.29			-29.02	44.67		65.29
269482	Burkholderia vietnamiensis (strain G4 / LMG 22486)	Proteobacteria	-7.76	-5.75	-4.13	-8.33	-2.99	30.04	-11.21		-3.52	-4.81	-10.65	-19.48	-25.55	-10.58	-7.97	-24.93	-17.18	-49.33	-37.7	-3.76
990316	Methanosaeta concilii (strain ATCC 5969 / DSM 3671 / JCM 10134 / NBRC 103675 / OCM 69 / GP-6)	Euryarchaeota	-0.15	-1.81	0.34			5.23		-18.34	-9.59	-3.81	-19.25	-16.26		7.07	-16.54	-14.67	-20.17	-14.9	-31.18	-15.28
755178	Cyanobacterium aponinum (strain PCC 10605)	Cyanobacteria	-0.1	-6.48	-1.51		-16.25	-1.55	21.16	-16	-1.99	-15.24	-12.42	-1.55	-13.42	-28.29	-24.35	-21.33		1.12	-45.07	36.78
292563	Cyanobacterium stanieri (strain ATCC 29140 / PCC 7202)	Cyanobacteria	2.14	-6.4	-1.36		-17.96	-4.6	20	-15.74	1.87	-19.52	-10.27	-3.07	-15.47	-23.07	-24.37	-24		-4.12	-40.69	36.45
203124	Trichodesmium erythraeum (strain IMS101)	Cyanobacteria	4.67	-7.76	-2.63		-16.91	-5.37	4.63	-16.21	-6.68	-18.86	-20.76	-23.28	-17.02	-25.01	-20.19	-21.14		-5.41	-46.92	26.63
448385	Sorangium cellulosum (strain So ce56)	Proteobacteria	-7.42	-8.19	-3.52		-1.42	-23.28	19.33	-23.57	-13.17	-11.5	-2.75	-41.2	-43.16	-7.13	-10.93	-26.83	-2.84	-11.75	-46.37	-18.1
502025	Haliangium ochraceum (strain DSM 14365 / JCM 11303 / SMP-2)	Proteobacteria	-10.43	-6.53	-4.46			-20.74			-19.04	-15.62	-8.33	-35.62	-36.74	-11.51	-13.63	-25.74	-39.18	-31.92	-59.47	55.72
320372	Burkholderia pseudomallei (strain 1710b)	Proteobacteria	-12.38	-5.93	-3.1	-5.97	-7.72	-0.15	-12.79	-21.23	-3.01	-10.48	-5.96	-32.36	-34.44	-11.3	-9.37	-29.17	0.93	-79.08	-48.79	67.34
634498	Methanobrevibacter ruminantium (strain ATCC 35063 / DSM 1093 / JCM 13430 / M1)	Euryarchaeota	-2.03	-2.62	-7.06		-16.52	0.09	-7.14		-16.07	-4.61	-24.43		-14.49	6.66	-33.49	-22.49	-20.73	-8.54	-40.55	-13.22
706194	Sulcia muelleri (strain CARI)	Bacteroidetes											-53.07				-55.36	-12.39			-35.8
444179	Sulcia muelleri (strain GWSS)	Bacteroidetes		-4.26									-45.66				-49.93	-13.79			-34.16
595499	Sulcia muelleri (strain SMDSEM)	Bacteroidetes		-4.95									-47.65				-47.12	-11.35			-42
641892	Sulcia muelleri (strain DMIN)	Bacteroidetes		-2.51				-7.53			-8.05		-47.3				-51.92	-14.27		-3.28	-35.3	-19.43
545695	Treponema azotonutricium (strain ATCC BAA-888 / DSM 13862 / ZAS-9)	Spirochaetes	-3.64		-3.02			1.49	-8.97		-8.7	3.13		-25.1	-12.19	-21.78	-23.47	-21.89	-36.35	9.22	-44.58	-42.18
388919	Streptococcus sanguinis (strain SK36)	Firmicutes	-4.24	-4.75	-3.26			-5.21	-13.81	-4.16	4.03	-21.04	-18.19	-10.48	-13.51	-16.22	-21.66	-18.39	-37.76	1.48	-33.53	-41.2
575540	Isosphaera pallida (strain ATCC 43644 / DSM 9630 / IS1B)	Planctomycetes	-3.2	-10	-2.08			-23.41	19.96	-26.39	-26.26	-1.48	-7.22	-34.02	-47.21	-17.18	-7.08	-41.67		-13.65	-57.31	57.12
331104	Blattabacterium sp. subsp. Blattella germanica (strain Bge)	Bacteroidetes	-1.94	-3.88	-6.5	-24.97	-7.23	-5.95	6.67	-8.61	-8.21		-38.56	15.77		-28.4	-44.9	-21.78		-5.97	-33.52
320373	Burkholderia pseudomallei (strain 668)	Proteobacteria	-4.69	-4.72	0.9	-3.59	-2.6	32.38	-0.66		3.09	-4.13	-4.35	-20.18	-23.91	-8.48	-3.72	-14.52	-16	-49.42	-32.58	50.75
246197	Myxococcus xanthus (strain DK 1622)	Proteobacteria	-9.51	-7.33	-3.2			-23.95	17.64		-23.71	-4.99	-18.32	-28.07		-6.92	0.89	-37.28	-20.15	-48.75	-54.74	-19.08
357348	Burkholderia pseudomallei (strain 1106a)	Proteobacteria	-4.74	-4.74	-2.08	-3.54	-2.59	32.23	-0.58	-9.39	2.81	-4.11	-4.27	-20.34	-23.83	-8.58	-3.58	-14.43	-16.29	31.51	-32.56	51
