# Supplementary material for: Evolution of a Genome-Encoded Bias in Amino Acid Biosynthetic Pathways Is a Potential Indicator of Amino Acid Dynamics in the Environment
Source: Mol Biol Evol. 2014 Aug 12;31(11):2865–78. doi: 10.1093/molbev/msu225 (PMC4209129; doi:10.1093/molbev/msu225)
Supplement: Supplementary Data [file supp_msu225_Table_S4.xls]

## Sheet: Table_S4_Data_for_Hierarchical_
Organism ID	Organism Name	Phylum	Phe	Tyr	Cys	Trp	Pro	His	Val	Ile	Asp	Asn	Gln	Ser	Lys	Leu	Met	Thr	Arg	Gly	Ala	Glu
1212765	Mycoplasma haemolamae (strain Purdue)	Tenericutes
891398	Tremblaya princeps (strain PCIT)	Proteobacteria
387662	Carsonella ruddii (strain PV)	Proteobacteria
1197325	Mycoplasma wenyonii (strain Massachusetts)	Tenericutes										1.11
871271	Zinderia insecticola (strain CARI)	Proteobacteria				-0.82		1.07
768700	Mycoplasma suis (strain Illinois)	Tenericutes										3.29
708248	Mycoplasma suis (strain KI_3806)	Tenericutes										3.22
490899	Desulfurococcus kamchatkensis (strain 1221n / DSM 18924)	Crenarchaeota				-0.99						-5.43						2.95			12.08
1069534	Lactobacillus ruminis (strain ATCC 27782 / RF3)	Firmicutes			-2.92	-1.51		-0.52	1.36	-0.46		-3.77	0.9		3.34	-2.56			2		10.6
903503	Moranella endobia (strain PCIT)	Proteobacteria				-2.6						-0.36							3.84		10.33
519441	Streptobacillus moniliformis (strain ATCC 14647 / DSM 12112 / NCTC 10651 / 9901)	Fusobacteria										-4.71									5.98
368408	Thermofilum pendens (strain Hrk 5)	Crenarchaeota				0.4	-5.78				4.06	-5.53	-0.28				0.77				6.05
706194	Sulcia muelleri (strain CARI)	Bacteroidetes							0.3	-8.68					-6.54	-4.9
444179	Sulcia muelleri (strain GWSS)	Bacteroidetes				-2.13			-0.4	-4.96					-3.83	-4.58
595499	Sulcia muelleri (strain SMDSEM)	Bacteroidetes				-2.48			1.33	-4.56					1.17	-8
568816	Acidaminococcus intestini (strain RyC-MR95)	Firmicutes				-1.82		-0.52				-4.11							11.03		12.74
573236	Bifidobacterium animalis subsp. lactis (strain V9)	Actinobacteria				-2.67		-0.5				0.62	2.06		3.03		2.98		15.32		15.35
883062	Bifidobacterium bifidum (strain S17)	Actinobacteria				-2.49		1.52				-1.19	5.38		2.18		2.83		16.44		25.18
205913	Bifidobacterium longum (strain DJO10A)	Actinobacteria				-2.79		0.68				-0.8	3.4		4.01		1.14		16.4		25.64
565040	Bifidobacterium longum subsp. infantis (strain 157F)	Actinobacteria				-2.77		0.66				-0.82	3.25		4.76		1.11		16.33		25.61
206672	Bifidobacterium longum (strain NCC 2705)	Actinobacteria				-3.01		-0.11				-1.72	1.36		3.95		0.51		14.76		22.7
565042	Bifidobacterium longum subsp. longum (strain ATCC 15707 / DSM 20219 / JCM 1217 / NCTC 11818 / E194b)	Actinobacteria				-2.91		0.48				-1.21	2.11		4.4		0.89		15.59		23.79
228908	Nanoarchaeum equitans (strain Kin4-M)	Nanoarchaeota										-10.87
985053	Vulcanisaeta moutnovskia (strain 768-28)	Crenarchaeota				0.39						-10.15			-3.1			-0.55
505682	Ureaplasma parvum serovar 3 (strain ATCC 27815 / 27 / NCTC 11736)	Tenericutes										-15.11
273119	Ureaplasma parvum serovar 3 (strain ATCC 700970)	Tenericutes										-14.81									5.73
565575	Ureaplasma urealyticum serovar 10 (strain ATCC 33699 / Western)	Tenericutes										-19.17									4.34
353496	Lactobacillus delbrueckii subsp. bulgaricus (strain 2038)	Firmicutes			-2.03							-3.81	-5.02		5.2		-2.37
405566	Lactobacillus helveticus (strain DPC 4571)	Firmicutes			-2.07				-2.11	-5.54		-6.05	-1.67		4.21	-4.53	-3.48
416591	Thermotoga lettingae (strain ATCC BAA-301 / DSM 14385 / TMO)	Thermotogae			3.89	-1.32	-4.03					-5.09	-2.37		8.47					0.77
190304	Fusobacterium nucleatum subsp. nucleatum (strain ATCC 25586 / CIP 101130 / JCM 8532 / LMG 13131)	Fusobacteria			2.58	-0.95					5.08	-6.01		0.28			-2.47			4.11
634452	Acetobacter pasteurianus (strain NBRC 3283 / LMG 1513 / CCTM 1153)	Proteobacteria			1.32	-0.71		1.02				-2.92	-0.79		0.22				11.1	16.02
1045858	Brachyspira intermedia (strain ATCC 51140 / PWS/A)	Spirochaetes				-0.06	-1.47	4.73				-0.16			6.44			1.37	6.93	16.68
1172562	Helicobacter cinaedi (strain PAGU611)	Proteobacteria			0.12	0.66		7.7				-1.75	-0.98		4.85				10	16.98
757425	Campylobacter jejuni subsp. jejuni serotype HS:41 (strain ICDCCJ07001)	Proteobacteria				-1.11		3.77					5.07		2.26		-1.07		4.55	17.07
797302	Halovivax ruber (strain DSM 18193 / JCM 13892 / XH-70)	Euryarchaeota				-2.3		-0.03					3.81					4.86	11.98	14.86
1051632	Sulfobacillus acidophilus (strain TPY)	Firmicutes			-0.51	-2.56		2.69				-0.55	2.47		2.33			3.05	8.81	16.23
565034	Brachyspira hyodysenteriae (strain ATCC 49526 / WA1)	Spirochaetes				0.01	-1.56	4.62				4.21			0.68			2.19	7.69	16.44
311403	Agrobacterium radiobacter (strain K84 / ATCC BAA-868)	Proteobacteria			0.52	-1.07		4.51	-3	-1.71		0.74	2.9		5.26	2.29			9.45	20.91
754035	Mesorhizobium australicum (strain LMG 24608 / HAMBI 3006 / WSM2073)	Proteobacteria			1.47	-1.12		5.7				1.66	4.65		5.56				10.12	20.38	1.1
430066	Brucella abortus (strain S19)	Proteobacteria			0.49	-1.66		1.69					1.34		4.41				12.06	20.67
658172	Liberibacter solanacearum (strain CLso-ZC1)	Proteobacteria										-1.71			6.37				13.57	22.42
262698	Brucella abortus biovar 1 (strain 9-941)	Proteobacteria			0.54	-1.45		1.96				6.05	1.78		4.93				12.88	22.02
941967	Brucella melitensis (strain M28)	Proteobacteria			0.58	-1.46		2.11				6.24	1.99		5.31				13.41	22.41
703352	Brucella melitensis (strain M5-90)	Proteobacteria			0.61	-1.44		2.15				6.26	2.02		5.37				13.5	22.45
483179	Brucella canis (strain ATCC 23365 / NCTC 10854)	Proteobacteria			0.47	-1.5		1.89				6.11	1.81		4.99				12.86	21.21
470137	Brucella suis (strain ATCC 23445 / NCTC 10510)	Proteobacteria			0.52	-1.46		1.99				6.17	1.87		5.04				12.98	24.4
546272	Brucella melitensis biotype 2 (strain ATCC 23457)	Proteobacteria			0.51	-1.46		1.96	0.22	-1.08		6.11	1.8		4.93	-5.36			12.88	22.23
1133850	Streptomyces hygroscopicus subsp. jinggangensis (strain 5008)	Actinobacteria			-0.57	0.12	-6.62	7.27				3.69	3.39		2.55			1.45	7.42	15.25
227882	Streptomyces avermitilis (strain ATCC 31267 / DSM 46492 / JCM 5070 / NCIMB 12804 / NRRL 8165 / MA-4680)	Actinobacteria			-0.75	-3.25	-6.77	7	-1.42	3.32		4.84	3.29		4.16	-0.8	4.14	-0.24	4.77	14.68
100226	Streptomyces coelicolor (strain ATCC BAA-471 / A3(2) / M145)	Actinobacteria			-0.54	-2.95	-3.23	6.35	1.16	4.64		3.46	7.35		4.29	-3.34	5.46	-0.15	4.72	13.63	-0.82
680198	Streptomyces scabies (strain 87.22)	Actinobacteria			0.36	-3.16	-4.65	7.14	0.88	3.81		3.06	6.1		1.91	-2.15		0.9	4.48	15.2
406552	Natrinema sp. (strain J7-2)	Euryarchaeota				-1.81		1.92					6.94		3.62			5.11		18.19
673860	Aciduliprofundum sp. (strain MAR08-339)	Euryarchaeota										-9.51								15.13
743965	Mycoplasma putrefaciens (strain ATCC 15718 / NCTC 10155 / C30 KS-1 / KS-1)	Tenericutes										-9.92								15.84
512564	Mycoplasma crocodyli (strain ATCC 51981 / MP145)	Tenericutes										-10.67								15.33
637387	Mycoplasma fermentans (strain JER)	Tenericutes										-11.09								14.53
872331	Mycoplasma hyorhinis (strain HUB-1)	Tenericutes										-12.81								13.76
272635	Mycoplasma pulmonis (strain UAB CTIP)	Tenericutes										-12.3								14.29
273116	Thermoplasma volcanium (strain ATCC 51530 / DSM 4299 / JCM 9571 / NBRC 15438 / GSS1)	Euryarchaeota				0.52						-12.14			-0.51					13.31
390236	Borrelia afzelii (strain PKo)	Spirochaetes										-8.81								19.83
865867	Mycoplasma mycoides subsp. mycoides SC (strain Gladysdale)	Tenericutes										-8.99								19.23
521010	Borrelia bissettii (strain DN127)	Spirochaetes										-8.37								19.24
290434	Borrelia garinii (strain PBi)	Spirochaetes										-8								19.72
521008	Borrelia burgdorferi (strain JD1)	Spirochaetes										-9.66								18.41
340047	Mycoplasma capricolum subsp. capricolum (strain California kid / ATCC 27343 / NCTC 10154)	Tenericutes										-9.64								18.32
445985	Borrelia burgdorferi (strain ZS7)	Spirochaetes										-9.47								18.31
272632	Mycoplasma mycoides subsp. mycoides SC (strain PG1)	Tenericutes										-9.99								18.83
521007	Borrelia burgdorferi (strain N40)	Spirochaetes										-8.88								17.9
496833	Mycoplasma fermentans (strain ATCC 19989 / NBRC 14854 / NCTC 10117 / PG18)	Tenericutes										-9.16								17.42
347257	Mycoplasma agalactiae (strain PG2)	Tenericutes										-10.77								19.48
262723	Mycoplasma synoviae (strain 53)	Tenericutes										-10.49								17.46
347258	Mycoplasma agalactiae (strain 5632)	Tenericutes										-12.12								18.61
289397	Mycoplasma bovis (strain ATCC 25523 / PG45)	Tenericutes										-12.46								18.47
956483	Mycoplasma bovis (strain Hubei-1)	Tenericutes										-12.33								19.33
943945	Mycoplasma fermentans (strain M64)	Tenericutes										-7.78								16.39
314723	Borrelia hermsii (strain DAH)	Spirochaetes										-5.51								14.03
265311	Mesoplasma florum (strain ATCC 33453 / NBRC 100688 / NCTC 11704 / L1)	Tenericutes										-7.02								14.72
529709	Pyrococcus yayanosii (strain CH1 / JCM 16557)	Euryarchaeota										-7.08	-1.63							19.91
936139	Mycoplasma hyorhinis (strain MCLD)	Tenericutes										-12.43								16.27
267748	Mycoplasma mobile (strain ATCC 43663 / 163K / NCTC 11711)	Tenericutes										-14.46								15.18
391623	Thermococcus barophilus (strain DSM 11836 / MP)	Euryarchaeota				-1.31		0.49				-8.8	-1.5					-0.16		20.56
722438	Mycoplasma pneumoniae (strain ATCC 15531 / NBRC 14401 / NCTC 10119 / FH)	Tenericutes										-3.61								12.86
314724	Borrelia turicatae (strain 91E135)	Spirochaetes										-4.4								18.13
1045854	Weissella koreensis (strain KACC 15510)	Firmicutes										-4.23	0.83							19.2
866629	Mycoplasma leachii (strain 99/014/6)	Tenericutes										-5.97								18.54
880447	Mycoplasma leachii (strain DSM 21131 / NCTC 10133 / N29 / PG50)	Tenericutes										-6.05								18.15
708616	Mycoplasma gallisepticum (strain F)	Tenericutes										-10.83								9.64	0.59
710128	Mycoplasma gallisepticum (strain R(high / passage 156))	Tenericutes										-12.09								8.9	-0.65
710127	Mycoplasma gallisepticum (strain R(low / passage 15 / clone 2))	Tenericutes										-12.17								8.86	-0.72
482235	Phytoplasma mali (strain AT)	Tenericutes										-10.54								11.68
243272	Mycoplasma arthritidis (strain 158L3-1)	Tenericutes										-13.53								11.46
347256	Mycoplasma hominis (strain ATCC 23114 / NBRC 14850 / NCTC 10111 / PG21)	Tenericutes										-18.86								13.12
272633	Mycoplasma penetrans (strain HF-2)	Tenericutes										-18.87								11.37
907287	Mycoplasma hyopneumoniae (strain 168)	Tenericutes										-15.61								12.76
262722	Mycoplasma hyopneumoniae (strain 7448)	Tenericutes										-15.85								12.46
295358	Mycoplasma hyopneumoniae (strain 232)	Tenericutes										-16.41								12.16
262719	Mycoplasma hyopneumoniae (strain J / ATCC 25934 / NCTC 10110)	Tenericutes										-16.59								11.97
650150	Erysipelothrix rhusiopathiae (strain Fujisawa)	Firmicutes			-2.55							-7.74								16.24
1246955	Mycoplasma cynos (strain C142)	Tenericutes										-14.96								20.87
322098	Aster yellows witches'-broom phytoplasma (strain AYWB)	Tenericutes										2.7								19.1
1155096	Borrelia crocidurae (strain Achema)	Spirochaetes										-1.08								18.64
262768	Onion yellows phytoplasma (strain OY-M)	Tenericutes										0.21								19.14
573234	Hodgkinia cicadicola (strain Dsem)	Proteobacteria						2.25												20.85
264201	Protochlamydia amoebophila (strain UWE25)	Chlamydiae					-2.75					-5.65								11.36
572263	Mycoplasma conjunctivae (strain ATCC 25834 / HRC/581 / NCTC 10147)	Tenericutes										-18.28								16.9
1111676	Mycoplasma haemocanis (strain Illinois)	Tenericutes										-1.81								10.24	2.81
431947	Porphyromonas gingivalis (strain ATCC 33277 / DSM 20709 / JCM 12257)	Bacteroidetes										-0.07			-5.34					17.42
242619	Porphyromonas gingivalis (strain ATCC BAA-308 / W83)	Bacteroidetes										-0.69			-5.09					16.4
1030843	Porphyromonas gingivalis (strain TDC60)	Bacteroidetes										0.61			-4.23					18.82
1094489	Bartonella australis (strain Aust/NH1)	Proteobacteria										4.54	1.76		-2.05					13.65
941640	Mycoplasma haemofelis (strain Langford 1)	Tenericutes										4.01								11.92	1.75
859194	Mycoplasma haemofelis (strain Ohio2)	Tenericutes										4.15								12.06	1.92
59748	Phytoplasma australiense	Tenericutes										1.14								11.58
36870	Wigglesworthia glossinidia brevipalpis	Proteobacteria					-3.29					-5.9	1.51							16.01	2.04
283166	Bartonella henselae (strain ATCC 49882 / Houston 1)	Proteobacteria										3.39	-3.84		-4.26					15.02
1094497	Bartonella vinsonii subsp. berkhoffii (strain Winnie)	Proteobacteria										3.91	-3.71		-0.21					13.8
283165	Bartonella quintana (strain Toulouse)	Proteobacteria										0.09	-5.36		-2.55					13.14
387344	Lactobacillus brevis (strain ATCC 367 / JCM 1170)	Firmicutes					-1.49					-2.03	-6.45							13.67
748671	Lactobacillus crispatus (strain ST1)	Firmicutes										-7.38	-1.23		4.49					14.98
701521	Pediococcus claussenii (strain ATCC BAA-344 / DSM 14800 / JCM 18046 / KCTC 3811 / P06)	Firmicutes							0.42	-1.65		-5.73	-3.78		2.44	-2.39	-1.18			14.05
226185	Enterococcus faecalis (strain ATCC 700802 / V583)	Firmicutes			-1.95				-0.36	-0.3		-1.84	-3.31		0.17	-1.87		1.64		11.87
452471	Amoebophilus asiaticus (strain 5a2)	Bacteroidetes										-9.09								16.08	14.92
264202	Chlamydophila felis (strain Fe/C-56)	Chlamydiae				-1.35						-8.68								15.12	12.03
334380	Orientia tsutsugamushi (strain Ikeda)	Proteobacteria										-9.49								16.16	12.7
227941	Chlamydophila caviae (strain GPIC)	Chlamydiae				-1.32						-7.25								16.38	15.18
218497	Chlamydophila abortus (strain S26/3)	Chlamydiae										-5.95								14.94	16.19
929557	Chlamydophila psittaci (strain RD1)	Chlamydiae										-6.66								13.77	16.25
243161	Chlamydia muridarum (strain MoPn / Nigg)	Chlamydiae										-2.02								14.66	12.68
83558	Chlamydia pneumoniae	Chlamydiae										-1.6								16.31	16.11
406984	Chlamydophila pneumoniae (strain LPCoLN)	Chlamydiae										-2.03								15.09	14.71
272561	Chlamydia trachomatis (strain D/UW-3/Cx)	Chlamydiae				-1.33						-3.22								13.86	8.73
570417	Wolbachia pipientis subsp. Culex pipiens (strain wPip)	Proteobacteria										-3.16								13.36	8.58
292805	Wolbachia sp. subsp. Brugia malayi (strain TRS)	Proteobacteria										-1.34								13.86	10
652620	Rickettsia japonica (strain ATCC VR-1363 / YH)	Proteobacteria										-1.42								16.02	7.02
416276	Rickettsia massiliae (strain Mtu5)	Proteobacteria										-1.79								15	5.7
66084	Wolbachia sp. subsp. Drosophila simulans (strain wRi)	Proteobacteria										-3.44								13.9	5.92
580049	Chlamydia trachomatis serovar B (strain Jali20/OT)	Chlamydiae				-1.35						-3.32								13.76	16.77
471472	Chlamydia trachomatis serovar L2 (strain 434/Bu / ATCC VR-902B)	Chlamydiae				-1.36						-3.27								13.81	16.66
634464	Chlamydia trachomatis serovar E (strain Sweden2)	Chlamydiae				-1.36						-3.3								13.67	16.66
471473	Chlamydia trachomatis serovar L2b (strain UCH-1/proctitis)	Chlamydiae				-1.38						-3.32								13.7	16.53
672161	Chlamydia trachomatis serovar B (strain TZ1A828/OT)	Chlamydiae				-3.35						-3.26								13.9	16.88
434131	Neorickettsia risticii (strain Illinois)	Proteobacteria									1.43	-3.5	2.08							15.16	12.08
887712	Chlamydia trachomatis (strain L2c)	Chlamydiae				-1.12					2.24	-2.37								15.33	10.5
272634	Mycoplasma pneumoniae (strain ATCC 29342 / M129)	Tenericutes										-4.67								11.73	12.71
580047	Chlamydia trachomatis serovar A (strain A2497)	Chlamydiae				-1.18						-2.53								19.25	10.6
293613	Rickettsia canadensis (strain McKiel)	Proteobacteria									-2.79	2.85								17.59	10.35
941638	Rickettsia slovaca (strain 13-B)	Proteobacteria										0.73								17.9	10.15
469378	Cryptobacterium curtum (strain ATCC 700683 / DSM 15641 / 12-3)	Actinobacteria			-4.21							-0.83			1					14.52	11.88
224326	Borrelia burgdorferi (strain ATCC 35210 / B31 / CIP 102532 / DSM 4680)	Spirochaetes										-9.26								18.55	8.63
290847	Helicobacter pylori (strain 51)	Proteobacteria			-2.55	-1.26	-0.7		-2.45	-2.52		-4.55			7.2	-2.44				15.89
866344	Helicobacter pylori (strain F16)	Proteobacteria			-3.51	-1.21	-0.5		-1.94	-2.09		-4.39			7.59	-2.85				16.34
102608	Helicobacter pylori (strain F32)	Proteobacteria			-3.53	-1.23	-0.59		-1.12	-2.22		-4.53			7.35	-3				16.25
866346	Helicobacter pylori (strain F57)	Proteobacteria			-3.51	-1.22	-0.58		-0.98	-2.3		-4.7			7.18	-2.98				16.29
684950	Helicobacter pylori (strain 52)	Proteobacteria			-3.58	-1.3	-0.76		-2.54	-2.66		-4.92			4.99	-3.76				14.82
767462	Lactobacillus helveticus (strain H10)	Firmicutes			-2				-1.5	-2.29		-6.03	-0.83		5.83	-1.68	-3.1			15.5
1033837	Lactobacillus kefiranofaciens (strain ZW3)	Firmicutes			-1.72				-1.13	-3.47		-7.26	-2.31		5.08	-1.02	-2.52			15.99
257314	Lactobacillus johnsonii (strain CNCM I-12250 / La1 / NCC 533)	Firmicutes										-8.86	-4.5							13.53	15.18
342949	Pyrococcus sp. (strain NA2)	Euryarchaeota				-0.35						-8.65	-0.71					0.77	5.12	18.34
759914	Brachyspira pilosicoli (strain ATCC BAA-1826 / 95/1000)	Spirochaetes				-0.03	-1.87					-4.17			5.57			1.82		17.82
401614	Francisella tularensis subsp. novicida (strain U112)	Proteobacteria			3.38	-2.01						-0.43	-3.49		0.88					16.78	9.68
572265	Hamiltonella defensa subsp. Acyrthosiphon pisum (strain 5AT)	Proteobacteria					-4.76					0.03								19.01	15.64
302409	Ehrlichia ruminantium (strain Gardel)	Proteobacteria										-5.21			1.72				5.36	15.06	11.89
391296	Streptococcus suis (strain 98HAH33)	Firmicutes			-0.66				3.38	1.84		-3.2				2.59			6.35	13.54	16.65
423211	Streptococcus suis (strain GZ1)	Firmicutes			-0.81				1.64	0.29		-4.11				0.41	-0.67		5.4	11.9	14.54
945704	Streptococcus suis (strain JS14)	Firmicutes			-1.73				2.19	0.63		-3.83				0.77	-0.29		5.74	12.37	15.2
218494	Streptococcus suis (strain P1/7)	Firmicutes			-1.73				0.91	-0.5		-4.34				-0.78	-0.68		5.25	11.16	13.57
936154	Streptococcus parauberis (strain KCTC 11537)	Firmicutes			-1.57				1.04	1.97		-1.88				-4.39			4.32	10.2	14.78
243273	Mycoplasma genitalium (strain ATCC 33530 / G-37 / NCTC 10195)	Tenericutes										-13.46								13.12	9.68
471855	Slackia heliotrinireducens (strain ATCC 29202 / DSM 20476 / NCTC 11029 / RHS 1)	Actinobacteria			0.61		-1.81	1.91				-3.68					3.4		2.32	14.9	19.71
645462	Clostridium difficile (strain CD196)	Firmicutes						0.63				-8.59			5.6				5.7	13.53	14.79
645463	Clostridium difficile (strain R20291)	Firmicutes						0.6				-8.51			5.59				5.58	13.54	14.74
1029718	Arthromitus sp. (strain SFB-mouse-Japan)	Firmicutes										-6.57			5.06					14.7	9.71
1163730	Fervidicoccus fontis (strain DSM 19380 / VKM B-2539 / Kam940)	Crenarchaeota										-7.12	3.7		6.35					16.63	13.22
866345	Helicobacter pylori (strain F30)	Proteobacteria			-3.55	-1.22	-0.6		-2.15	-2.42		-4.59			6.25	-2.1				16.18	9.95
563041	Helicobacter pylori (strain G27)	Proteobacteria			-2.46	-1.23	-1.47		0.09	-3.99		-4.75			5.67	-0.66				15.43	12.15
570508	Helicobacter pylori (strain P12)	Proteobacteria			-3.47	-1.22	-1.48		1.3	-1.9		-5.76			7.59	-1.63				15.63	12.33
374463	Baumannia cicadellinicola subsp. Homalodisca coagulata	Proteobacteria			-2.33			3.64			-0.53	0.37					3.89			13.01	10.13
222891	Neorickettsia sennetsu (strain Miyayama)	Proteobacteria									4.31	-0.14	2.58							19.2	13.37
553483	Streptococcus equi subsp. zooepidemicus (strain H70)	Firmicutes			-1.95				1.25	1.21		-1.64				-4.96				9.37	19.04
347255	Rickettsia africae (strain ESF-5)	Proteobacteria							-0.08	0.29	7.27	-1.04	2.48			-3.98				16.55	8.7
315456	Rickettsia felis (strain ATCC VR-1525 / URRWXCal2)	Proteobacteria							-1.23	1.9	7.07	0.31	2.47			-2.68				17.74	8.15
562019	Rickettsia peacockii (strain Rustic)	Proteobacteria							-0.79	-0.9	6.47	-1.49				-5.43				15.62	8.69
293614	Rickettsia akari (strain Hartford)	Proteobacteria							1.77	4.18	7.59	5.26				5.34				20.53	12.88
1105111	Rickettsia amblyommii (strain GAT-30V)	Proteobacteria							2.44	4.4	8.87	2.14				0.72				17.9	11.04
272944	Rickettsia conorii (strain ATCC VR-613 / Malish 7)	Proteobacteria							2.98	5.33	9.74	2.07				1				19.46	12.01
1105108	Rickettsia parkeri (strain Portsmouth)	Proteobacteria							3.8	5.3	9.61	2.02				0.94				19.26	11.84
481009	Rickettsia philipii (strain 364D)	Proteobacteria							3.08	5.87	7.97	2.34				1.43				19.62	13.05
392021	Rickettsia rickettsii (strain Sheila Smith)	Proteobacteria							3.51	6.5	7.32	2.79				2.03				19.94	13.49
1032845	Rickettsia heilongjiangensis (strain ATCC VR-1524 / 054)	Proteobacteria							1.74	6.04	9.58	0.94				1.68				19.17	10.74
1105113	Rickettsia rhipicephali (strain 3-7-female6-CWPP)	Proteobacteria							1.62	6.72	9.36	2.62				1.41				19.1	10.59
1105110	Rickettsia australis (strain Cutlack)	Proteobacteria							2.21	3.04	6.17	2.4				1.96				17.7	11.17
1105114	Rickettsia montanensis (strain OSU 85-930)	Proteobacteria							-0.39	5.39	8.51	1.75				-1.24				18.03	10.45
452659	Rickettsia rickettsii (strain Iowa)	Proteobacteria							3.75	6.83	7.58	3.09	4.55			2.37				20.29	13.88
449216	Rickettsia prowazekii (strain Rp22)	Proteobacteria							-3.65	-0.6	5.72	-2.79	2.7			-1.2				15.05	6.16
382245	Aeromonas salmonicida (strain A449)	Proteobacteria			-0.49	-3.66	-4.5	-1.33				-5.74	-3.09		3.5		-0.32		3.66	12.96	25.36
998088	Aeromonas veronii (strain B565)	Proteobacteria			-2.59	-3.79		-2.48				-6.38	-2.55		1.78		-0.7		4.4	12.75	26.64
314315	Lactobacillus sakei subsp. sakei (strain 23K)	Firmicutes					-0.83					-1.6	-0.86							12.82	28.56
1051072	Streptococcus equi subsp. zooepidemicus (strain ATCC 35246 / C74-63)	Firmicutes			-1.8				4.26	3.44		-0.53				-2.08				10.48	25.21
552526	Streptococcus equi subsp. zooepidemicus (strain MGCS10565)	Firmicutes			-1.85				2.53	2.84		-0.71				-3.17				10.71	25.21
186103	Streptococcus pyogenes serotype M18 (strain MGAS8232)	Firmicutes			-1.83				2.5	3.38		1.13				-1.43				13.26	23.27
198466	Streptococcus pyogenes serotype M3 (strain ATCC BAA-595 / MGAS315)	Firmicutes			-1.8				4.49	3.5		1.07				-1.32				13.2	24.22
193567	Streptococcus pyogenes serotype M3 (strain SSI-1)	Firmicutes			-1.79				4.68	3.71		1.21				-1.11				13.4	24.44
869215	Streptococcus pneumoniae serotype 3 (strain OXC141)	Firmicutes			-1.74	-0.74			1.95	0.3		-1.9				-0.56	-0.39			10.14	24.72
516950	Streptococcus pneumoniae (strain CGSP14)	Firmicutes			-1.79	-0.71			3.27	0.08		-1.72				0.57	0.75			11.47	25.88
1130804	Streptococcus pneumoniae (strain ST556)	Firmicutes			-1.65	-0.56			3.44	1.82		-1.35				1.52	0.11			11.47	26.34
574093	Streptococcus pneumoniae (strain AP200)	Firmicutes			-1.66	-0.57			3.81	1.89		-1.35				1.68	0.18		3.65	11.9	26.88
264199	Streptococcus thermophilus (strain ATCC BAA-250 / LMG 18311)	Firmicutes			-1.64	-1.43			2.17	0.37		-4.38				-1.99	-0.39		3.02	12.76	25.2
299768	Streptococcus thermophilus (strain CNRZ 1066)	Firmicutes			-1.6	-1.38			2.48	0.66		-4.15				-1.65	-0.29		3.22	12.99	26.49
420889	Lactococcus garvieae (strain ATCC 49156 / DSM 6783 / NCIMB 13208 / YT-3)	Firmicutes			-1.38				6.51	-0.92		-1.44				-0.31				12.07	21.49
420890	Lactococcus garvieae (strain Lg2)	Firmicutes			-1.37				5.09	-1.46		-1.64				-0.84				11.65	20.97
637909	Streptococcus gallolyticus (strain UCN34)	Firmicutes			-1.75	-1.69		4.42	1.34	-1.68		-2.61				-1.02	-2.55		3.65	12.41	19.42
1046629	Streptococcus salivarius (strain 57.I)	Firmicutes			-1.53	-1.85		4.08	1.16	-0.93		-4.56				-3.62	-1.58		3.74	11.87	22.39
661367	Legionella longbeachae serogroup 1 (strain NSW150)	Proteobacteria		0.07	1.9	-2.74		2.2			1.06	-9.34	-0.63		1				3.39	14.38	22.57
400673	Legionella pneumophila (strain Corby)	Proteobacteria			-0.84	-2.68		-0.94				-7.13							3.56	14.37	21.4
297245	Legionella pneumophila (strain Lens)	Proteobacteria			-0.03	-2.85		-1.26				-7.93							3.97	13.52	20.5
297246	Legionella pneumophila (strain Paris)	Proteobacteria			0.02	-2.84		-1.27				-7.72							3.21	13.81	20.86
290339	Cronobacter sakazakii (strain ATCC BAA-894)	Proteobacteria			-0.17	-3.67	-3.88	-1.95				-5.89	-4.34		-4.07		0.86		5.49	15.43	19.54
693444	Enterobacteriaceae bacterium (strain FGI 57)	Proteobacteria			-1.41	-3.95	-1.33	-2.25				-8.27	-6.3		-2.47		1.06		6.24	14.63	24.39
272620	Klebsiella pneumoniae subsp. pneumoniae (strain ATCC 700721 / MGH 78578)	Proteobacteria			-0.33	-3.95	-1.46	-2.11				-7.66	-5.12		-2.99		0.47		5.38	14.32	21.47
1125630	Klebsiella pneumoniae subsp. pneumoniae (strain HS11286)	Proteobacteria			-0.13	-3.55	-0.25	-1.5				-6.89	-3.96		-2.3		1.09		6.8	16.31	24
637905	Shewanella violacea (strain JCM 10179 / CIP 106290 / LMG 19151 / DSS12)	Proteobacteria			-2.18	-2.71		-0.74				-3.18	-3.84		-1.59		0.69		5.54	15.35	22.36
1166016	Pectobacterium sp. (strain SCC3193)	Proteobacteria			0.75	-3.45	-1.69	-1.15				-7.02	-7.53		-6.13		2.95		8.51	15.66	19.01
393305	Yersinia enterocolitica serotype O:8 / biotype 1B (strain 8081)	Proteobacteria			-0.33	-3.37	-3.07	-2.21				-6.87	-9.56		-5.14		0.4		6.02	14.9	17.97
994476	Yersinia enterocolitica subsp. palearctica serotype O:9 / biotype 3 (strain 105.5R(r))	Proteobacteria			-0.27	-3.21	-2.68	-2.06				-7.65	-9.25		-4.84		0.61		6.53	15.28	20.73
637382	Yersinia pestis (strain D106004)	Proteobacteria			-0.46	-3.67	-5.02	0.28				-9.17	-10.84		-6.75		1.07		4.72	12.88	19.09
637385	Yersinia pestis (strain D182038)	Proteobacteria			-0.44	-3.62	-4.83	0.39				-8.99	-10.58		-6.62		1.15		4.98	13.24	19.53
637386	Yersinia pestis (strain Z176003)	Proteobacteria			-0.47	-3.68	-5.14	0.24				-9.29	-10.97		-6.96		0.01		4.59	12.65	18.81
1087448	Exiguobacterium antarcticum (strain B7)	Firmicutes			0.36	-1.81		2.71				-1.2	-3.34		-3.14				5.71	16.68	22.15
557433	Lactobacillus reuteri (strain JCM 1112)	Firmicutes			-1.8							-5.27	-6.55		0.21				4.7	13.41	21.84
716541	Enterobacter cloacae subsp. cloacae (strain ATCC 13047 / DSM 30054 / NBRC 13535 / NCDC 279-56)	Proteobacteria			-0.13	-3.59	-1.23	-1.64				-8.24	-3.92		0.2		0.67		9.03	14.77	19.77
41514	Salmonella arizonae (strain ATCC BAA-731 / CDC346-86 / RSK2980)	Proteobacteria			-0.39	-3.49	0.88	-1.81				-2.63	-2.96		0.1		0.77		10.17	15.52	20.82
585394	Roseburia hominis (strain DSM 16839 / NCIMB 14029 / A2-183)	Firmicutes			-4.77	-1.89	-0.08	-0.72			2	-2.94							6.91	12.71	24.09
290338	Citrobacter koseri (strain ATCC BAA-895 / CDC 4225-83 / SGSC4696)	Proteobacteria			-0.38	-3.32	0.22	-1.71				-0.89	-2.87		-4.88		0.92		8.37	16.78	17.99
585395	Escherichia coli O103:H2 (strain 12009 / EHEC)	Proteobacteria			-1.57	-3.75	0.35	-0.81				-9.21	-3.69		-5.8		0.46		8.68	18.4	12.87
316401	Escherichia coli O78:H11 (strain H10407 / ETEC)	Proteobacteria			-1.62	-3.81	0.26	0.02				-9.48	-3.85		-5.95		0.29		8.45	18.07	13.56
431946	Escherichia coli O150:H5 (strain SE15)	Proteobacteria			-1.66	-3.87	-0.05	-2.16				-9.48	-4.14		-5.91		0.03		8.56	17.6	12.78
595496	Escherichia coli (strain K12 / MC4100 / BW2952)	Proteobacteria			-1.65	-3.85	-0.12	-2.15				-9.41	-4.16		-5.99		0.01		8.48	17.5	12.59
316385	Escherichia coli (strain K12 / DH10B)	Proteobacteria			-1.63	-3.83	0.02	-2.09				-9.27	-3.98		-5.87		0.08		8.64	17.74	12.93
405955	Escherichia coli O1:K1 / APEC	Proteobacteria			-1.9	-3.97	-0.39	-2.33				-10.08	-4.43		-6.56		-0.14		7.64	17.26	12.38
585396	Escherichia coli O111:H- (strain 11128 / EHEC)	Proteobacteria			-1.51	-3.55	0.7	-0.64				-9.12	-3.39		-5.69		0.62		9.11	19.06	14.64
573235	Escherichia coli O26:H11 (strain 11368 / EHEC)	Proteobacteria			-1.52	-3.61	0.71	-1.67				-9.12	-3.41		-5.6		0.65		8.95	18.96	14.45
409438	Escherichia coli (strain SE11)	Proteobacteria			-1.54	-3.69	0.59	-1.74				-8.11	-3.49		-5.53		0.48		8.95	18.73	14.19
701177	Escherichia coli O55:H7 (strain CB9615 / EPEC)	Proteobacteria			-1.57	-3.7	0.51	-1.81				-9.54	-3.67		-5.87		0.42		9.91	18.46	13.94
574521	Escherichia coli O127:H6 (strain E2348/69 / EPEC)	Proteobacteria			-1.52	-3.69	0.41	-1.83				-9.2	-3.74		-5.94		0.32		8.83	18.36	15.6
885275	Escherichia coli (strain 'clone D i14')	Proteobacteria			-1.65	-3.63	0.64	-1.99				-9.17	-3.6		-5.4		0.36		9.08	18.72	16.37
885276	Escherichia coli (strain 'clone D i2')	Proteobacteria			-1.65	-3.63	0.64	-1.99				-9.17	-3.6		-5.4		0.36		9.08	18.72	16.37
444450	Escherichia coli O157:H7 (strain EC4115 / EHEC)	Proteobacteria			-1.37	-3.42	1.17	-0.5				-8.85	-2.97		-5.29		1.87		10.67	19.69	15.48
544404	Escherichia coli O157:H7 (strain TW14359 / EHEC)	Proteobacteria			-1.46	-3.55	0.87	-0.64				-9.2	-3.27		-5.57		1.72		10.23	19.1	14.79
373384	Shigella flexneri serotype 5b (strain 8401)	Proteobacteria			0.42	-3.71	0.41	-2.01				-7.81	-3.58		-5.63		0.26		8.6	18.65	13.94
591020	Shigella flexneri serotype X (strain 2002017)	Proteobacteria			0.57	-3.34	1.51	-1.6				-7.23	-2.56		-4.96		0.86		9.57	20.51	16.44
321314	Salmonella choleraesuis (strain SC-B67)	Proteobacteria			1.5	-3.47	0.74	-1.79				-8.28	-3.96		-4.85		0.68		11.08	16.24	16.06
1016998	Salmonella paratyphi B (strain ATCC BAA-1250 / SPB7)	Proteobacteria			-1.13	-2.92	2.42	-0.98				-6.96	-2.24		-3.21		0.68		14.26	19.05	20.92
1081093	Salmonella pullorum (strain RKS5078 / SGSC2294)	Proteobacteria			-1.35	-3.29	1.27	-1.66				-7.79	-3.58		-4.37		-0.08		11.83	18.96	17.95
588858	Salmonella typhimurium (strain 14028s / SGSC 2262)	Proteobacteria			-1.3	-3.13	1.83	-1.31				-7.44	-2.83		-3.84		0.36		12.46	18.17	19.73
476213	Salmonella paratyphi C (strain RKS4594)	Proteobacteria			-1.42	-3.47	0.89	-1.73				-8.24	-3.93		-4.74		-0.27		11.34	16.33	18.25
909946	Salmonella typhimurium (strain 4/74)	Proteobacteria			-1.54	-3.63	0.42	-1.97				-8.62	-4.26		-5.13		-0.52		10.75	15.73	16.46
990282	Salmonella typhimurium (strain ATCC 68169 / UK-1)	Proteobacteria			-1.59	-3.73	0.11	-2.14				-8.86	-4.6		-5.36		-0.65		10.47	15.06	15.64
216597	Salmonella typhimurium (strain SL1344)	Proteobacteria			-1.61	-3.76	0.04	-2.13				-8.9	-4.63		-5.42		-0.65		10.33	15.09	15.61
767463	Streptococcus thermophilus (strain ND03)	Firmicutes			-1.43	-1.13		5.09	4.64	2.94		-2.91				1.32	-0.52		4.35	15.01	27.75
929556	Solitalea canadensis (strain ATCC 29591 / DSM 3403 / NBRC 15130 / NCIMB 12057 / USAM 9D)	Bacteroidetes			0.11	-3.07		2.03				-9.82			5.22				-0.62	14.57	14.63
273075	Thermoplasma acidophilum (strain ATCC 25905 / DSM 1728 / JCM 9062 / NBRC 15155 / AMRC-C165)	Euryarchaeota				0.39						-9			-6.25					12.83
525919	Anaerococcus prevotii (strain ATCC 9321 / DSM 20548 / JCM 6508 / PC1)	Firmicutes										-5.03					-6.22		8.31	12.32	14.23
163164	Wolbachia pipientis wMel	Proteobacteria									6.99	-0.35	-3.12							16.98	8.27
215689	Erwinia sp. (strain Ejp617)	Proteobacteria			-1.23	-3.47	-2.48	-2.14				0.52	-7.92		-2.74		1.83		4.7	16.46	22.7
1203670	Streptococcus agalactiae serotype Ia (strain GD201008-001)	Firmicutes			-1.77				1.74	-1.95		-4.78				-4.3	-2.77		5.36	7.79	17.96
211110	Streptococcus agalactiae serotype III (strain NEM316)	Firmicutes			-1.75				1.36	-2.32		-5.18				-4.87	-2.8		5.09	7.63	18.61
208435	Streptococcus agalactiae serotype V (strain ATCC BAA-611 / 2603 V/R)	Firmicutes			-1.7				2.28	-1.13		-4.43				-3.29	-2.5		5.63	8.42	19.76
158190	Sphaerochaeta pleomorpha (strain ATCC BAA-1885 / DSM 22778 / Grapes)	Spirochaetes				-1.46		5.93				-7.48			2.49					13.58
768486	Enterococcus hirae (strain ATCC 9790 / DSM 20160 / JCM 8729 / LMG 6399 / NBRC 3181 / NCIMB 6459 / NCDO 1258)	Firmicutes			-1.81				4.39	-2.91	-0.44	-3.62	-2.85		3.22	0.63				16.21	2
985665	Paenibacillus terrae (strain HPL-003)	Firmicutes			-0.35	-2.81		1				-4	1.16		0.38		-6.68		8.68	12.32	8.37
291272	Blochmannia pennsylvanicus (strain BPEN)	Proteobacteria			-3.13	-2.58		3.65					-4.1		1.75		1.63			11.24	3.03
859654	Blochmannia vafer (strain BVAF)	Proteobacteria			-3.27	-2.5		5.79							4.07		2.95			11.86	5.38
688245	Comamonas testosteroni (strain CNB-2)	Proteobacteria			-2.1	-3.06	-3.83	3.75				-3.01	-3.72		1.32		4.11			7.84	1.95
160491	Streptococcus pyogenes serotype M5 (strain Manfredo)	Firmicutes			-1.83		1.13		3.16	3.16	-4.91	1.16	-4.59			-1.93				12.91	22.83
381764	Fervidobacterium nodosum (strain ATCC 35602 / DSM 5306 / Rt17-B1)	Thermotogae				-2.02						-2.02	-3.22		8.29					13.61
568814	Streptococcus suis (strain BM407)	Firmicutes			-1.76		1.59		1.09	-0.48	-1.38	-4.48	-5.31			-0.78	-6.66		5.13	11.37	14.12
568813	Streptococcus suis (strain SC84)	Firmicutes			-1.75		1.56		0.99	-0.61	-1.39	-4.44	-5.29			-0.86	-6.67		5.18	11.27	13.91
862908	Bacteriovorax marinus (strain ATCC BAA-682 / DSM 15412 / SJ)	Proteobacteria							-2.55	0.29		-6.34			9.99	-3.6				17.94	13.9
511691	Streptococcus mutans serotype c (strain NN2025)	Firmicutes			-1.7	-1.65		4.08	4.91	-5.41		-1.66				-2.68	-2.37		3.13	9.81	23.24
367928	Bifidobacterium adolescentis (strain ATCC 15703 / DSM 20083 / NCTC 11814 / E194a)	Actinobacteria				-2.96		2.72				-1.81	1.14		5.05		0.94			11.78	19.71
553482	Streptococcus equi subsp. equi (strain 4047)	Firmicutes			-1.87		-0.11		1.98	2.72	1.3	-1.72	-6.42			-3.38				10.16	22.92
869269	Streptococcus pneumoniae serotype 1 (strain INV104)	Firmicutes			-1.76	-0.84	-0.36		1.08	-1.68	0.72	-3.59	-7.69			-1.82	-0.63			9.27	22.15
869216	Streptococcus pneumoniae serotype 14 (strain INV200)	Firmicutes			-1.73	-0.79	-0.9		1.96	-0.82	1.37	-2.07	-7.21			-0.77	-0.36			10.24	23.89
561276	Streptococcus pneumoniae (strain ATCC 700669 / Spain 23F-1)	Firmicutes			-1.75	-0.82	-0.92		1.69	-1.24	1.87	-2.53	-7.43			-1.09	-0.4			9.94	23.22
512566	Streptococcus pneumoniae serotype 19F (strain G54)	Firmicutes			-1.63	-0.6	0.72		3.41	0.71	2.5	-1.31	-6.58		3.74	1.09	0.06			11.53	25.46
435590	Bacteroides vulgatus (strain ATCC 8482 / DSM 1447 / NCTC 11154)	Bacteroidetes			-4.82	-4.03		-0.38				-7.58			-1.41				5.59	12.31
515619	Eubacterium rectale (strain ATCC 33656 / VPI 0990)	Firmicutes			-4.36	-1.51		1.05				-6.17							7.38	14.03
435591	Parabacteroides distasonis (strain ATCC 8503 / DSM 20701 / NCTC 11152)	Bacteroidetes			-4.43	-3.66		0.22				-6.65			1.8				5.11	14.24
502558	Eggerthella sp. (strain YY7918)	Actinobacteria			-5.23			3.73				-3.63			1.52				8.14	12.94
1042156	Clostridium sp. (strain SY8519)	Firmicutes			-4.95	-2.83		1.63				-4.96							13.14	11.19
212042	Anaplasma phagocytophilum (strain HZ)	Proteobacteria									11.02	-0.27	1.78							22.3	6.32
343509	Sodalis glossinidius (strain morsitans)	Proteobacteria			0.65	-2.84	-4.15	-0.83				-1.9	-6.43		-6.42		2.28		10.2	15.88	14.77
479436	Veillonella parvula (strain ATCC 10790 / DSM 2008 / JCM 12972 / Te3)	Firmicutes			-3.37	-2.06		-0.1				-7.51							6.72	9.9	8
334413	Finegoldia magna (strain ATCC 29328)	Firmicutes							5.6	1.62		-7.35				-2.1				13.23	5.21
295405	Bacteroides fragilis (strain YCH46)	Bacteroidetes			-3.39	-3.35		0.61				-5.36	7.15		1.15				5.49	14.47
929562	Emticicia oligotrophica (strain DSM 17448 / GPTSA100-15)	Bacteroidetes			0.89	-2.32	-4.3	0.91				-5.62	-1.31		-1.4				4.57	12.85	4.6
278197	Pediococcus pentosaceus (strain ATCC 25745 / 183-1w)	Firmicutes	-0.17	5.43			-0.4					-3.98	0.96		-4.05					11.63	18.46
748449	Halobacteroides halobius (strain ATCC 35273 / DSM 5150 / MD-1)	Firmicutes			-2.37	-1.52		2.46				-7.07	1.41		4.17				8.33	7.8	15.27
998820	Lactobacillus casei (strain BD-II)	Firmicutes			-1.11	-2.09			2.21	4.05		-2.42	1.93		0.34	-6.93	-1.59		3.92	20.06
999378	Lactobacillus casei (strain LC2W)	Firmicutes			-1.11	-2.08		-0.29	2.22	4.08		-2.37	1.98		0.46	-6.95	-1.61		3.98	20.08
498216	Lactobacillus casei (strain Zhang)	Firmicutes			-1.1	-2.18		-0.55	-0.67	4.31		-2.69	1.32		-0.1	-8.34	-1.92		3.57	19.17
568703	Lactobacillus rhamnosus (strain ATCC 53103 / GG)	Firmicutes			-1.21	-2.28		-0.85	1.23	3.23		-3.79	0.9		1.4	-7.81	-1.81		2.8	16.01
568704	Lactobacillus rhamnosus (strain Lc 705)	Firmicutes			-1.18	-2.24		0.21	1.29	3.31		-3.84	1.05		1.68	-7.66	-1.78		3.09	17.13
272626	Listeria innocua serovar 6a (strain CLIP 11262)	Firmicutes			-1.8	-1.83		3.71	-2.93	0.49		-4.22	-4.37		-1.16	-6.34	-2.13	-0.26	2.82	15.26
653938	Listeria monocytogenes serotype 1/2a (strain 08-5578)	Firmicutes			-1.86	-1.81		3.67	0.11	-0.38		-3.99	-3.39		-0.68	-6.27	-2.27	1.82	2.96	15.16
637381	Listeria monocytogenes serotype 1/2a (strain 08-5923)	Firmicutes			-1.88	-1.81		3.63	-0.07	-0.53		-3.94	-3.4		-0.59	-6.5	-2.31	1.75	2.96	14.97
393133	Listeria monocytogenes serotype 1/2a (strain 10403S)	Firmicutes			-1.86	-1.83		3.54	-0.53	-0.98		-4.1	-3.52		-0.78	-7.11	-2.42	0.35	2.78	14.56
169963	Listeria monocytogenes serovar 1/2a (strain ATCC BAA-679 / EGD-e)	Firmicutes			-1.86	-1.85		3.55	-0.55	-1		-4.15	-3.58		-0.93	-7.1	-2.41	0.28	2.82	14.58
1030009	Listeria monocytogenes serotype 4a (strain M7)	Firmicutes			-1.81	-1.77		3.76	0.32	0.12		-4.7	-3.23		-0.38	-5.94	-1.06	1.02	3.08	15.38
568819	Listeria monocytogenes serotype 4b (strain CLIP80459)	Firmicutes			-1.89	-1.91		2.46	-1.98	-1.38		-5.46	-3.7		-1.1	-6.63	-2.53	-0.13	2.63	14.25
881621	Listeria ivanovii (strain ATCC BAA-678 / PAM 55)	Firmicutes			-1.93	-1.88		3.51	-4.66	1.36		-2.25	-2.78		-3.02	-7.64	-2.53	0.26	4.67	15.47
272947	Rickettsia prowazekii (strain Madrid E)	Proteobacteria							-5.73	-4.38	3.81	-5.24				-4.78				12.85	3.74
257363	Rickettsia typhi (strain ATCC VR-144 / Wilmington)	Proteobacteria							-4.59	-6.33	3.85	-5.37				-4.55				14.06	4.73
509193	Thermoanaerobacter brockii subsp. finnii (strain ATCC 43586 / DSM 3389 / AKO-1)	Firmicutes			-1.41	-1.19	-1.48	2.67				-2.7	1.33		5.93			1.57	8.05	8.39	9.68	2.87
583358	Thermoanaerobacter mathranii (strain DSM 11426 / CIP 108742 / A3)	Firmicutes			-1.43	-1.35	-1.56	1.66				-3.12	1.15		7.66			1.17	9.26	12.22	9.43	3.01
573062	Thermoanaerobacter sp. (strain X513)	Firmicutes			-1.45	-1.18	-1.42	2.71				-2.8	1.45		6.16			1.52	8.28	12.25	9.47	3.14
580331	Thermoanaerobacter italicus (strain DSM 9252 / Ab9)	Firmicutes			-1.47	-1.34	-1.51	1.63	2.04	0.45		-3.27	1.21		6.49	-2.56	-1.73	1.33	9.27	12.42	9.58	4.03
273068	Thermoanaerobacter tengcongensis (strain DSM 15242 / JCM 11007 / NBRC 100824 / MB4)	Firmicutes			-1.28	-1.36		0.72				-3.03			9.69			1.17	9.06	13.42	9.45
1094508	Thermoanaerobacterium saccharolyticum (strain DSM 8691 / JW/SL-YS485)	Firmicutes				-1.28		0.83				-4.23	0.02		8.37			1.54	9.24	16.13	11.73
340099	Thermoanaerobacter pseudethanolicus (strain ATCC 33223 / 39E)	Firmicutes			-1.4	-1.19	-1.45	2.66	3.07	-2.96		-2.72	1.31		5.91	-1.08	-2.76	1.57	8.01	8.41	9.7	2.86
399726	Thermoanaerobacter sp. (strain X514)	Firmicutes			-1.45	-1.17	-1.4	2.71	3.02	-1.91		-2.78	1.45		6.22	-1.13	-2.73	1.57	8.32	9.32	9.53	3.19
355277	Leptospira borgpetersenii serovar Hardjo-bovis (strain JB197)	Spirochaetes			1.24	-0.44		3.38				-1.2						9.03	11.09	14.46	11.76
355276	Leptospira borgpetersenii serovar Hardjo-bovis (strain L550)	Spirochaetes			1.22	-0.45		3.35				-1.3						8.93	10.05	14.43	11.69
267671	Leptospira interrogans serogroup Icterohaemorrhagiae serovar copenhageni (strain Fiocruz L1-130)	Spirochaetes			0.2	-0.55		5.64				-0.96						6.08	9.05	15.71	10.58
573825	Leptospira interrogans serogroup Icterohaemorrhagiae serovar Lai (strain IPAV)	Spirochaetes			0.22	-0.56		5.66				-1.02						6.02	9.06	15.59	11.46
189518	Leptospira interrogans serogroup Icterohaemorrhagiae serovar Lai (strain 56601)	Spirochaetes			0.22	-0.56		5.66				-0.99			6.33			6.05	9.06	15.61	11.47
644284	Arcanobacterium haemolyticum (strain ATCC 9345 / DSM 20595 / NBRC 15585 / NCTC 8452 / 11018)	Actinobacteria			-2.43						0.4	-4.14	8.54						8.05	8.49
926562	Owenweeksia hongkongensis (strain DSM 17368 / JCM 12287 / NRRL B-23963)	Bacteroidetes			0.16	-4.18		-0.44				-7.42			10.91				-2.9	14.5
190486	Xanthomonas axonopodis pv. citri (strain 306)	Proteobacteria			0.9	-4.43	-5.29	-1.94	4.07	3.13		-3.21	0.41			-4.04			3.19	8.33	9.01
314565	Xanthomonas campestris pv. campestris (strain 8004)	Proteobacteria			1.03	-4.41	-4.27	-2.83	5.13	2.29		-2.91	0.6			-2.81			2.89	9.86	10.36
190485	Xanthomonas campestris pv. campestris (strain ATCC 33913 / NCPPB 528 / LMG 568)	Proteobacteria			1.01	-4.47	-4.42	-2.89	4.81	2.17		-2.99	0.45			-3.16			2.63	9.44	9.77
342109	Xanthomonas oryzae pv. oryzae (strain MAFF 311018)	Proteobacteria			0.74	-4.21	-2.99	-2.03	6.59	4.1		-4.44	1.31			-1.44			4.32	9.99	13.22
291331	Xanthomonas oryzae pv. oryzae (strain KACC10331 / KXO85)	Proteobacteria			-3.72	-4.14	-2.41	-2.63	6.86	4.4		-4.14	1.04			-0.97			8.89	9.87	13.2
360094	Xanthomonas oryzae pv. oryzae (strain PXO99A)	Proteobacteria			1.12	-3.68	-1.22	-1.3	7.87	5.35		-3.67	2.63			1.89			6.74	12.33	16.92
945713	Ignavibacterium album (strain DSM 19864 / JCM 16511 / NBRC 101810 / Mat9-16)	Ignavibacteriae			3.5	-2.67		0.85	-2.6	3.7		-4.82	-0.85		3.15	-1.36				19.08	7.74
591365	Streptococcus intermedius (strain JTH08)	Firmicutes			-1.89				2.63	-7.55		-3.42				-4.68	0.86			11.11	21.27
634504	Bartonella grahamii (strain as4aup)	Proteobacteria										4.56	-3.11		-0.48				12.44	14.89
880591	Ketogulonicigenium vulgare (strain Y25)	Proteobacteria			-0.16	-0.07		0.92	-2.44	3.4		3.07	-1.7		2.48	-2.83			12.74	17.28
521006	Neisseria gonorrhoeae (strain NCCP11945)	Proteobacteria			-1.77	1.13		2.77				-1.82	5.62		5.17		5.78			12.86	19.34
1085623	Glaciecola nitratireducens (strain JCM 12485 / KCTC 12276 / FR1064)	Proteobacteria			-1.15	-2.72		1.17				-6.68	-5.46		7.01				8.95	13.47	20.33
455632	Streptomyces griseus subsp. griseus (strain JCM 4626 / NBRC 13350)	Actinobacteria			-0.63	-3.13	-10.35	6.08	-3.54	3.14		1.05	8.01		2.87	-1.43	4.12	2.38	5.16	13.73
511995	Azobacteroides pseudotrichonymphae genomovar. CFP2	Bacteroidetes				-2.17		4.41				-1.95			-7.1					13.03	5.02
861208	Agrobacterium sp. (strain H13-3)	Proteobacteria			1.54	-0.85		3.8				-0.26	5.37		6.89				20.98	19.57
176299	Agrobacterium tumefaciens (strain C58 / ATCC 33970)	Proteobacteria			1.52	-0.88		4.77				-1.26	5.32		6.93				17.64	19.36
557760	Rhodobacter sphaeroides (strain KD131 / KCTC 12085)	Proteobacteria			2.33	0.72		5				0.92	0.34		4.82				20.82	20.62	4.36
138119	Desulfitobacterium hafniense (strain Y51)	Firmicutes				-1.62		1.85				-6.03			7.37				8.68	10.49
363253	Lawsonia intracellularis (strain PHE/MN1-00)	Proteobacteria				-3.06	4.62					-1.35			6.6				4.54	10.14
932677	Pantoea ananatis (strain AJ13355)	Proteobacteria			-2.49	-4.08	-5.03	-1.97				-1.3	-8.19		-3.9		-0.29		4.24	13.97	10.95
706191	Pantoea ananatis (strain LMG 20103)	Proteobacteria			-1.45	-3.89	-4.48	-1.67				-0.77	-7.55		-2.6		-0.12		4.92	15.18	11.32
458233	Macrococcus caseolyticus (strain JCSC5402)	Firmicutes			-2.07				9.8	-1.86		-3.9	-1.19		2.97	-0.81		-3.69	2.07	12.42	16.67
580327	Thermoanaerobacterium thermosaccharolyticum (strain ATCC 7956 / DSM 571 / NCIB 9385 / NCA 3814)	Firmicutes			1.16	-1.23	0.26	1.79	3.28	-5.28		-4.67	0.07		4.76	1.55		1.57	10.8	10.86	11.78	6.78
336407	Rickettsia bellii (strain RML369-C)	Proteobacteria		-5.65					3.38	-2.72	1.44	-3.69	-2.02			-3.63				18.83	10.08
1162668	Leptospirillum ferrooxidans (strain C2-3)	Nitrospirae				-1.75	-5.33	2.93					2.44		8.6			3.76	19.23	12.15
1082931	Pelagibacterium halotolerans (strain JCM 15775 / CGMCC 1.7692 / B2)	Proteobacteria			1.87	-2.89		5.15				1.84	1.65		9.23				17.35	12.9
283942	Idiomarina loihiensis (strain ATCC BAA-735 / DSM 15497 / L2-TR)	Proteobacteria			2.2	-3.51		-0.12				-5.31	-8.99		5.49					12.13	22.97
526222	Desulfovibrio salexigens (strain ATCC 14822 / DSM 2638 / NCIB 8403 / VKM B-1763)	Proteobacteria			2.56	-0.53	-2.81	3.83				-0.98	0.61	3.77	6.17		4.14		6.03	13.03	8.64	6.47
748280	Pseudogulbenkiania sp. (strain NH8B)	Proteobacteria			3.93	-0.49		0.53				-3.64	-1.9		-5.01		3.52		14	16.53	23.44
243265	Photorhabdus luminescens subsp. laumondii (strain TT01)	Proteobacteria			1.41	-3.41		4.28				-10.38	-6.46		-2.93		0		7.31	15.53	8.76
272562	Clostridium acetobutylicum (strain ATCC 824 / DSM 792 / JCM 1419 / LMG 5710 / VKM B-1787)	Firmicutes			-3.67	-1.26		0.9				-4.06			13.29				4.76	14.64
863638	Clostridium acetobutylicum (strain EA 2018)	Firmicutes			-3.64	-1.25		0.93				-3.94			13.51				4.83	14.8
515620	Eubacterium eligens (strain ATCC 27750 / VPI C15-48)	Firmicutes			-3.67	-1.39		3.16				-6.49					3		8.99	18.96	17.62
198804	Buchnera aphidicola subsp. Schizaphis graminum (strain Sg)	Proteobacteria			-2.98	0.07		-0.36				-7.88			7.22		4.11	6.58	8.01	14.53	9.71
74109	Photobacterium profundum	Proteobacteria			-2.63	-3.02	-4.22	-1.21				-0.32	-4.16		-4.2		0.21			21.71	9.23
882102	Vibrio anguillarum (strain ATCC 68554 / 775)	Proteobacteria			-0.37	-2.96	-1.99	-2.48				-3.12	-7.44		0.38		-1.54			23.31	10.88
903510	Vibrio furnissii (strain DSM 14383 / NCTC 11218)	Proteobacteria			-2.26	-3.07	-2.62	-2.91				2.86	-6.41		1.43		-0.91			23.33	9.13
886882	Paenibacillus polymyxa (strain SC2)	Firmicutes			-0.33	-2.55		2.35				-2.61	0.86		1.69		7.77		8.85	15.5
633699	Lactobacillus johnsonii (strain FI9785)	Firmicutes									7.06	-7.99	-3.62		8.57					14.03	9.76
572547	Aminobacterium colombiense (strain DSM 12261 / ALA-1)	Synergistetes				-4.07	-4.72	-0.16				-2.58			2.77			1.71	14.04	8.04	12.87
314260	Parvularcula bermudensis (strain ATCC BAA-594 / HTCC2503 / KCTC 12087)	Proteobacteria			4.54	-1.9		2.87				0.35	3.84		-0.82				12.88	12.51	9.54
991905	Polymorphum gilvum (strain LMG 25793 / CGMCC 1.9160 / SL003B-26A1)	Proteobacteria			1.33	-2.05		0.74				-1.03	1.05		3.02				14.48	10.45	9.78
357244	Orientia tsutsugamushi (strain Boryong)	Proteobacteria							-3.98	4.99	0.59	-12.09	-1.65			-5.83				15.17
374833	Neisseria meningitidis serogroup C (strain 053442)	Proteobacteria			-2.09	0.64		1.62				-3.39	2.71		2.96		4.94		18.19	10.3	13.42
177439	Desulfotalea psychrophila (strain LSv54 / DSM 12343)	Proteobacteria			-0.44	3.72		4.63	3.63	-0.89		-1.12	-0.94		6.73	-1.34			9.93	9.88
182217	Helicobacter cetorum (strain ATCC BAA-429 / MIT 00-7128)	Proteobacteria			-1.72	-1.22	-0.35		4.22	-5.65	1.61	-1.42			5.23	-0.46		7.32		16.47
1163745	Helicobacter cetorum (strain ATCC BAA-540 / MIT 99-5656)	Proteobacteria				-1.17	-3.27		2.75	-0.55	-1.79	-1.43			8.29	-2.34		8.45		16.49
907238	Helicobacter pylori (strain India7)	Proteobacteria			-3.32	-1.12	-1.22		0.58	-2.26	1.28	-5.36			8.26	-0.74		11.25		16.93
891391	Lactobacillus acidophilus (strain 30SC)	Firmicutes							-4.68	-2.68		-4.84	-2.33		7.44	-0.75	1.04	9.81		15.29
695560	Lactobacillus amylovorus (strain GRL 1112)	Firmicutes							-4.34	-2.27		-5.9	-2.22		7.48	-0.29	1.21	9.94		15.59
695562	Lactobacillus amylovorus (strain GRL 1118)	Firmicutes							-4.98	-2.86		-6.08	-2.41		7.1	-0.95	0.94	9.52		15.12
1311	Streptococcus agalactiae	Firmicutes							0.47	-2.68		0.81	-5.07			-4.62	-2.45			6.58	15.07
216389	Dehalococcoides sp. (strain BAV1)	Chloroflexi			-2.89	0.97	-0.86	0.56	0.16	0.79	-2.66	2.31	-1.7		3.74	0.71		-0.51	12.29	10.65		6.96
633145	Dehalococcoides sp. (strain GT)	Chloroflexi			-2.83	1.01	-0.7	0.58				2.67			3.87			-0.3	12.33	11.03		4.89
311424	Dehalococcoides sp. (strain VS)	Chloroflexi			-2.05	0.77	-0.08	0.49				1.22			3.73			1.36	10.97	11.48		5.71
434271	Actinobacillus pleuropneumoniae serotype 3 (strain JL03)	Proteobacteria			-2.11	-2.65	-4.75	-0.46	0.76	-0.45		-2.58	-10.16		0.48	-6.13	3.41		13.09	15.1	4.62
1005058	Gallibacterium anatis (strain UMN179)	Proteobacteria			-2.22	-2.71	-4.79	-0.54	-1.67	0.13		-7.61	-11.26		2.31	-7.22	3.68		14.2	17.11	4.38
557723	Haemophilus parasuis serovar 5 (strain SH0165)	Proteobacteria			-1.99	-2.42	-4.54		0.62	3.21		-4.04	-9.85		1.02	-6.16	3.84		8.38	16.38	6.59
537457	Actinobacillus pleuropneumoniae serotype 7 (strain AP76)	Proteobacteria			-2.16	-2.74	-4.83	-0.48	0.4	-0.67	5.1	-3.17	-10.32	-4.59	-0.05	-6.35	3.35	2.22	12.83	14.46	4.11
339671	Actinobacillus succinogenes (strain ATCC 55618 / 130Z)	Proteobacteria	-1.37		-2.39	-2.82	-0.58	-0.67	-1.72	-3.84	5.14	-4.01	-8.28	-4.29	0.18	-6.8	-0.14	1.57	11.19	14.15	5.8
322710	Azotobacter vinelandii (strain DJ / ATCC BAA-1303)	Proteobacteria			0.82	-2.39	-4.89	0.94				1.31	-2.75		-0.52		8.74		16.8	10.96	6.69
379731	Pseudomonas stutzeri (strain A1501)	Proteobacteria			1.56	-2.7	-6.28	1.41				3.97	-3.96		-2.17		8.38		12.19	11.74	2.75
996285	Pseudomonas stutzeri (strain DSM 4166 / CMT.9.A)	Proteobacteria			0.84	-2.59	-4.71	2.73				-1.73	-3.61		-1.83		8.52		13.16	12.19	3.43
96563	Pseudomonas stutzeri (strain ATCC 17588 / DSM 5190 / CCUG 11256 / JCM 5965 / LMG 11199 / NCIMB 11358 / Stanier 221)	Proteobacteria			-0.14	-2.55	-4.44	1.77				-4.64	-3.41		-1.82		8.7		18.41	12.88	4.35
557722	Pseudomonas aeruginosa (strain LESB58)	Proteobacteria			0.7	-2.9	-2.64	1.9				-2.67	-4.99		0.51		7.21		15.05	15.35	-0.21
208963	Pseudomonas aeruginosa (strain UCBPP-PA14)	Proteobacteria			0.68	-2.93	-2.77	1.82				-2.74	-5.18		0.48		7.2		15.85	15.37	-0.43
1001585	Pseudomonas mendocina (strain NK-01)	Proteobacteria			-0.23	-2.65	-3.39	1.72				0.82	-6.41		1.91		6.63		14.05	14.18	5.37
498217	Edwardsiella tarda (strain EIB202)	Proteobacteria			0.22	-3.22	-3.17	-0.1				-4.57	-7.81		-2.6		2.94		12.83	14.19	1.97
554290	Salmonella paratyphi A (strain AKU_12601)	Proteobacteria			-0.57	-3.61	0.32	-2.06				-8.71	-4.38		-5.26		-0.52		11.67	15.51	2.31
295319	Salmonella paratyphi A (strain ATCC 9150 / SARB42)	Proteobacteria			-0.57	-3.65	0.24	-2.1				-8.62	-4.5		-5.17		-0.57		11.59	15.32	1.94
623	Shigella flexneri	Proteobacteria			-0.44	-3.42	1.39	-1.58				-7.5	-2.53	-5.18	-5.21		0.98		9.44	20	5.24
205914	Haemophilus somnus (strain 129Pt)	Proteobacteria			-2.33		-0.47		-1.37	0.64	-0.44	-3.55	-8.84	-4.56	1.16	-9.99	4.37	4.41	11.92	12.95	8.85
228400	Haemophilus somnus (strain 2336)	Proteobacteria			-2.26	-2.57	-0.51		-1.48	1.32	1.3	-4.12	-9	-5.26	0.51	-9.91	5.36	3.91	11.99	12.33	1.7
668336	Aggregatibacter actinomycetemcomitans serotype C (strain D11S-1)	Proteobacteria			-1.89	-2.3			2.24	1.72		-0.28	-4.64		0.61	-2.97	4.17		17.03	19.4	12.07
634176	Aggregatibacter aphrophilus (strain NJ8700)	Proteobacteria			-2.08	-2.58	-2.48	-0.48	0.24	1.85		1.85	-5.31		2.84	-3.35	3.8		15.74	16.35	11.08
221988	Mannheimia succiniciproducens (strain MBEL55E)	Proteobacteria			-2.05	-2.32	-1.94	0.22	0.5	1.61		-3.11	-3.05		1.28	-4.46			14.78	17.32	10.95
862964	Haemophilus influenzae (strain 10810)	Proteobacteria			-2.12	-2.47	-1.21	1.81	-0.01	0.59	5.72	0.95	-6.16		2.65	-5.61	4.74		14.41	17.01	14.17
862965	Haemophilus parainfluenzae (strain T3T1)	Proteobacteria			-2.14	-2.71	-1.93		-4.36	1.76		-2.53	-6.18		-0.78	-7.98	3.4		14.58	15.83	10.07
1132496	Pasteurella multocida (strain HN06)	Proteobacteria			-2.37	-2.68	-1.84	-0.22	-1.84	0.65		1.46	-6.82		-3.63	-6.52	4.49		10.17	13.73	6.53
281310	Haemophilus influenzae (strain 86-028NP)	Proteobacteria			-1.18	-2.53	-1.43	1.68	-0.21	0.11	7.38	-1.31	-6.43	-3.21	1.44	-6.05		7.97	14.09	16.7	12.83
262727	Haemophilus influenzae (strain R2846 / 12)	Proteobacteria			-1.3	-2.63	-1.89	1.34	-0.22	-1.76	2.96	-0.93	-6.9	-3.76	0.8	-7.58	4.35	7.38	13.71	15.93	11.99
262728	Haemophilus influenzae (strain R2866)	Proteobacteria			-2.24	-2.6	-1.62	1.59	-0.69	-0.16	3.1	-0.54	-6.62	-3.49	0.88	-6.67	3.47	7.7	13.97	16.44	13.51
311402	Agrobacterium vitis (strain S4 / ATCC BAA-846)	Proteobacteria			1.23	-1.2		3.09	2.18	2.04		-0.76	0.49		3.17	-10.55			9.53	16.73
218495	Streptococcus uberis (strain ATCC BAA-854 / 0140J)	Firmicutes			-1.68		-1.17		7.04	-2.11	-2.32	-2.02	-3.25			-3.78			7.63	13.33	17.68
1144275	Corallococcus coralloides (strain ATCC 25202 / DSM 2259 / NBRC 100086 / M2)	Proteobacteria			0.55	-2.34		-3.05				-2.3	10.56		5.27			-3.62	7.33	5.58	-1.52
71421	Haemophilus influenzae (strain ATCC 51907 / DSM 11121 / KW20 / Rd)	Proteobacteria			-1.19	-2.54	-1.49	1.65	-0.61	0.1	2.57	-1.14	-6.39	-3.11	0.48	-6.54	3.5	6.89	14.18	17.43	8.63	7.95
591019	Staphylothermus hellenicus (strain DSM 12710 / JCM 10830 / BK20S6-10-b1 / P8)	Crenarchaeota										-9.83					2.65	0.53		27.2	9.95
355278	Leptospira biflexa serovar Patoc (strain Patoc 1 / Ames)	Spirochaetes			1.3	-0.84	-1.78	0.56				-6.12	4.36					5.96	15.12	16.11	10.45
714313	Lactobacillus sanfranciscensis (strain TMW 1.1304)	Firmicutes	-0.18	8.5							4.61	-6.94	-1.86		-5		-1.22			15.21	13.75
457570	Natranaerobius thermophilus (strain ATCC BAA-1301 / DSM 18059 / JW/NM-WN-LF)	Firmicutes			-1.77	-1.56		4.24				-1.59	3		5.58			0.05	7.6	1.2	5.98
926556	Echinicola vietnamensis (strain DSM 17526 / LMG 23754 / KMM 6221)	Bacteroidetes			0.45	-2.61		-0.42				-5.4			4.78		6.91		-0.61	9.34	9.97
630626	Shimwellia blattae (strain ATCC 29907 / DSM 4481 / JCM 1650 / NBRC 105725 / CDC 9005-74)	Proteobacteria			-0.58	-3.88	-0.62	-2.35				-6.91	-5.99		-5.53		0.55		4.9	15.8	32.74
926550	Caldilinea aerophila (strain DSM 14535 / JCM 11387 / NBRC 104270 / STL-6-O1)	Chloroflexi			-2.03	-1.4		2.26				-2.51	-2.03		-4.73			3.99	8.44	8.88
292459	Symbiobacterium thermophilum (strain T / IAM 14863)	Firmicutes			-1.69	-3.48		1.91				-0.39			-1.69			4.66	11.3	5.21
465515	Micrococcus luteus (strain ATCC 4698 / DSM 20030 / JCM 1464 / NBRC 3333 / NCIMB 9278 / NCTC 2665 / VKM Ac-2230)	Actinobacteria			-1.73	-0.95		6.27	-1.6	2.28	-0.58	-1.19	2.65		1.1	2.4	-2.34	5.29	10.42	8.58
483219	Myxococcus fulvus (strain ATCC BAA-855 / HW-1)	Proteobacteria		6.57	0.77	-0.92		-0.75				1.66	8.62		5.83				7.99	7.25	-2.07
903814	Eubacterium limosum (strain KIST612)	Firmicutes			-2.05	-1.45		2.28	5.32	6.22		1.73			5.32	-5.46			9.56	12.18	16.06
717605	Thermobacillus composti (strain DSM 18247 / JCM 13945 / KWC4)	Firmicutes			-1.59	-0.42		-0.59	7.99	4.85		-2.68	2.02		5.28	-1.48	2.48	-1.76	9.73	11.03	19.42
880070	Cyclobacterium marinum (strain ATCC 25205 / DSM 745)	Bacteroidetes			0.52	0.35		1.42				-8.21			11.62		10.38		1.58	10.91	10.94
891968	Anaerobaculum mobile (strain ATCC BAA-54 / DSM 13181 / NGA)	Synergistetes				-2.84	-7.14	3.37				-3.6			6.14			2.76	13.62	4.25
365046	Ramlibacter tataouinensis (strain ATCC BAA-407 / DSM 14655 / LMG 21543 / TTB310)	Proteobacteria			0.11	-2.88	-4.15	4.82				-3.54	-4.3		0.95				11.1	3.46	-2.73
233412	Haemophilus ducreyi (strain 35000HP / ATCC 700724)	Proteobacteria			-1.99							-1.45	-6.37		0.68				11.24		6.91
415426	Hyperthermus butylicus (strain DSM 5456 / JCM 9403)	Crenarchaeota					-1.21				0.24	-6.08	-0.61						13.07
178306	Pyrobaculum aerophilum (strain ATCC 51768 / IM2 / DSM 7523 / JCM 9630 / NBRC 100827)	Crenarchaeota				0.27		3.18				-6.59						1.86	16.45
767455	Lactobacillus delbrueckii subsp. bulgaricus (strain ND02)	Firmicutes			-2.12							-5.3	-5.35		3.22				9.22
573370	Desulfovibrio magneticus (strain ATCC 700980 / DSM 13731 / RS-1)	Proteobacteria			3.61	-0.67	-3.62	2.82				-2.65			3.61				19.03	7.8
525146	Desulfovibrio desulfuricans (strain ATCC 27774 / DSM 6949)	Proteobacteria			-3.45	-0.35	-5.75	4.42				1.8			1.83		1.11	0.38	14.9	7.53
385025	Cycloclasticus sp. (strain P1)	Proteobacteria			-1.24	-1.65	-3.51	0.78				-3.68	-5.44		-4.41		5.8	6.74	8.86	13.96
340322	Corynebacterium glutamicum (strain R)	Actinobacteria			1.98	-3.46	-6.13	4.54				-2.03	4.71		0.32		1.75		17.62	13.42
937777	Deinococcus peraridilitoris (strain DSM 19664 / LMG 22246 / CIP 109416 / KR-200)	Deinococcus-Thermus			0.03	-3.33	-5.05	5.92				-3.08			-1.98			-4.38	13.88	12.12
523791	Kangiella koreensis (strain DSM 16069 / KCTC 12182 / SW-125)	Proteobacteria		2.49	-0.88	-3.22	1.23	-1.25				-8.82	-6.85	-1.23						0.91	7.82
857087	Methylomonas methanica (strain MC09)	Proteobacteria			-0.5	-1.39	-5.44	-0.59				-5.01	-4.71		0.78		5.37	1.49	13.08	11.08	20.46
374847	Korarchaeum cryptofilum (strain OPF8)	Korarchaeota			2.49	-1.37	-3.31					-8.37	0.46		1.5		0.13	1.91	18.26	17.91	16.32
269799	Geobacter metallireducens (strain GS-15 / ATCC 53774 / DSM 7210)	Proteobacteria			-3.23	1.47	-8.02	1.07				-2.61	5.34						6.56	7.44	2.6
243231	Geobacter sulfurreducens (strain ATCC 51573 / DSM 12127 / PCA)	Proteobacteria				1.63	-6.79	1.09				-1.84	4.67		8.27				6.39	6.61
663917	Geobacter sulfurreducens (strain DL-1 / KN400)	Proteobacteria				1.63	-6.79	1.07				-1.84	4.7		8.33				6.33	6.5
370438	Pelotomaculum thermopropionicum (strain DSM 13744 / JCM 10971 / SI)	Firmicutes			-0.77	2.08		6.01				4.15	5.08		3.27				19.75	11.74
1278073	Myxococcus stipitatus (strain DSM 14675 / JCM 12634 / Mx s8)	Proteobacteria			0.41	-2.49		-2.34				0.85			7.48				7.73	5.12	-5
765177	Desulfurococcus mucosus (strain ATCC 35584 / DSM 2162 / JCM 9187 / O7/1)	Crenarchaeota			2.85	-1.32	-5.72					-7.71		-0.65				8.29		29.07	7.73
1184251	Thermogladius cellulolyticus (strain 1633)	Crenarchaeota				-1.28	-4.39	4.64				-6.94						5.2		22.67	9.82
450851	Phenylobacterium zucineum (strain HLK1)	Proteobacteria			2.47	-2.79		1.94	3.16	2.92		-2.89	0.74		-0.11	-2.68			7.7	8.08
205920	Ehrlichia chaffeensis (strain Arkansas)	Proteobacteria									8.67	-0.34	8.61		3.59				5.04	20.48	12.85
272559	Bacteroides fragilis (strain ATCC 25285 / NCTC 9343)	Bacteroidetes			-3.47	-1.59		0.35			-3.63	-6.32			-0.04		-7.87	3.63	4.87	13.08
442563	Bifidobacterium animalis subsp. lactis (strain AD011)	Actinobacteria			-3.59	-2.72	-7.67	-0.59			5	0.6	1.99		3.08		2.9		15.04		15.09
226186	Bacteroides thetaiotaomicron (strain ATCC 29148 / DSM 2079 / NCTC 10582 / E50 / VPI-5482)	Bacteroidetes			-3.76	-4.32		-1.07				-8.5			-1.04				4.28	11.57		9.59
190650	Caulobacter crescentus (strain ATCC 19089 / CB15)	Proteobacteria		5.18	1.59	-3.57		2.15				-1.69	1.57		-1.41		7.66		6.27	17.9	18.24
886293	Singulisphaera acidiphila (strain ATCC BAA-1392 / DSM 18658 / VKM B-2454 / MOB10)	Planctomycetes				-2.69		0.17				-3.3	2.7		-4.33		5.99		12.53	8.21
246195	Dichelobacter nodosus (strain VCS1703A)	Proteobacteria					-11.24					-5.68								13.18	27.11
423212	Legionella pneumophila serogroup 1 (strain 2300/99 Alcoy)	Proteobacteria		1.67	-0.82	-2.66	-6.15	-0.89			6.33	-7.05	1.33					4.55	3.61	14.48	21.58	4.45
272624	Legionella pneumophila subsp. pneumophila (strain Philadelphia 1 / ATCC 33152 / DSM 7513)	Proteobacteria		0.89	-0.1	-2.91	-6.78	-1.35			5.63	-7.99	0.6					4.56	3.9	13.5	20.56
749927	Amycolatopsis mediterranei (strain U-32)	Actinobacteria			-1.46	-1.1	-5.84	4.74	3.98	-0.88		0.66	2.97		4.86	1.33		3.68	11.75	5.83	15.64
745277	Rahnella aquatilis (strain ATCC 33071 / DSM 4594 / JCM 1683 / NBRC 105701 / NCIMB 13365 / CIP 78.65)	Proteobacteria			-1.35	-3.6		1.74				-3.28	-8.63		-4.92		0.07		19.51	18.7	14.66
196600	Vibrio vulnificus (strain YJ016)	Proteobacteria			-2.32	-3.01	-1.96	-2.34				-2.78	-6.22		-3.05		-1.52		18.46	23.22	10.61
183190	Xylella fastidiosa (strain Temecula1 / ATCC 700964)	Proteobacteria			3.46	-3.66		-0.67	1.25	3.7		-4.75	3.47			1.94	5.61		14.41	11.2	14.01
640081	Azospira oryzae (strain ATCC BAA-33 / DSM 13638 / PS)	Proteobacteria			1.78	0.55	-8.19	0.74				-1.2	-1.49		2.68				8.52	20.71	1.18
743525	Thermus scotoductus (strain ATCC 700910 / SA-01)	Deinococcus-Thermus			-0.22	-2.37	-4.93	0.22				-0.23	2.19		-5.4			5.83	22.51	10.59
300852	Thermus thermophilus (strain HB8 / ATCC 27634 / DSM 579)	Deinococcus-Thermus			-0.18	-2.15	-6.59	-0.54			2.28	0.35	3.69					5.82	19.46	9.28
224915	Buchnera aphidicola subsp. Baizongia pistaciae (strain Bp)	Proteobacteria				0.03		-0.44				-0.2			1.5		4.74	10.83	2.92	13.72	9.35
445932	Elusimicrobium minutum (strain Pei191)	Elusimicrobia			4.16	-2.71	-2.97	0.15				-3.1			11.44			7.73		10.57	8.93
585535	Helicobacter pylori (strain 35A)	Proteobacteria			-3.46	-1.16	-0.33		-1.81	-1.78		-5.88	3.68	-8.31	5.11	-2.3		13.42		16.58	11.41
693745	Helicobacter pylori (strain B8)	Proteobacteria			-3.27	-1.05	-0.79		0.47	-0.42	1.88	-2.77	3.96	-7.33	7.2	1.53		10.91		16.9	13.76
637913	Helicobacter pylori (strain v225d)	Proteobacteria			-3.35	-1.08	0.08		-0.1	-0.83		-4.52	3.04	-8.74	9.02	-0.08		12.83		17.25	13.1
765964	Helicobacter pylori (strain Cuz20)	Proteobacteria			-3.39	-1.12	-0.2		-0.51	-1.49	-0.67	-4.23				-1.07		14.43		16.82	11.52
907240	Helicobacter pylori (strain Gambia94/24)	Proteobacteria			-3.36	-1.14	-0.26		0.53	-0.19	0.3	-3.25			8.38	0.36		12.36		16.99	11.63
794851	Helicobacter pylori (strain Sat464)	Proteobacteria			-3.45	-1.15	-0.25		-0.55	-1.46	-1.6	-2.96			7.33	-1.12		14.52		16.63	10.4
512562	Helicobacter pylori (strain Shi470)	Proteobacteria			-3.37	-1.09	-1.05		-1.13	-1	0.61	-3.63			7.7	-0.18		14.89		17.33	10.99
907237	Helicobacter pylori (strain Lithuania75)	Proteobacteria			-3.36	-1.15	-2.12		-1.36	-1.17	1.5	-3.91			6.59	0.46		12.59		16.08	12.93
765963	Helicobacter pylori (strain PeCan4)	Proteobacteria			-3.37	-1.18	-0.18		-3.44	-0.44	-0.61	-5.07			6.4	0.16		12.47		16.89	12.71
765962	Helicobacter pylori (strain SJM180)	Proteobacteria			-3.4	-1.19	-1.31		0.51	-3.45	-1.83	-3.34			8.23	0.11		12.24		17.76	12.61
907239	Helicobacter pylori (strain SouthAfrica7)	Proteobacteria			-3.4	-1.16	-2.23		-1.4	-1.69	0.37	-2.38			11.29	0.06		11.3		17.03	11.77
391009	Thermosipho melanesiensis (strain BI429 / DSM 12029)	Thermotogae			-1.87	-0.6						-2.16	-1.06		12.61			8.9		15.88	10.54
521045	Kosmotoga olearia (strain TBF 19.5.1)	Thermotogae			-1.4	-1.22	-2.28					-6.22	1.13		17			3.44		14.09	8.87
443254	Marinitoga piezophila (strain DSM 14283 / JCM 11233 / KA3)	Thermotogae			-0.54	-0.71	-5.56					-5.63	0.37		13.74			3.44		15.31	5.13
572479	Halanaerobium praevalens (strain ATCC 33744 / DSM 2228 / GSL)	Firmicutes			-1.99		-1.84				1.81	-4.64	2.27				7.68		5.78	5.83	11.11
399550	Staphylothermus marinus (strain ATCC 43588 / DSM 3639 / F1)	Crenarchaeota	8.64	3.1	3.18	-0.39						-10.26	1.95				2.51	2.16		28.31	11.1
512565	Actinoplanes missouriensis (strain ATCC 14538 / DSM 43046 / CBS 188.64 / JCM 3121 / NCIMB 12654 / NBRC 102363 / 431)	Actinobacteria			-0.25	-0.12	-6.55	5.24	1.87	5.82		0.72	3		4.65	-1.53		-2.3	9.33	9.89
1155766	Enterococcus faecium (strain Aus0004)	Firmicutes			-1.97		-2.22		2.58	-1.48	6.8	-2.32	-2.36		7	-0.89	-4.89			15.06	24.75
443218	Amycolicicoccus subflavus (strain DSM 45089 / DQS3-9A1)	Actinobacteria			2.56	-2.49	-6.08	8.92	-4.53	5.39		-0.98	1.61		2.86	0.81		3.43	11.24	14.81	18.95
561007	Mycobacterium abscessus (strain ATCC 19977 / DSM 44196)	Actinobacteria			-1.48	-1.82	-9.12	6.94	-2.89	8.47		0.44	-2.17		1.18	0.86	1.43	5.81	13.86	14.15	15.17
1048245	Mycobacterium canettii (strain CIPT 140010059)	Actinobacteria			-1.01	-1.03	-9.02	5.33	-3.17	6.26		-0.81	1.35		1.96	-3.67	3.26	7.57	10.98	7.48	9.3
336982	Mycobacterium tuberculosis (strain F11)	Actinobacteria			-1.04	-1	-8.89	5.39	-2.88	6.46		-0.67	1.46		2.07	-3.25	3.3	7.79	10.04	7.84	9.82
419947	Mycobacterium tuberculosis (strain ATCC 25177 / H37Ra)	Actinobacteria			-0.97	-0.89	-8.42	5.54	-2.34	6.77		-0.41	1.69		2.22	-2.58	3.43	8.27	10.53	9.06	10.77
478434	Mycobacterium tuberculosis (strain KZN 1435 / MDR)	Actinobacteria			-0.98	-0.86	-8.34	5.59	-2.08	6.87		-0.42	1.75		2.25	-2.31	3.42	8.35	10.63	8.9	11.11
443149	Mycobacterium tuberculosis (strain CCDC5079)	Actinobacteria			-0.9	-0.86	-8.21	5.65	-1.8	6.97		-0.62	1.85		2.43	-2.07	3.51	8.47	11.09	7.75	11.11
443150	Mycobacterium tuberculosis (strain CCDC5180)	Actinobacteria			-1.02	-1.19	-9.46	5.13	-4.14	5.75		-1.08	1.05		1.8	-4.9	3.05	7.05	9.4	6.62	7.9
216594	Mycobacterium marinum (strain ATCC BAA-535 / M)	Actinobacteria			-1.01	-2.33	-9.07	7.85	-1.75	5.34		-2.46	0.16		1.89	-6.5	4.75	2.07	9.43	5.18	4.59
362242	Mycobacterium ulcerans (strain Agy99)	Actinobacteria			0.01	-1.91	-6.95	8.22	0.37	6.34		-0.09	1.3		1.84	-3.65	5.22	3.8	10.09	13.48	9.08
875328	Mycobacterium sp. (strain JDM601)	Actinobacteria			-2.56	-1.77	-8.8	4.92	2.92	1.75		-2.2	1.18		2.49	-2.59	3.42	9.78	10.87	7.83	15.09
1127134	Nocardia cyriacigeorgica (strain GUH-2)	Actinobacteria			-0.33	-2.72	-8.73	5.87	-1.42	-0.75		-1.43	3.47		1.61	-3.79	3.7	2.89	7.97	15.93	13.66
247156	Nocardia farcinica (strain IFM 10152)	Actinobacteria			-0.38	-2.67	-9.69	5.9	0.41	0.16		-0.68	5.43		1.24	-3.2		3.49	6.91	16.68	11.06
324831	Lactobacillus gasseri (strain ATCC 33323 / DSM 20243)	Firmicutes										-5.1	-4.54					12.76		12.51
471821	Uncultured termite group 1 bacterium phylotype Rs-D17	Elusimicrobia				-1.24		0.16				-9.09			17.13			4.69	9.61	12.11
546414	Deinococcus deserti (strain VCD115 / DSM 17065 / LMG 22923)	Deinococcus-Thermus			1	-3.23	-5.71	3.64	-3.07	9.43		-2.01			-1.82	-11.06	-0.55	-5.23	12.91	11.47
745776	Deinococcus gobiensis (strain DSM 21396 / JCM 16679 / CGMCC 1.7299 / I-0)	Deinococcus-Thermus			0.3	-3.02	-5.97	4.08	1.84	7.83		0.43			-1.7	-12.37			11.08	16.08
994484	Pseudomonas brassicacearum (strain NFM421)	Proteobacteria			0.67	-2.78	-6.16	3.51	-1.64	7.07		-1.13	-5.1		-2.34	-13.55	7.29		16.17	14.89	4.22
223283	Pseudomonas syringae pv. tomato (strain DC3000)	Proteobacteria			0.76	-3.61	-6.8	3.47	-1.43	6.53		-1.62	-5.04		-3.19	-12.63	6.09		17.18	14.54	6.76
1196325	Pseudomonas putida (strain DOT-T1E)	Proteobacteria			0.69	-3.57	-6.43	4.5	2.13	6.41		-0.48	-5.98		-0.74	-12.19			16.05	14.39	4.43
243230	Deinococcus radiodurans (strain ATCC 13939 / DSM 20539 / JCM 16871 / LMG 4051 / NBRC 15346 / NCIMB 9279 / R1 / VKM B-1422)	Deinococcus-Thermus			0.94	-2.27	-4.62	2.58	-5.66	11.89		-2.41			-4.36	-4.86			12.3	9.69
930169	Alcanivorax dieselolei (strain DSM 16502 / CGMCC 1.3690 / B-5)	Proteobacteria			-0.05	-1.05	-6.77	2.37				3.52	-4.39		-0.48		3.98	3.17	12.67	10.94	16.5
940190	Melissococcus plutonius (strain ATCC 35311 / CIP 104052 / LMG 20360 / NCIMB 702443)	Firmicutes					-0.27				11.35	-3.39	-1.48							10.72	21.47
1090974	Melissococcus plutonius (strain DAT561)	Firmicutes					-1.23				10.08	-4.92	-2.54							9.99	18.73
486410	Streptococcus dysgalactiae subsp. equisimilis (strain GGS_124)	Firmicutes			-1.81		1.05		0.33	5.07	12.47	2.73	-4.67			-2.2				12.21	23.26
286636	Streptococcus pyogenes serotype M6 (strain ATCC BAA-946 / MGAS10394)	Firmicutes			-1.87		1.22		1.47	4.45	11.34	1.08	-4.43			-1.55				13.08	23.24
301447	Streptococcus pyogenes serotype M1	Firmicutes			-1.87		1.35		3.66	3.6	11.31	1.16	-4.43			-1.59				13.39	24.46
370551	Streptococcus pyogenes serotype M12 (strain MGAS9429)	Firmicutes			-0.85		1.45		2.91	3.85	11.66	1.44	-4.19			-1.07				13.73	25.01
319701	Streptococcus pyogenes serotype M28 (strain MGAS6180)	Firmicutes			-0.86		1.26		3.57	3.54	11.3	1.2	-4.41			-1.47				13.51	24.74
370552	Streptococcus pyogenes serotype M2 (strain MGAS10270)	Firmicutes			-1.83		1.5		4.07	4.16	11.76	1.38	-4.04			-0.7				12.95	25.33
370554	Streptococcus pyogenes serotype M4 (strain MGAS10750)	Firmicutes			-1.89		1.5		3.13	3.75	10.65	1.17	-4.05			-0.92				11.79	24.32
370553	Streptococcus pyogenes serotype M12 (strain MGAS2096)	Firmicutes			-0.95		1.43		1.95	2.01	11.77	1.47	-4.16			0.03				13.82	25.13
471876	Streptococcus pyogenes serotype M49 (strain NZ131)	Firmicutes			-1.91		0.83		3.83	1.68	10.76	0.87	-4.9			-2.74				11.57	23.49
890402	Bifidobacterium longum subsp. longum (strain BBMN68)	Actinobacteria				-2.72		0.53				-1.21	2.11		4.4		0.98		16.4	13.59	24.09
759350	Bifidobacterium longum subsp. longum (strain JDM301)	Actinobacteria				-2.94		1.23				-1.29	2.85		6.55		0.68		14.02	13.19	21.96
710685	Mycobacterium rhodesiae (strain NBB3)	Actinobacteria			-1.68	-1.92	-7.36	3.98	0.28	5.74		-1.45	0.52		3.49	5.21	2.07	9.79	13.34	17.39	19.04
679896	Corynebacterium pseudotuberculosis (strain 1002)	Actinobacteria			2.42	-3.27	-5.38	5.84	0.34	2.82		3.14	-0.57		-0.35	-3.66			15.59	12.53	12.45
889513	Corynebacterium pseudotuberculosis (strain I19)	Actinobacteria			2.41	-3.27	-5.37	5.81	0.37	2.85		3.14	-0.59		-0.37	-3.64			15.57	12.56	12.45
681645	Corynebacterium pseudotuberculosis (strain C231)	Actinobacteria			2.42	-3.25	-5.35	5.82	0.42	2.88		3.13	-0.59		-0.35	-3.55			15.61	12.57	12.54
360095	Bartonella bacilliformis (strain ATCC 35685 / KC583)	Proteobacteria							-5.62	7.37	3.15	2.91	-2.22		-0.45	5.05			12.86	16.35
393595	Alcanivorax borkumensis (strain SK2 / ATCC 700651 / DSM 11573)	Proteobacteria			0.72	-0.79	-5.52	2.27	-3.82	-0.31	8.79	-1.04	-7.99	-1.96	3.34	-6.6	4.27	2.28	14.64	16.32	19.83	2.04
648996	Thermovibrio ammonificans (strain DSM 15698 / JCM 12110 / HB-1)	Aquificae			3.01	0.19	-1.9	6.43				-1.81	1.8		3.14		6.86	5.1	13.16	11.91		3.1
1110502	Tistrella mobilis (strain KA081020-065)	Proteobacteria			2.58	-2.48		2.31				-1.24	1.23		6.23		9.71		17.75	11.92
438753	Azorhizobium caulinodans (strain ATCC 43989 / DSM 5975 / ORS 571)	Proteobacteria			0.23	-2.24		2.36				-1	2.86		4.03				25.39	6.75	13.81
655815	Zunongwangia profunda (strain DSM 18752 / CCTCC AB 206139 / SM-A87)	Bacteroidetes			-0.06	-2.64		1.33	2.58	-0.87		-6.2	-2.64		7.2	-7.67				18.54	20.38
693978	Riemerella anatipestifer (strain ATCC 11845 / DSM 15868 / JCM 9532 / NCTC 11014)	Bacteroidetes			-2.24	-2.3			5.3	-1.33	3.61	-6.45			4.24	-7.8	4.69			19.72	13.47
992406	Riemerella anatipestifer (strain RA-GD)	Bacteroidetes			-2.21	-2.24			5.38	-1.2		-6.29			4.37	-7.58	5.68			19.89	13.51
446465	Brachybacterium faecium (strain ATCC 43885 / DSM 4810 / NCIB 9860)	Actinobacteria			-1.86	-2.01		4.94	-2.75	-2.75	-2.17	-0.5	2.66		1.56	-0.61	-4.8	0.01	7.29	5.02	18.13
313596	Robiginitalea biformata (strain ATCC BAA-864 / HTCC2501 / KCTC 12146)	Bacteroidetes			1.48	-3.11		2.61	-2.66	3.83		-5.09	-2.85		7.2	-12.29			1.23	14.4
634177	Gluconacetobacter xylinus (strain NBRC 3288 / BCRC 11682 / LMG 1693)	Proteobacteria			0.46	-1.59		1.52	8.66	0.23		-3.42	1.7		-0.95	-5	8.56		9.85	14.63
1007105	Pusillimonas sp. (strain T7-7)	Proteobacteria			-1.86	-0.43	-6.31	4.88				-2.64	-5.72		6.9		4.64		13.79	9.26	10.02
563178	Buchnera aphidicola subsp. Acyrthosiphon pisum (strain 5A)	Proteobacteria			-2.97	-3.02		1.02				-2.77			13.34		7.88	9.86	7.46	14.05	5.34
107806	Buchnera aphidicola subsp. Acyrthosiphon pisum (strain APS)	Proteobacteria			-3.01	0.02		1.04				-2.62			13.44		7.85	9.94	7.48	14.14	5.26
713601	Buchnera aphidicola subsp. Acyrthosiphon pisum (strain JF99)	Proteobacteria			-2.73	0.15		1.48				-0.07			16.51		8.22	11.98	8.33	15.25	6.36
713603	Buchnera aphidicola subsp. Acyrthosiphon pisum (strain LL01)	Proteobacteria			-2.69	0.28		1.64				0.76			16.91		8.29	11.28	8.42	15.44	6.45
713602	Buchnera aphidicola subsp. Acyrthosiphon pisum (strain TLW03)	Proteobacteria				0.28		1.64				0.66			16.64		8.35	11.25	8.47	15.5	6.46
583356	Ignisphaera aggregans (strain DSM 17230 / JCM 13409 / AQ1.S1)	Crenarchaeota			-2.54	1.08	-2.05	5.91	1.48	4.06	0.53	-7.02	2.17			-2.17		6.35	9.44	9.73	12.14
641892	Sulcia muelleri (strain DMIN)	Bacteroidetes				-0.26			-0.64	-5.96					-4.65	-4.65		5.47	2.73		8.36	-1.72
186497	Pyrococcus furiosus (strain ATCC 43587 / DSM 3638 / JCM 8422 / Vc1)	Euryarchaeota			-1.67	-0.46		0.71				-8.88	-1.97					5.47	1.96	20.73		8.73
69014	Pyrococcus kodakaraensis (strain ATCC BAA-918 / JCM 12380 / KOD1)	Euryarchaeota				-1.6		0.56			-2.16	-7.94	-2.07					4.18		18.95		9.48
70601	Pyrococcus horikoshii (strain ATCC 700860 / DSM 12428 / JCM 9974 / NBRC 100139 / OT-3)	Euryarchaeota				-1.22					2.28	-7.7	-0.49					-1.38		19.84		11.2
515618	Riesia pediculicola (strain USDA)	Proteobacteria										0.21								18.7	-0.25	12.33
381754	Pseudomonas aeruginosa (strain PA7)	Proteobacteria		2.13	0.82	-2.68	-2.98	2.16	-0.34	8.92		-2.29	-4.34	-4.29	-0.09	-19.53	8.49	4.8	16.87	15.75	1.57
696749	Acinetobacter baumannii (strain 1656-2)	Proteobacteria			0.12	-1.86	-2.37	4.9				-2.73	-4.85		9.53			6.46	17.07	14.65	14.63
405416	Acinetobacter baumannii (strain ACICU)	Proteobacteria			0.09	-1.91	-2.42	4.84				-2.92	-4.98		9.34			6.28	16.99	14.54	14.47
980514	Acinetobacter baumannii (strain TCDC-AB0715)	Proteobacteria			0.06	-1.93	-2.4	4.84				-2.93	-4.98		9.14			6.33	16.88	14.59	14.45
871585	Acinetobacter calcoaceticus (strain PHEA-2)	Proteobacteria			-0.91	-1.99	-2.54	4.69				-2.99	-5.43		10.51			6.13	16.93	15.06	14.15
300268	Shigella boydii serotype 4 (strain Sb227)	Proteobacteria			-1.48	-3.59	0.78	-1.97				-8.46	10.7		-5.25		0.5		8.64	19.3	13.6
300269	Shigella sonnei (strain Ss046)	Proteobacteria			-1.6	-3.74	0.25	-1.12				-8.07	9.15		-5.92		0.2		8.3	18.39	13.68
300267	Shigella dysenteriae serotype 1 (strain Sd197)	Proteobacteria			-1.35	-3.26	1.77	-1.52				-7.9	6.55		-4.57		0.94		9.48	20.7	7.55
261292	Nitrosomonas sp. (strain Is79A3)	Proteobacteria			-1.17	-1.07		0.45				-8.39	-6.61		2.93		8.45		17.38	8.62	14.94
523850	Thermococcus onnurineus (strain NA1)	Euryarchaeota				-1.46		0.38				-7.93	-2.17					10.91		22.64
1042877	Thermococcus sp. (strain CGMCC 1.5172 / 4557)	Euryarchaeota									7.22	-7.72	-1.79					9.5		18.86
400667	Acinetobacter baumannii (strain ATCC 17978 / NCDC KC 755)	Proteobacteria			0.18	-1.76	-1.94	5.04					-8.45		10.16			7.12		15.45
281090	Leifsonia xyli subsp. xyli (strain CTCB07)	Actinobacteria				-1		0.39				0.65	3.41		0.77			7.22	11.94	10.1	27.54
376619	Francisella tularensis subsp. holarctica (strain LVS)	Proteobacteria			3.68	-1.63	-5.04					1.89	-2.02		3.73			11.85		18.92	11.33
548479	Mobiluncus curtisii (strain ATCC 43063 / DSM 2711 / V125)	Actinobacteria			-1.9	-4.73	-5.68	5.36	0.35	-1.83		-2.83	2.01	1.67		-4.36		7.17	13.54	12.66
315277	Chlamydia trachomatis serovar A (strain HAR-13 / ATCC VR-571B)	Chlamydiae	9.34	6.42		-2.31						-3.09								14.22	9.23
707183	Chlamydia trachomatis serovar E (strain E/11023)	Chlamydiae	9.64	5.7		-1.22						-2.69								14.67	9.74
707184	Chlamydia trachomatis serovar E (strain E/150)	Chlamydiae	9.7	5.73		-1.2						-2.66								14.72	9.81
707187	Chlamydia trachomatis serovar G (strain G/11074)	Chlamydiae	9.53	6.61		-1.25						-2.79								14.45	9.53
718219	Chlamydia trachomatis serovar G (strain G/9301)	Chlamydiae	9.54	6.62		-1.25						-2.78								14.49	9.52
707185	Chlamydia trachomatis serovar G (strain G/9768)	Chlamydiae	9.53	6.62		-1.24						-2.78								14.48	9.54
707186	Chlamydia trachomatis serovar G (strain G/11222)	Chlamydiae	9.71	6.72		-1.2						-2.65								14.72	9.77
759363	Chlamydia trachomatis serovar D (strain D-EC)	Chlamydiae	8.66	6.07		-1.42						-3.55								17.45	8.33
759364	Chlamydia trachomatis serovar D (strain D-LC)	Chlamydiae	8.66	6.07		-1.42						-3.55								17.45	8.33
331635	Chlamydophila pecorum (strain ATCC VR-628 / E58)	Chlamydiae	10.44	3.82		-1.29						-5.45								16.8	8.82
331636	Chlamydophila psittaci (strain ATCC VR-125 / 6BC)	Chlamydiae	11.61	3.25							2.44	-6.61								14.28	16.93
208596	Carnobacterium sp. (strain 17-4)	Firmicutes			-0.57		1.87		0.95	-1.99	1.86	-4.7	-0.33		2.85	-7.44		2.6	7.51	14.77	32.21
698966	Corynebacterium diphtheriae (strain 241)	Actinobacteria			-2.66	-3.42	-4.37	5.46	2.87	1.25		-2.84	7.04	6.33	-3.58	-5.66	-5.34	10.68	14.21	12.08	3.09
698970	Corynebacterium diphtheriae (strain HC04)	Actinobacteria			-2.68	-3.45	-4.55	5.36	2.54	1.07	0.27	-2.87	6.94	6.12	-3.59	-5.97	-5.4	10.46	13.99	11.77	2.74
698962	Corynebacterium diphtheriae (strain 31A)	Actinobacteria			-2.65	-3.38	-4.03	5.52	3.57	1.57	5.01	-2.38	7.28	6.82	-3.08	-5.07	-5.22	13.19	14.51	12.66	3.62
698973	Corynebacterium diphtheriae (strain BH8)	Actinobacteria			-2.62	-3.33	-3.88	5.65	3.73	1.74	5.14	-2.41	7.38	6.93	-3.13	-4.89	-5.13	11.32	14.59	13.93	2.97
698968	Corynebacterium diphtheriae (strain HC02)	Actinobacteria			-2.73	-3.5	-4.61	5.26	2.38	0.84	4.04	-2.93	6.73	6	-3.69	-6.46	-5.47	10.23	13.76	11.49	2.14
698971	Corynebacterium diphtheriae (strain VA01)	Actinobacteria			-2.7	-3.49	-4.64	5.32	2.37	0.86	4.13	-3.01	6.84	5.99	-3.66	-6.19	-5.46	10.34	13.94	11.6	2.41
698969	Corynebacterium diphtheriae (strain HC03)	Actinobacteria			-2.73	-3.5	-4.67	5.28	2.44	0.95	4.06	-2.98	6.82	5.96	-3.72	-6.15	-5.45	10.31	13.82	12.65	2.45
698972	Corynebacterium diphtheriae (strain INCA 402)	Actinobacteria			-2.76	-3.52	-4.73	5.22	2.27	0.78	4.04	-2.93	6.74	6.92	-3.57	-6.59	-5.51	10.28	13.71	12.46	2.08
698964	Corynebacterium diphtheriae (strain PW8)	Actinobacteria			-2.63	-3.38	-4.3	5.45	2.97	1.37	3.53	-2.62	7.05	6.53	-3.32	-5.67	-5.31	9.82	14.06	13.2	3.05
698963	Corynebacterium diphtheriae (strain ATCC 27012 / C7 (beta))	Actinobacteria			-2.69	-0.45	-4.23	5.44	3.32	1.33	4.75	-2.7	7.09	6.63	-3.44	-5.49	-5.33	11.76	14.21	13.38	3.31
698965	Corynebacterium diphtheriae (strain CDCE 8392)	Actinobacteria			-2.69	-3.46		5.37	2.9	1.2	4.61	-1.61	6.99	6.41	-3.27	-5.85	-5.37	10.8	14.12	13.17	2.88
698967	Corynebacterium diphtheriae (strain HC01)	Actinobacteria			-2.65	-3.42	-4.39	5.45	2.84	1.22	-4.54	-2.83	7.03	6.3	-3.57	-5.7	-5.34	10.65	14.18	12.06	3.04
218496	Tropheryma whipplei (strain TW08/27)	Actinobacteria					-2.29		1.57	-2.46	2.38	-2.94	1.7			-2.11	9.54	-2.54		11.57
203267	Tropheryma whipplei (strain Twist)	Actinobacteria					-1.94		1.99	-2.07	2.75	-2.72	2.88			-1.61	9.51	-1.92		11.88
679935	Alistipes finegoldii (strain DSM 17242 / JCM 16770 / AHN 2437 / CCUG 46020 / CIP 107999)	Bacteroidetes			-2.53	-0.4	-3.28	-1.06				-4.14			5.41		-4.99	-7.21	8.07	12.27	19.15
471857	Saccharomonospora viridis (strain ATCC 15386 / DSM 43017 / JCM 3036 / NBRC 12207 / P101)	Actinobacteria			-0.49	-2.71	-1.8	3.71	-0.09	-2.51	0.77	1.64	-0.77		6.95	-4.54	-4.68	6.1	13.8	6.26	7.59
195102	Clostridium perfringens (strain 13 / Type A)	Firmicutes			-3.52				0.44	-6.09		-8.12			-1.26	-8.38			3.51	10.05	9.87
583346	Clostridium kluyveri (strain NBRC 12016)	Firmicutes			-3.13	-1.25		4.49	1.02	-2.2		-3.34			11.01	-7.58	5.48		9.86	16.14	11.68
223926	Vibrio parahaemolyticus serotype O3:K6 (strain RIMD 2210633)	Proteobacteria			-2.23	-2.84	-2.04	-1.93				-3.19	-6.02		-1.65		-1.47		21.16	22.05	24.52
243277	Vibrio cholerae serotype O1 (strain ATCC 39315 / El Tor Inaba N16961)	Proteobacteria		3.98	-1.19	-3.02	-3.26	-2.31				-0.88	-4.8		3		-0.29		6.96	22.58	28.05
338187	Vibrio harveyi (strain ATCC BAA-1116 / BB120)	Proteobacteria			-2.05	-2.74	-1.12	0.55				-2.22	-4.06		-1.2		-0.92			23.56	27.55
272844	Pyrococcus abyssi (strain GE5 / Orsay)	Euryarchaeota				-0.5					7.52	-8.84	-0.9					6.73		18.95	7.63	9.26
537021	Liberibacter asiaticus (strain psy62)	Proteobacteria									7.6	-1.24			7.46			6.6	8.87	20.2
224911	Bradyrhizobium japonicum (strain USDA 110)	Proteobacteria			3.09	-2.17		1.48	5.49	5.31		0.25	5.9		5.56	-11.25	-2.82		10.23	16.51	14.64
667014	Thermodesulfatator indicus (strain DSM 15286 / JCM 11887 / CIR29812)	Thermodesulfobacteria				1.51	-0.31	6.24	0.67	4.94		-6.42	2.06		9.57	-6.34		5.32	12	12.48	11.74	6.89
713600	Buchnera aphidicola subsp. Acyrthosiphon pisum (strain JF98)	Proteobacteria			-2.13	0.71						3.7					9.31	13.39	10.39	18.48	8.75
706587	Desulfomonile tiedjei (strain ATCC 49306 / DSM 6799 / DCB-1)	Proteobacteria			1.68	3.01	-7.36	2.33	3.41	4.03		-5.03	0.53		-2.68	-3.61	1.5	-0.8	16.41	6.59
633148	Thermosphaera aggregans (strain DSM 11486 / M11TL)	Crenarchaeota			2.85	-1.21						-7.61	9.63	1.73				2.93		29.25	11.53
1045855	Pseudoxanthomonas spadix (strain BD-a59)	Proteobacteria			1.32		-7.52	-2.4	3.47	4.89		-1.44	-1			-1.53			9.58	14.87	21.62
439481	Aciduliprofundum boonei (strain DSM 19572 / T469)	Euryarchaeota										-10.4	6.33					3.71		11.25		20.98
309798	Coprothermobacter proteolyticus (strain ATCC 35245 / DSM 5265 / BT)	Firmicutes			-1.32	-2.55					0.99	-0.97	0.31							7.44		14.83
771875	Fervidobacterium pennivorans (strain DSM 9078 / Ven5)	Thermotogae			0.81	-2.21						-5.08	-0.68		0.2					11.75	2.31	21.9
574556	Anaplasma centrale (strain Israel)	Proteobacteria									9.84	-2.07	0.24							12.74	-5.76
329726	Acaryochloris marina (strain MBIC 11017)	Cyanobacteria			0.96	-2.2	0.03	9.88				-3.36	1.3		2.19		10.45	16.99	9.78	16.33
696747	Arthrospira platensis (strain NIES-39 / IAM M-135)	Cyanobacteria			0.91	-2.54	-1.7	10.36				-3.11	-0.39		-2.1		11.24	17.59	10.05	15.15
269084	Synechococcus sp. (strain ATCC 27144 / PCC 6301 / SAUG 1402/1)	Cyanobacteria			2.61	-2.43	-5.07	7.62				-1.56			0.02			16.84	16.83	12.49
197221	Thermosynechococcus elongatus (strain BP-1)	Cyanobacteria			1.44	-3.31	-5.15	4.08				-1.14	-3.19		-1.73		7.97	17.71	15.26	12.53
43989	Cyanothece sp. (strain ATCC 51142)	Cyanobacteria			2.01	-2.24	1.49	1.34				-4.68	-1.52		3.38		6.05	21.81	11.56	16.8
32049	Synechococcus sp. (strain ATCC 27264 / PCC 7002 / PR-6)	Cyanobacteria			1.84	-1.59	-1.8	5.93				-4.49	-0.72		3.17			12.14	8.82	14.37
1111707	Synechocystis sp. (strain PCC 6803 / GT-S)	Cyanobacteria			1.74	-3.06	-2.82	4.9				-7.22	-5.21		3.43			18.99	9.54	14.92
449447	Microcystis aeruginosa (strain NIES-843)	Cyanobacteria			2.3	-1.69	4.2	3.57				-0.43	1.22		2.08			21.36	14.66	21.6
313595	Psychroflexus torquis (strain ATCC 700755 / ACAM 623)	Bacteroidetes			1.73	-2.38		0.18	4.68	-0.73		-5.91			-0.33	-14.92				16.91	18.16
96561	Desulfococcus oleovorans (strain DSM 6200 / Hxd3)	Proteobacteria				0.91	-5.55	3.63	4.86	-3.3		-7.09			-5.67	-4.61	1.23	4.03	12.08	11.27
439235	Desulfatibacillum alkenivorans (strain AK-01)	Proteobacteria			-1.78	1.71	-4.58	4.21	-1.27	4.73		-5.12	2.71		3.71	-8.41	3.32	-1.76	16.13	8.35	3.22
374930	Haemophilus influenzae (strain PittEE)	Proteobacteria	0.75	-5.27	-2.11	-2.34	-0.98	1.88	2.22	-0.12	-0.87	-2.63		-2.34	6.17	-5.16	3.87	8.6	14.71	17.33	14.68
936153	Enterococcus faecalis (strain 62)	Firmicutes			-1.86		-1.65		-0.56	-0.62	-0.41	-1.78	-3.64		1.4	-2.41		1.4		11.68	12.02	18
243276	Treponema pallidum (strain Nichols)	Spirochaetes					-7.22					-3.32								18.37	15.79	14.47
455434	Treponema pallidum subsp. pallidum (strain SS14)	Spirochaetes					-7.42					-3.42								17.85	15.34	14.63
491079	Treponema pallidum subsp. pertenue (strain CDC2)	Spirochaetes					-7.27					-3.42								15.28	15.68	15.82
491078	Treponema pallidum subsp. pertenue (strain Samoa D)	Spirochaetes					-7.23					-3.35								15.44	15.85	15.87
491080	Treponema pallidum subsp. pertenue (strain Gauthier)	Spirochaetes					-6.95					-3.21								15.9	16.52	16.22
545776	Treponema paraluiscuniculi (strain Cuniculi A)	Spirochaetes					-7.52					-3.58								14.93	14.81	10.05
195103	Clostridium perfringens (strain ATCC 13124 / NCTC 8237 / Type A)	Firmicutes			-3.52		-1.55		0.6	-5.84	-0.34	-8.22			-4.21	-8.09			3.65	10.22	10.04	24.62
289380	Clostridium perfringens (strain SM101 / Type A)	Firmicutes			-3.53		-1.29		1.22	-5.77	5.29	-7.79			-4.11	-7.87				10.94	10.49	24.32
879243	Porphyromonas asaccharolytica (strain ATCC 25260 / DSM 20707 / VPI 4198)	Bacteroidetes							-1.31	-5.48		-5.18		-0.03		-7.73				12.54	14.72	24.59
521674	Planctomyces limnophilus (strain ATCC 43296 / DSM 3776 / IFAM 1008 / 290)	Planctomycetes			-0.06	-3.86	-7.26	3				-5.2	-0.19		9.96				12.19	4.32	22.32
1191523	Melioribacter roseus (strain P3M)	Ignavibacteriae			0.4	-2.76	-5.14	1.58	-4.99	6.34		-8.6	3.16			-6.31			10.15	15.38
397948	Caldivirga maquilingensis (strain ATCC 700844 / DSM 13496 / JCM 10307 / IC-167)	Crenarchaeota				-0.04	-4.87	2.54				-11.21			6.79			-1.54		10.85		18.04
644042	Lactobacillus plantarum (strain JDM1)	Firmicutes			-1.48	-2.54		-2.19	2.58	-8.8		-4.27	-5.88		3.54	-5.35	-2.17		6.03	16.65	27.8
889932	Lactobacillus plantarum (strain ST-III)	Firmicutes			-1.43	-2.5		-2	3.14	-8.4		-4.03	-5.64		3.89	-4.67	-1.97		6.3	17.19	27.5
160492	Xylella fastidiosa (strain 9a5c)	Proteobacteria			4.81	-2.93		-0.36	5.33	6.69		-3	4.7			8.27	5.56		18.05	14.66	20.56
979556	Microbacterium testaceum (strain StLB037)	Actinobacteria			-0.54	-3.18	-4.5	4.67				-0.18	6.53		-0.75			2.55		5.37	17.99
557436	Lactobacillus reuteri (strain DSM 20016)	Firmicutes	8.71	4.87	-1.75		0.91					-4.61	-6		1		-6.24		5.16	14.39	22.92
1017264	Bordetella pertussis (strain CS)	Proteobacteria			-1.98	-0.62		-0.24				-1.01	-3.27		3.24		5.96		15.54	6.7	-6.6
404380	Geobacter bemidjiensis (strain Bem / ATCC BAA-1014 / DSM 16622)	Proteobacteria			5.64	1.66		2.45	3.17	6.06		-2.43	1.69		11.34	-6.04			10.08	9.89
394503	Clostridium cellulolyticum (strain ATCC 35319 / DSM 5812 / JCM 6584 / H10)	Firmicutes			-4.3	-1.14		-0.04	3.45	3.97		-11.76			7.73	-9.58			8.82	7.05	8.69
768706	Desulfosporosinus orientis (strain ATCC 19365 / DSM 765 / NCIMB 8382 / VKM B-1628)	Firmicutes			-3.7	-0.26		1.42	6	5.44		-7.06			8.82	-7.18			10.04	10.62	3.71
685727	Rhodococcus equi (strain 103S)	Actinobacteria			-1.49	-1.81	-5.97	5.95	-9.8	1.62		0.36	7.03		2.16	-0.16	4.49	6.35	9.16	13.28	10.22
795797	Halalkalicoccus jeotgali (strain DSM 18796 / CECT 7217 / JCM 14584 / KCTC 4019 / B3)	Euryarchaeota				-2.07		0.57	0.44	5.46	12.25	-6.39	3.6		0.92	-1.46		8.34	11.21	17.62
797304	Natronobacterium gregoryi (strain ATCC 43098 / CCM 3738 / NCIMB 2189 / SP2)	Euryarchaeota				-2.13		1.5	-1.15	4.27	14.8	-4.31	1.89		2.87	-1.63		4.9	13.27	16.77
797303	Natrinema pellirubrum (strain DSM 15624 / JCM 10476 / NCIMB 786)	Euryarchaeota				-2.23		2.61	0.02	6.76	12.08	-5.45	4.12		-0.01	-5.03		1.67	15.42	17.79
593907	Cellvibrio gilvus (strain ATCC 13127 / NRRL B-14078)	Actinobacteria			-0.92	-0.37	-3.41	2.75	-6.9	2.64		0.26	5.59		1.2	-0.57	2.91	-1.2	12.12	-1.27	34.45
266117	Rubrobacter xylanophilus (strain DSM 9941 / NBRC 16129)	Actinobacteria			1.46	-0.89	-4.59	5.43	-1.46	3.37	2.31	1.17	7.42		4.63	-2.55	-1.11	3.27	16.62	0.65	31.49	1.78
644295	Methanohalobium evestigatum (strain DSM 3721 / OCM 161 / Z-7303)	Euryarchaeota			-2.38	1.48	-2.66	6.58	0.51	0.97		-14.56	-0.3	-1.56	5.5	-2.09		6.73	12.7	12.08	12.24	10.19
889378	Spirochaeta africana (strain ATCC 700263 / DSM 8902 / Z-7692)	Spirochaetes			-0.88	-2.38		1.53	1.62	-5.74		-1.48	-4.64		9.34	-13.72			6.57	12.42	10.37
243164	Dehalococcoides ethenogenes (strain 195)	Chloroflexi			-0.79	1.18	0.91	1.97	0.35	5.21	2.9	2.28	-2.17		5.75	1.43		0.55	11.94	12.9		15.83
255470	Dehalococcoides sp. (strain CBDB1)	Chloroflexi			-2.93	0.89	-0.69	0.64	0.79	1.18	1.7	2.63	-1.5		4.25	1.42		-0.32	12.74	10.25		18.51
313603	Maribacter sp. (strain HTCC2170 / KCCM 42371)	Bacteroidetes			-1.57	-2.03		0.58	-6.54	-2.48		-6.38	-3.9		2.87	-14.63			-1.02	13.23	10.53
391295	Streptococcus suis (strain 05ZYH33)	Firmicutes			-0.67				-4.62	-6.1		-3.19				-13.41	-0.11		6.35	13.54	16.65
268739	Natronomonas moolapensis (strain DSM 18674 / JCM 14361 / 8.8.11)	Euryarchaeota			0.72	-1.95	-8.77	2.23	-3.36	5.81		-5.86	1.42	-5.88	1.46	-2.88	1.09	6	23.44	11.53	19.67
348780	Natronomonas pharaonis (strain ATCC 35678 / DSM 2160)	Euryarchaeota			1.73	-2.1	-7.52	2.22	-3.12	5.66		-6.49	-0.58	-0.45	0.46	-2.75	-2.08	7.27	17.31	13.31	20.48
1215343	Liberibacter crescens (strain BT-1)	Proteobacteria		-4.39	-3.42	-2.05	0.3	4.42			4.47	-4.87	0.64	-8.61	11.4			8.52	6.84	13.81	11.2
590168	Thermotoga naphthophila (strain ATCC BAA-489 / DSM 13996 / JCM 10882 / RKU-10)	Thermotogae			-2.18	0.59	-3.6	4.94				-2.46	-1.34		-0.31		-3.68	0.53		3.93	6.34	22.55
390874	Thermotoga petrophila (strain RKU-1 / ATCC BAA-488 / DSM 13995)	Thermotogae			-2.25	0.47	-3.78	4.88			1.88	-3.72	-1.44		-0.57		-3.66	-0.63		3.71	6.37	22.08
126740	Thermotoga sp. (strain RQ2)	Thermotogae			-2.25	0.42	-3.88	5.87				-1.84	-1.54		-3.73		-3.72	0.32		3.61	4.13	21.08
272843	Pasteurella multocida (strain Pm70)	Proteobacteria			-2.61	-2.88	-2.79	-0.86	-3.43	-0.72		0.68	-7.89		-4.62	-9.19	3.97		9.26	12.3	25.58
933801	Acidianus hospitalis (strain W1)	Crenarchaeota				1.43	-1.34	2.6					5.59					3.92	5.26	21.69		25.54
930943	Sulfolobus islandicus (strain HVE10/4)	Crenarchaeota				0.11		2.32				-7.19	4.1					4.72	4.55	21.8		23.95
930945	Sulfolobus islandicus (strain REY15A)	Crenarchaeota				0.18		2.41				-6.75	4.25					5.05	4.81	22.24		24.33
425944	Sulfolobus islandicus (strain L.D.8.5 / Lassen #2)	Crenarchaeota				0.31		2.63				-6.27	4.49					6.51	5.24	23.1		24.91
427317	Sulfolobus islandicus (strain M.14.25 / Kamchatka #1)	Crenarchaeota				0.06	-2.97	2.32				-7.51	3.98					4.42	4.53	21.56		23.7
427318	Sulfolobus islandicus (strain M.16.27)	Crenarchaeota				0.02	-2.99	2.28				-7.65	4					4.35	4.45	21.48		23.52
426118	Sulfolobus islandicus (strain M.16.4 / Kamchatka #3)	Crenarchaeota				0.14	-2.67	2.43				-7.05	4.15					4.85	4.91	22.19		24.13
439386	Sulfolobus islandicus (strain Y.G.57.14 / Yellowstone #1)	Crenarchaeota				0.23	-2.27	2.5				-6.55	4.34					5.19	4.9	22.79		24.57
419942	Sulfolobus islandicus (strain Y.N.15.51 / Yellowstone #2)	Crenarchaeota				0.22	-2.27	2.45				-6.68	4.38					5.22	4.89	22.6		24.32
555311	Sulfolobus solfataricus (strain 98/2)	Crenarchaeota				0.22	-2.41	1.51				-6.54	5.22					5.14	5.56	20.43		26.24
694429	Pyrolobus fumarii (strain DSM 11204 / 1A)	Crenarchaeota				0.29	-5.64	3.87				-3.83	5.32					4.73	10.77	23.53		27.53
1006006	Metallosphaera cuprina (strain Ar-4)	Crenarchaeota				0.37		2.43					5.01					2.06	10.4	15.08		25.7
330779	Sulfolobus acidocaldarius (strain ATCC 33909 / DSM 639 / JCM 8929 / NBRC 15157 / NCIMB 11770)	Crenarchaeota			-1.65	0.19		3.34			11.19	-9.71	7.53					-0.9	5.99	23.92		18.64
273063	Sulfolobus tokodaii (strain DSM 16993 / JCM 10545 / NBRC 100140 / 7)	Crenarchaeota			-1.71	1.24	-4.46	0.5			8.32	-9.17	6.35					2.2	6.73	24.91	4.96	22.66
273057	Sulfolobus solfataricus (strain ATCC 35092 / DSM 1617 / JCM 11322 / P2)	Crenarchaeota			-1.74	0.04	-2.74	1.36			11.78	-7.02	5.08				0.8	4.66	4.81	19.86		12.83
580340	Thermovirga lienii (strain ATCC BAA-1197 / DSM 17291 / Cas60314)	Synergistetes			-2.9	-3	-7.1	3.4				0.67					2.35	3.67	15.87	7.43	4.03	15.19
396595	Thioalkalivibrio sp. (strain K90mix)	Proteobacteria			-1.56	-1.43	-1.49	1.25				-1.47	3.38		2.04			6.8	14.53	13.06	5.83	18.52
399549	Metallosphaera sedula (strain ATCC 51363 / DSM 5348)	Crenarchaeota			-1.76	0.03	-4.37	3.95			7.65	-9.82	5.27					3.72	17.07	26.78		26.33
698758	Amphibacillus xylanus (strain ATCC 51415 / DSM 6626 / JCM 7361 / LMG 17667 / NBRC 15112 / Ep01)	Firmicutes			-1.7	-1.73	-1.23	0.71	0.87	9.52	2.45	-4.31		2.77	10.5	-3.14	-3.39	1.55		15.28	17.44
314275	Alteromonas macleodii (strain DSM 17117 / Deep ecotype)	Proteobacteria	0.59	0.45	-1.05	-2.79		-1.98	0.27	0.84		-2.13	-7.06		4.89	-2.53	-1.93	5.11	8.76	14.58	0.46	15.87
643648	Syntrophothermus lipocalidus (strain DSM 12680 / TGB-C1)	Firmicutes			3.21	-0.16	-1.71	2.97	2.35	6.67		-3.53	4.13		3.24	-0.32		15.48	16.86	11.31		8.63
635013	Thermincola potens (strain JR)	Firmicutes			1.42	-1.89	-3.74	1.6	1.28	4.76		-2.56	5.14		7.76	1.86	1.22	12.27	13.58	12.59	3.69	12.04
999541	Burkholderia gladioli (strain BSR3)	Proteobacteria			0.97	-1.72	-10.3	4.23	1.56	3.66		-2.83	0.92		4.09	-7.94			10.12	8.64	-9.3
626418	Burkholderia glumae (strain BGR1)	Proteobacteria			1.84	-1.7	-9.33	2.15	2.71	2.23		-2.59	1.09		5.06	-5.19	5.76		10.94	9.32	-10.92
1031711	Ralstonia solanacearum (strain Po82)	Proteobacteria			3.74	-2.51	-8.23	-0.03	-1.52	-0.03		-0.6	1.17		0.86	1.41	7.37		11.02	6.27	-7.81
591001	Acidaminococcus fermentans (strain ATCC 25085 / DSM 20731 / VR4)	Firmicutes			-4.36	-2.44	-1.13	-0.72				-2.72					-6.53	9.91	5.33	9.88	22.99
589865	Desulfurivibrio alkaliphilus (strain DSM 19089 / UNIQEM U267 / AHT2)	Proteobacteria			-0.13	3.02	-3.24	2.1	6.35	1.25		-3.28			4.17	-7.13	0.09	3.65	16.73	10.26	17.17
314225	Erythrobacter litoralis (strain HTCC2594)	Proteobacteria			3.49	-1.43		6.07	11.5	2.25		-3.14	-3.98		4.7	-6.81			13.67	9.75	11.9
762550	Leuconostoc gasicomitatum (strain DSM 15947 / CECT 5767 / JCM 12535 / LMG 18811 / TB1-10)	Firmicutes			-0.59			-0.18	-0.33	-12.54		-5.66	-6.69		4.78	-0.95			5.58	15.65	11.19
251221	Gloeobacter violaceus (strain PCC 7421)	Cyanobacteria			-1.2	-1.7	-3.67	6.15				-1.47	-2.07		3.97			15.81	15.83	11.95	19.07
498761	Heliobacterium modesticaldum (strain ATCC 51547 / Ice1)	Firmicutes			-3.27	0.73		-0.57	9.37	9.54		-0.77	-2.65		1.83	-4.41		3.06	13.49	12.51	4.98
762903	Pedobacter saltans (strain ATCC 51119 / DSM 12145 / JCM 21818 / LMG 10337 / NBRC 100064 / NCIMB 13643)	Bacteroidetes			1.27	-3.2	-5.73	0.8	0.62	-7.31	3.39	-8.52			2.63	-2.69	-5.5	1.19	3.47	12.58	12.94	4.83
634497	Haloarcula hispanica (strain ATCC 33960 / DSM 4426 / JCM 8911 / NBRC 102182 / NCIMB 2187 / VKM B-1755)	Euryarchaeota			0.92	-2.23		2.33	-0.52	5.5	11.64	-7.16	0.29	-8.79	3.44	2.28	0.62	7.28	19.59	16.77
338963	Pelobacter carbinolicus (strain DSM 2380 / Gra Bd 1)	Proteobacteria			0.44	1.43	-1.8	5.78				-0.79	-1.58		6.11		19.94		15.42	8.77
1032480	Microlunatus phosphovorus (strain ATCC 700054 / DSM 10555 / JCM 9379 / NBRC 101784 / NCIMB 13414 / VKM Ac-1990 / NM-1)	Actinobacteria			-1.41	-2.08	-4.44	5.21	-5.81	6.47	7.45	0.85	2.76	-0.44	-0.46	-2.84	-2.72	8.35	14.36	6.72	19.56	8.78
350054	Mycobacterium gilvum (strain PYR-GCK)	Actinobacteria			-0.66	-0.95	-7.24	3.81	-2.79	5.31	8.62	-0.05	1.6	-1.89	2.15	-1.68	-4.78	4.6	14.76	6	14.5	5.61
278137	Mycobacterium sp. (strain Spyr1)	Actinobacteria			-0.61	-2.9	-7.05	3.85	-2.81	5.28	8.53	-0.08	1.67		3.03	-1.59	-4.72	4.68	15.1	-1.86	14.79	5.59
164756	Mycobacterium sp. (strain MCS)	Actinobacteria			-0.64	-0.93	-7.25	4.76	-0.78	3.83	10.92	0.14	2.64	3	2.24	0.42	-4.63	9.25	10.33	3.15	13.45	6.49
233413	Mycobacterium bovis (strain ATCC BAA-935 / AF2122/97)	Actinobacteria			1.03	-0.89	-8.38	5.52	-2.36	6.81	12.58	-0.33	6.68	-2.29	2.19	-2.56	-5.56	8.28	10.5	8.89	10.68	7.37
164757	Mycobacterium sp. (strain JLS)	Actinobacteria			-0.63	-0.94	-7.27	4.81	-1.04	3.72		0.12	2.69	3.01	2.27	0.19	-4.68	8.19	11.5	3	13.32	6.42
189918	Mycobacterium sp. (strain KMS)	Actinobacteria			-0.63	-0.93	-7.11	4.82	-0.45	3.95		0.19	2.66	3.09	2.35	0.67	-4.6	9.37	10.63	3.47	13.72	6.73
350058	Mycobacterium vanbaalenii (strain DSM 7251 / PYR-1)	Actinobacteria			-0.72	-0.95	-8.28	3.8	-5.18	7.36	6.76	0.89	7.43	7.3	2.14	-2.02	-4.78	5.84	14.96	-2.43	10.95	5.44
710421	Mycobacterium chubuense (strain NBB4)	Actinobacteria			-0.72	-2.94	-7.21	4.64	-2.88	6.6	10.23	1.06	-0.47		2.1	-1.91	-4.66	7.78	25.7	1.94	15.65	5.15
572418	Mycobacterium africanum (strain GM041182)	Actinobacteria			1.06	-0.88	-8.4	5.54	-2.34	6.86	12.58	-0.1	6.71	11.85	2.17	-2.53	-5.59	8.4	10.55	9.52	10.95	7.36
410289	Mycobacterium bovis (strain BCG / Pasteur 1173P2)	Actinobacteria			1.02	-0.89	-8.36	5.51	-2.41	6.8	12.51	-0.35	6.68	11.69	2.17	-2.64	-5.57	8.25	10.41	8.67	10.63	7.34
574087	Acetohalobium arabaticum (strain ATCC 49924 / DSM 5501 / Z-7288)	Firmicutes			-2.63	-1.22	-2.19	2.5	0.91	0.31	1	-2.48	4.78		3.05	-3.23	-0.95	20.53	10.64	10.45	15.03	18.11
521460	Caldicellulosiruptor bescii (strain ATCC BAA-1888 / DSM 6725 / Z-1320)	Firmicutes			-2.47	-0.76	-6.1	2.72				-6.7	1.02		5.52		-0.87	10.92	7.4	14.38	15.13	16.21
351627	Caldicellulosiruptor saccharolyticus (strain ATCC 43494 / DSM 8903)	Firmicutes			-2.52	0.29	-6.27	0.62				-7.78	1.98		6.23		0.04	12.53	8.27	12.09	14.75	16.15
632348	Caldicellulosiruptor kronotskyensis (strain DSM 18902 / VKM B-2412 / 2002)	Firmicutes			-2.71	-1.1	-6.96	1.45				-7.9	0.28		3.02		1.57	9.61	6.91	11.8	13.52	15.05
632292	Caldicellulosiruptor hydrothermalis (strain DSM 18901 / VKM B-2411 / 108)	Firmicutes			-2.55	-0.79	-6.6	2.55				-6.59	1.54		2.26		4.73	12.68	9.24	13.84	13.86	15.92
632335	Caldicellulosiruptor kristjanssonii (strain ATCC 700853 / DSM 12137 / I77R1B)	Firmicutes			-2.57	-0.54	-6.1	3.69				-6.43	2.75		3.16		4.09	15.01	6.06	13.28	14.55	15.69
608506	Caldicellulosiruptor obsidiansis (strain ATCC BAA-2073 / strain OB47)	Firmicutes			-2.64	-0.74	-5.63	1.53				-6.38	0.45		4.11		4.66	15.32	6.92	12.32	13.93	12.99
632518	Caldicellulosiruptor owensensis (strain ATCC 700167 / DSM 13100 / OL)	Firmicutes			-2.63	-0.67	-5.49	1.58				-7.03	0.56		4.68		3.71	14.37	7.97	12.23	13.71	13.07
85962	Helicobacter pylori (strain ATCC 700392 / 26695)	Proteobacteria			-3.45	-1.06	-1.2		-0.55	-1.32	1.24	-3.36	3.88		6.4	0.57		9.72		16.93	12.71	16.47
85963	Helicobacter pylori (strain J99 / ATCC 700824)	Proteobacteria			-3.58	-1.31	-3.01		-2.79	-1.71		-4.47	1.81		4.67	-2.09		10.41		15.63	10.26	16.18
517418	Chloroherpeton thalassium (strain ATCC 35110 / GB-78)	Chlorobi			0.86	-1.44	-0.37	4.89				-6.07		-3.85	6.01		-4.16	14.55	13.23	12.83	10.6	15.94
546269	Filifactor alocis (strain ATCC 35896 / D40 B5)	Firmicutes			-2.67	-2.31	-0.49					-5.68	9.17					2.43		13.59	12.83	18.99
334390	Lactobacillus fermentum (strain NBRC 3956 / LMG 18251)	Firmicutes			-1.72			-1.96	11.66	-1.07		-4.76	-1.52		8.04	-0.5			1.57	16.54	27.29
760568	Desulfotomaculum kuznetsovii (strain DSM 6115 / VKM B-1805 / 17)	Firmicutes			-2.75	0.62	-2.62	5.44	-0.61	8.93	3.48	-2.94	7.04		4.78	-4.15	3	23.76	15.88	11.55	13.07	16.68
1048260	Leptospirillum ferriphilum (strain ML-04)	Nitrospirae				-0.79		2.49				-4.47	6.11		5.93			5.39	30.68	15.19
216432	Croceibacter atlanticus (strain ATCC BAA-628 / HTCC2559 / KCTC 12090)	Bacteroidetes			0.57	-2.2		0.2	-3.58	8.39		-9.03			3.44	-9.17				20.64	18.21
264732	Moorella thermoacetica (strain ATCC 39073)	Firmicutes			1.75	-1.47	-5.43	-0.33	-2.52	3.47	-0.9	-0.32	5.12		-1.14	-4.46	-2.88	1.64	11.93	8.65	1.05	14.25
66692	Bacillus clausii (strain KSM-K16)	Firmicutes			-0.33	-2.3	2.44	4.21	-0.76	5.92	3.06	-1.18	1.96		5.7	-2.19	-2.12	12.46	11.65	17.39	15.6	18.71
459424	Mycobacterium liflandii (strain 128FXT)	Actinobacteria			2.07	-1.95	-6.46	8.4	0.32	6.54	13.53	-1.11	5.24	9.93	2.17	-3.84	-5.84	3.73	10.46	-4.57	8.33	6.76
479437	Eggerthella lenta (strain ATCC 25559 / DSM 2243 / JCM 9979 / NCTC 11813 / VPI 0255)	Actinobacteria			1.57		-5.92	4.16				-3.41	6.4		4.47			7.65	7.34	2.66	27.94
491915	Anoxybacillus flavithermus (strain DSM 21510 / WK1)	Firmicutes			1.42	-2.21		0.35				-1.62	-2.79		3.57			-0.19	9.21	15.9	18.03	18.14
420246	Geobacillus thermodenitrificans (strain NG80-2)	Firmicutes			0.57	-2.66		2.35				-1.49	-1.73		3.51			3.99	10.29	14.19	22.45	19.39
398511	Bacillus pseudofirmus (strain OF4)	Firmicutes			0.11	-1.75		-0.19				-0.26	3.46		1.64		7.05	4.78	5.17	19.12	18.86	17.9
272558	Bacillus halodurans (strain ATCC BAA-125 / DSM 18197 / FERM 7344 / JCM 9153 / C-125)	Firmicutes			0.88	-2.3		0.96	2.18	9.73		-1.57	0.02		0.05	-4.24	8.9	3.77	2.07	17.44	19.35	19.1
243275	Treponema denticola (strain ATCC 35405 / CIP 103919 / DSM 14222)	Spirochaetes										-8.08								5.22	14.11	28.53
663954	Streptococcus dysgalactiae subsp. equisimilis (strain ATCC 12394 / D166B)	Firmicutes			-1.8		1.03		-0.66	6.05	-1.45	2.78				-2.24		19.14		13.28	6.31
525381	Streptococcus pneumoniae serotype A19 (strain TCH8431)	Firmicutes			-1.66	-0.44	0.2		4.4	2.73		-0.71	-5.91		7.39	2.66	0.34	30.3		12.6	5.6
1054460	Streptococcus pseudopneumoniae (strain IS7493)	Firmicutes			-1.51	-0.56			3.79	1.18	1.38	-1.21				2.81	0.3	26.47	3.58	11.89	4.42
444157	Pyrobaculum neutrophilum (strain DSM 2338 / JCM 9278 / V24Sta)	Crenarchaeota			-1.33	3.33		2.78				-4.64						2.65	21.3	17.15		20.2
64091	Halobacterium salinarum (strain ATCC 700922 / JCM 11081 / NRC-1)	Euryarchaeota				-2.06		-0.28				-5.2	2.35					7.86	10.72	16.63	20.52	9.66
582402	Hirschia baltica (strain ATCC 49814 / DSM 5838 / IFAM 1418)	Proteobacteria	0.51	-5.43	2.08	-1.23	-1.6	1.7				-3.71	0.65	-7.06	1.8		-0.51	9.19	8.83	18.94	23.52	13.36
1048834	Alicyclobacillus acidocaldarius (strain Tc-4-1)	Firmicutes			0.34	-3.54		5				-1.05	0.88		4.2		13.48	1.05	13.8	14.68	22.28
869211	Spirochaeta thermophila (strain ATCC 700085 / DSM 6578 / Z-1203)	Spirochaetes				1.01		4.36	-4.25	-0.34		-1.33	2.82		7.86	-8.18	8.5		11.13	12.3	20.46
572546	Archaeoglobus profundus (strain DSM 5631 / JCM 9629 / NBRC 100127 / Av18)	Euryarchaeota			2.57	2.38	-3.77	2.02	3.21	10.22		-6.26		2.81	13.36	-3.61		5.11	17.99	7.56
645464	Campylobacter jejuni subsp. jejuni serotype HS21 (strain M1 / 99/308)	Proteobacteria			-1.77	-1.09	-2.41	3.9				-5.3	5.32	-7.96	2.74		-1		4.77	17.52		12.31
553199	Propionibacterium acnes (strain SK137)	Actinobacteria			-2.31	-2.09	-7.42	5.13	4.02	-0.67		-0.96	2.46	-8.16	-2.17	5.67	2.1	4.3	19.77	14.18
304371	Methanocella paludicola (strain DSM 17711 / JCM 13418 / NBRC 101707 / SANAE)	Euryarchaeota			2.43	0.28		2.08				-5.2	4.28		11.52			2.17	18.07	13.35		11.3
867904	Methanomethylovorans hollandica (strain DSM 15978 / NBRC 107637 / DMS1)	Euryarchaeota			0.23	1.21	-0.53	3				-12.2	2.22		5.77				17.61	12.88		5.76
188937	Methanosarcina acetivorans (strain ATCC 35395 / DSM 2834 / JCM 12185 / C2A)	Euryarchaeota			2.1	1.72	-0.48	2.83				-13.94	5.11		11.75			9.04	20.09	11.37	5.42	4.18
1110509	Methanosaeta harundinacea (strain 6Ac)	Euryarchaeota			2.61	1.31		1.21					0.65		4.26				24.41	6.76		10.91
499177	Clostridium sticklandii (strain ATCC 12662 / DSM 519 / JCM 1433 / NCIB 10654)	Firmicutes			-1.82	-0.87	-0.46	-0.8	0.95	-3.77	3.32	-4.12		-5.32	8.44	-9.97	-2.24	2.62	2.37	4.37	7.01
443144	Geobacter sp. (strain M21)	Proteobacteria			0.65	1.61	-6.38	2.37	4	5.11		-2.44	0.67		9.19	-3.23	4.61	8.18	9.55	8.67	2.26	3.35
478801	Kytococcus sedentarius (strain ATCC 14392 / DSM 20547 / CCM 314 / 541)	Actinobacteria			-1.22	-3.27	-3.49	-0.7	4.6	7.53	-1.73	-0.4	1.9			-12.17	-5.49		11.78	12.39	22.28
746361	Lactococcus lactis subsp. cremoris (strain NZ9000)	Firmicutes			0.69	-1.8	-0.04	1.06	3.64	1.35	3.18	-1.46	-5.34		12.24	0.15	-0.08	11.99	7.79	13.66	5.38	17.3
263358	Verrucosispora maris (strain AB-18-032)	Actinobacteria			-0.45	-0.24	-5.66	5.77	3.56	1		-0.1	1.21		2.87	-12.88	2.62	12.25	10.55	15.07
696125	Bartonella clarridgeiae (strain CIP 104772 / 73)	Proteobacteria					-2.55		0.76	7.07	2.5	6.54	-4.2		-3.36	2.63			14.16	20.44	14.73
405948	Saccharopolyspora erythraea (strain NRRL 23338)	Actinobacteria			1.33	-2.91	-4.06	6.41	-1.07	0.83	11.63	1.27	-3.24	1.97	1.32	-3.38	-3.82	10.24	7.94	7.58	5.62	3.33
477974	Desulforudis audaxviator (strain MP104C)	Firmicutes			1.45	0.57	-3.62	1.91	4.85	9.6		-0.93	5.73		-3.43	2.28	7.62	19.89	17.12	11.31		4.22
484019	Thermosipho africanus (strain TCF52B)	Thermotogae			-1.78	-0.6							2.65		21.17			9.29		16.11
436308	Nitrosopumilus maritimus (strain SCM1)	Thaumarchaeota				-1.46		-0.87				-10.48		-8.8			4.88	5.19	11.63		16.28
1773	Mycobacterium tuberculosis	Actinobacteria			-0.68	-0.56	-7.09	6.12	0.16	7.63	13.91	-0.38	2.35	-2.29	2.08	0.57	-3.17	9.56	12.26	10.52	26.68	8.17
349307	Methanosaeta thermophila (strain DSM 6194 / PT)	Euryarchaeota			2.94	1.85		0.41	2.2	3.78	0.33	-8.87	3.56	4.65	2.79	-1.93		2.11	23.3	8.89		21.82
568815	Brucella microti (strain CCM 4915)	Proteobacteria			0.47	-1.59		1.89			3.93	5.86	4.64	-5.3	4.84		-4.83	10.93	12.63	21.52
520461	Brucella pinnipedialis (strain NCTC 12890 / BCCN 94-73 / B2/94)	Proteobacteria			0.44	-1.56	-1.21	1.92			3.22	6	1.69	-5.27	5.06		-4.83	12.12	12.63	21.89
204722	Brucella suis biovar 1 (strain 1330)	Proteobacteria			0.53	-1.46	-0.86	2.04			4.4	6.14	1.92	-3.83	5.16		-4.61	11.39	13.17	21.3		12.34
160488	Pseudomonas putida (strain KT2440)	Proteobacteria			0.54	-3.81	-7.34	4.14	0.9	5.82		-0.89	-6.64		-1.18	-15.08			15.01	13.11	21.75
1036672	Advenella kashmirensis (strain DSM 17095 / LMG 22695 / WT001)	Proteobacteria		7.28	-1.8	0.48		5.07				-2.56	-0.52		1.9		-1.05	9.76			7.73	20.24
697281	Mahella australiensis (strain DSM 15567 / CIP 107919 / 50-1 BON)	Firmicutes			-3.53	0.21	-1.87	0.37	-1.67	1.49	8.12	-6.38	1.03		-0.72	-5.57	-4.27	2.15	13.99	4.72	8.68	8.98
350688	Alkaliphilus oremlandii (strain OhILAs)	Firmicutes			-2.91		-1.65		8.12	-8.44		-7.1				-5.73		9.3		6.65	9.36
453591	Ignicoccus hospitalis (strain KIN4/I / DSM 18386 / JCM 14125)	Crenarchaeota				2.22		2.95			-1.32	-7.26	10.73					5.27				24.79
272557	Aeropyrum pernix (strain ATCC 700893 / DSM 11879 / JCM 9820 / NBRC 100138 / K1)	Crenarchaeota			-1.95	0.18	-5.77				10.3	-5.61	3.12	-4.13				-0.17		2.33	11.73	8.85
700015	Coriobacterium glomerans (strain ATCC 49209 / DSM 20642 / JCM 10262 / PW2)	Actinobacteria			-4.54		-2.61		4.19	-2.23	4.18	-1.88	-0.58			-9.68			10.61		22.9
391008	Stenotrophomonas maltophilia (strain R551-3)	Proteobacteria		6.24	0.36	-4.36	-6.69	-2.39	1.02	5.36	-1.16	-3.98	1.03			-5.77	-4.35	0.47	8.26	9.96	8.52	10.99
263820	Picrophilus torridus (strain ATCC 700027 / DSM 9790 / JCM 10055 / NBRC 100828)	Euryarchaeota			0.1	-0.25	-2.71	0.43			8.99	4.69	4.5	-5.84	1.82		2.6	1.57	1.42	3.98		15.62
525903	Thermanaerovibrio acidaminovorans (strain ATCC 49978 / DSM 6589 / Su883)	Synergistetes				-4.13	-3.18	6.08	4.14	0.66		-3.3	-0.76			-10.8	-6.4		22.06	9.75	6.08
707241	Sinorhizobium meliloti (strain SM11)	Proteobacteria			1.45	-0.83		16.07	0.63	0.13		-0.9	3.35		7.86	4.19			25	19.4
243243	Mycobacterium avium (strain 104)	Actinobacteria			-1.67	-2.8	-9.18	4.84	-1.65	8.03		1.04	5.29	-1.4	0.16	-1.93	-4.36	8.8	11.15	17.99	23.79	3.87
478009	Halobacterium salinarum (strain ATCC 29341 / DSM 671 / R1)	Euryarchaeota			-0.1	-2.12		-0.28	-1.79	5.25		-5.38	2.09	-8.39		-1.48	-3.83	7.38	10.64	14.45	20.07
573064	Methanocaldococcus fervens (strain DSM 4213 / JCM 157852 / AG86)	Euryarchaeota			2.32	0.09		1.93	12.81	-2.46		-12.34	4.96	-7.42	12.99	3.6		6.55	17.18			10.33
644281	Methanocaldococcus sp. (strain FS406-22)	Euryarchaeota			4.23	-0.09		1.86	12.48	-1.68		-10.61	1.91	-7.71	9.08	3.19		5.43	14.11			10.69
579137	Methanocaldococcus vulcanius (strain ATCC 700851 / DSM 12094 / M7)	Euryarchaeota			2.22	-0.04		3.73	11.44	-0.7		-10.33	2.69	-9.64	10.41	3.13		5.86	16.14			11.03
573063	Methanocaldococcus infernus (strain DSM 11812 / JCM 15783 / ME)	Euryarchaeota			2.34	0.18		1	6.29	2.32		-10.25	1.49	-10.63	12.34	1.97		2.31	12.9			7.89
406327	Methanococcus vannielii (strain SB / ATCC 35089 / DSM 1224)	Euryarchaeota			3.2	-0.76		1.53	5.51	1.09		-12.51		-7.79	15.52	2	-2.16	-0.16	13.76			8.82
456320	Methanococcus voltae (strain ATCC BAA-1334 / A3)	Euryarchaeota			1.97	-0.76		2.68	6.01	5.37		-17.15	1.83	-9.38	9.21	2		1.55	10.25			5.88
243232	Methanocaldococcus jannaschii (strain ATCC 43067 / DSM 2661 / JAL-1 / JCM 10045 / NBRC 100440)	Euryarchaeota			5.35	-0.07		1.95	13.76	-3.69	13.39	-10.96	1.89	-7.73	9.63	3.31		4.54	15.14			11.53
647113	Methanothermococcus okinawensis (strain DSM 14208 / JCM 11175 / IH1)	Euryarchaeota			4.98	-0.89		2.37	8.48	-4.58	9.94	-16.1	2.72	-8.23	11.93	4.47		4.84	16.68			15.83
402880	Methanococcus maripaludis (strain C5 / ATCC BAA-1333)	Euryarchaeota			2.29	-0.83		0.68	6.71	3.37	11.1	-10.89	3.66	-6.58	15.75	2.16	0.6	5.01	13.01			9.7
267377	Methanococcus maripaludis (strain S2 / LL)	Euryarchaeota			2.11	-0.85		0.72			9.04	-11.06	3.67	-7.83	14.79		0.53	0.85	14.18			13.84
419665	Methanococcus aeolicus (strain Nankai-3 / ATCC BAA-1280)	Euryarchaeota			2.81	-0.81		2.29	6.06	0.09		-13.8	1.76	-9	10.69	1.4		5.76	14.26	13.32		15.93
444158	Methanococcus maripaludis (strain C6 / ATCC BAA-1332)	Euryarchaeota			2.37	-0.84		0.81	7.82	-0.03		-10.41	3.73	-6.32	16.44	3.66		2.98	15.14	12.43		7.93
426368	Methanococcus maripaludis (strain C7 / ATCC BAA-1331)	Euryarchaeota			2.27	-0.93		0.73	6.26	-0.08		-11.03	3.6	-7.05	17.01	2.94		4.57	13.04	11.79		8.31
246194	Carboxydothermus hydrogenoformans (strain Z-2901 / DSM 6008)	Firmicutes			-2.47	-1.34	3.45	1.85	3.36	2.38	5.27	-5.32	5.24		5.39	0.72		0.76	15.04	8.28	15.94	19.12
679936	Sulfobacillus acidophilus (strain ATCC 700253 / DSM 10332 / NAL)	Firmicutes			-0.63	-2.98	2.42	2.23	4.34	7.55	8.55	-0.99	2.8		-0.12	1.15	-1.94	2.03	7.57	4.8	17.56	17.2
213810	Ruminococcus champanellensis (strain DSM 18848 / JCM 17042 / 18P13)	Firmicutes			-2.92	-0.93	-3.15	-0.04	-0.06	12.59		-2.82	-2.53		11.74	-3.76	4.06		15.33	15.65	19.97	21.81
1002809	Solibacillus silvestris (strain StLB046)	Firmicutes			-1.91	-1.65		2.25	5.79	4.9		-2.16	-0.28		7.35	-2.47		0.72	18.21	16.16	17.56	21.25
567106	Campylobacter jejuni subsp. jejuni (strain IA3902)	Proteobacteria			-1.75	-1	-2.25	3.96			3.67	-5.52	5.29	-6.86	2.36		-0.89		5.74	17.83	21.08	11.06
264462	Bdellovibrio bacteriovorus (strain ATCC 15356 / DSM 50701 / NCIB 9529 / HD100)	Proteobacteria			-1.13		-5.69		1.81	5.72	2.26	-2.5	2.11	6.38	5.67	6.1				-1.54	8.34	4.48
767434	Frateuria aurantia (strain ATCC 33424 / DSM 6220 / NBRC 3245 / NCIMB 13370)	Proteobacteria			0.97	-3.52		-2.8	-2.08	9.86		-3.96	-0.35			-12.32	3.16			9.7	15.14
479434	Sphaerobacter thermophilus (strain DSM 20745 / S 6022)	Chloroflexi			-2.22	0.2	-5.75	2.29				0.27	5.62		0.54		-1.51	11.62	23.66	7.96	19.29
561501	Buchnera aphidicola subsp. Acyrthosiphon pisum (strain Tuc7)	Proteobacteria			-2.97	-3.02		1.03				-2.68			13.47		7.91	9.93	7.44		5.38
522772	Denitrovibrio acetiphilus (strain DSM 12809 / N2460)	Deferribacteres			-1.94	-1.44	-1.91	1.01				-4.91	4.36		16.49		2.12	6.5	8.24	3.5	12.03
743721	Pseudoxanthomonas suwonensis (strain 11-1)	Proteobacteria		6.58	1.38	-4.28	-4.95	-2.21			-1.75	-2.41	-1.24				8.93	6.17	7.09	7.39	11.79	5.85
604354	Thermococcus sibiricus (strain MM 739 / DSM 12597)	Euryarchaeota			-1.6		-5.15				11.63	-5.97	1.59	-3.42				7.72		21.43		27.75
880071	Flexibacter litoralis (strain ATCC 23117 / DSM 6794 / NBRC 15988 / NCIMB 1366 / Sio-4)	Bacteroidetes		-1.55		-1.75		4.31				-10.08			-1.65		-5.29		-4.23	5.34	15.64	15.23
666714	Treponema pallidum subsp. pallidum (strain Chicago)	Spirochaetes										-3.32									16.3	14.89
526224	Brachyspira murdochii (strain ATCC 51284 / DSM 12563 / 56-150)	Spirochaetes				-0.04	-2.55	2.65				-4.34		-11.65	2.41		-3.42	2.25	4.32	5.52	16.53
867902	Ornithobacterium rhinotracheale (strain ATCC 51463 / DSM 15997 / CCUG 23171 / LMG 9086)	Bacteroidetes			0.52	-2.43			7.27	-5.02		-8.45			-0.2	-6.86				16.42	11.64	15.49
746697	Aequorivita sublithincola (strain DSM 14238 / LMG 21431 / ACAM 643 / 9-3)	Bacteroidetes			-0.4	-2.36		2.69	7.62	-7.23		-5.68			4.09	-9.64	-6.49			6.33	14.56	16.07
643867	Marivirga tractuosa (strain ATCC 23168 / DSM 4126 / NBRC 15989 / NCIMB 1408 / VKM B-1430 / H-43)	Bacteroidetes		-4.37	0.62	-2.85	-3.98	2.81	0.93	0.98	0.66	-10.4			1.56	-9.46	-6.08	-2.05	-0.38	4.14	20.4	4.58
235279	Helicobacter hepaticus (strain ATCC 51449 / 3B1)	Proteobacteria			3.96	0.6	-3.81	6.27	1.77	-1.5		-1.72	-0.93	-8.78	4.48	-6.63	-6.22	12.34	10.18	18.18
767029	Propionibacterium propionicum (strain F0230a)	Actinobacteria			-2.69	-1.03	-4.52	5.2	-0.18	0.57		0.41	-2.55	-11.04	3.63	-1.09	-2.86	4.85	12.03	16.24
679897	Helicobacter mustelae (strain ATCC 43772 / LMG 18044 / NCTC 12198 / 12198)	Proteobacteria				-0.4	-2.67	2.69	-4.1	-5.01	2.86	-4.36	2.14	-9.83	2.77	-4.44		14.12	6.8	13.26
1121335	Clostridium stercorarium subsp. stercorarium (strain ATCC 35414 / DSM 8532 / NCIMB 11754)	Firmicutes			-3.76	-0.99	-1.56	0.06	4.35	5.38	-0.89	-5.96	-6.2		8.51	-4.51	-3.55	14.81	8.58	12.31	14.02	19.58
762948	Rothia dentocariosa (strain ATCC 17931 / CDC X599 / XDIA)	Actinobacteria			-2.2	-0.17	-3.16		-3.15	2.83	8.55	-4.72	3.07		-2.16	-6.21	-6.17	2.32		12.67	28.47
593117	Thermococcus gammatolerans (strain DSM 15229 / JCM 11827 / EJ3)	Euryarchaeota				-1.92	-7.14	0.22			8.37	-7.39	-1.95	-5.99	3.89			1.01		18.97	2.32	-6.37
1034807	Flavobacterium branchiophilum (strain FL-15)	Bacteroidetes			-0.94	-2.55	-5.32	0.51	1.02	3.67	4.38	-7.54	8.16		1.13	-3.56	-5.56	4.56	-0.71	5.72	21.28	5.53
720554	Clostridium clariflavum (strain DSM 19732 / NBRC 101661 / EBR45)	Firmicutes			-4.02	-1.94		0.44	1.56	10.82		-4.9	1.4		7.24	-9.25	-6.23	12.33	7.78	12.61	13.62
203119	Clostridium thermocellum (strain ATCC 27405 / DSM 1237)	Firmicutes			-1.9	1.09	-1.33	0.32	2.17	9.65		-8.92			8.21	-8.79		13.26	8.77	5.64	11.66	6.71
637887	Clostridium thermocellum (strain DSM 1313 / LMG 6656 / LQ8)	Firmicutes			-1.97	1.08	-1.62	0.28	1.49	9.29		-10.13			7.97	-9.19		12.91	8.7	5.04	11.2	6.42
485917	Pedobacter heparinus (strain ATCC 13125 / DSM 2366 / NCIB 9290)	Bacteroidetes			0.15	-3.59		0.54	-1.79	2.49	1.42	-12.35			1.13	-15	-6.64		-0.69	11.41	7.59	6.19
1036673	Paenibacillus mucilaginosus (strain KNP414)	Firmicutes			-1.4	-2.33		0.35	3.85	9.9		-2.36	3.44		4.01	-6.28	5.7	-4.88	20.2	10.73	10.39
926569	Anaerolinea thermophila (strain DSM 14523 / JCM 11388 / NBRC 100420 / UNI-1)	Chloroflexi			-0.81	-4.83	-3.18	0.98	-1.76	-1.75	1.74	-4.69	-0.43		2.92	-12.69	-3.2	10.85	6.89	6.33	8.71
349521	Hahella chejuensis (strain KCTC 2396)	Proteobacteria		4.31	3.72	0.65	1.11	2.24	-0.33	-0.78		-4.3	-4.22	6.73	3.04	6.04	7.36	1.68	17.5	16.19	7.56
203907	Blochmannia floridanus	Proteobacteria			-4.26	-2.46		10.39	1.73	-6.08	2.67	-1.01	-1.04		-1.97	-8.61	6.62	2.72		13.9	8.67
441768	Acholeplasma laidlawii (strain PG-8A)	Tenericutes	8.16	2.99		-1.41			1.61	-8.31		-3.1			10.43	-6.72				9.36	14.2
257309	Corynebacterium diphtheriae (strain ATCC 700971 / NCTC 13129 / Biotype gravis)	Actinobacteria			-2.71	-3.51	-4.59	5.32	1.62	1.01	4.26	-2.9	6.86		-3.74	-7.04	-4.42	10.44	13.98	11.71	16.57
316067	Geobacter sp. (strain FRC-32)	Proteobacteria			-4.35	-1.42	-5.75	3.08	4.93	2.62		-2.46	2.98		13.68	-1.69	0.35	9.15	10.12	-1.17		7.44
351605	Geobacter uraniireducens (strain Rf4)	Proteobacteria			-0.35	2.51	-3.89	3.22	6.41	-2.19	2.13	-3.72	1.65		12.57	-3.72	1.6	12.89	10.57	-1.22		4.24
880724	Methanotorris igneus (strain DSM 5666 / JCM 11834 / Kol 5)	Euryarchaeota			2.95	-0.03		1.5	10.72	-3.16	8.27	-12.29	6.83	-6.16	6.69	1.79	5.31	6.72	15.02	11.35		11.41
309803	Thermotoga neapolitana (strain ATCC 49049 / DSM 4359 / NS-E)	Thermotogae				0.52		2.88				-0.92	-1.27		5.97		10.15	1.73	4.01	13.14		25.32
1094466	Flavobacterium indicum (strain DSM 17447 / CIP 109464 / GPTSA100-9)	Bacteroidetes		8.89	1.19	-2.29	-3.94	-0.64	1.83	1.5	0.29	-6.91	7.02	0.58	-0.48	-1.54	-6.02			5.31	12.04	11.15
402612	Flavobacterium psychrophilum (strain JIP02/86 / ATCC 49511)	Bacteroidetes		9.73	0.28	-1.05	-5.72	-0.51	2.26	4.7	1.32	-8.73	9.38			1.64	-6.16			8.97	13.04	5.92
883	Desulfovibrio vulgaris (strain Miyazaki F / DSM 19637)	Proteobacteria			-0.56	-1.12	-4.1	2.98				-0.37			1.72		4.61	6.7	12.74	-9.23		2.27
600809	Blattabacterium sp. subsp. Periplaneta americana (strain BPLAN)	Bacteroidetes			-3.46	-2.02		3.11				-3.51			-7.38		11.25
192952	Methanosarcina mazei (strain ATCC BAA-159 / DSM 3647 / Goe1 / Go1 / JCM 11833 / OCM 88)	Euryarchaeota			1.24	2.15	-0.19	2.94	1.05	1.73	12.01	-13.19	3.5	4.43	12.42	-2.53		10.45	18.86	10.92		3.2
1146883	Blastococcus saxobsidens (strain DD2)	Actinobacteria			1.82	-1.4	-5.91	3.82	7.19	-1.11	-4.8	1.59	5.56	-0.88	2.73	1.79	-1.14	10.08	9.83	4.95	34.15	8.86
504474	Corynebacterium urealyticum (strain ATCC 43042 / DSM 7109)	Actinobacteria			-2.31	0.1	-6.32	4.67	5.5	0.63	1.55	-2.03	7.36	0.94	-4.09	-2.78	-4.63	6.57	12.44	5.4	25.18	4.76
1144889	Modestobacter marinus (strain BC501)	Actinobacteria			0.85	-1.7	-5.5	3.66	4.38	3.83	-2.33	-1.3	12.15	-2.42	2.02	-3.49	-1.85	9.91	10.11	7.12	25.84	8.79
760011	Spirochaeta coccoides (strain ATCC BAA-1237 / DSM 17374 / SPN1)	Spirochaetes			-3.71	-4.34	-1.89	1.37	-1.47	-1.22	5.79	-6.97	2.33		2.96	-6.16	-8.56	0.46	11.47	3.47	18.23	15.55
511437	Lactobacillus buchneri (strain NRRL B-30929)	Firmicutes	5.85	5	-1.34	-2.16	-3.46	-1.77	0.46	-2.58	10.36	-2.38	-5.57		5.78	-0.88	-2.14	5.19	6.15	12.38	9.56
555079	Thermosediminibacter oceani (strain ATCC BAA-1034 / DSM 16646 / JW/IW-1228P)	Firmicutes	4.59	9.19	-2.08		-4.99		0.15	5.47	8.94	-3.25	0.62		4.73	-2.28	-0.81		8.66	11.37	5.99
765874	Corynebacterium pseudotuberculosis (strain FRC41)	Actinobacteria			2.39	-3.36	-5.66	5.72	-0.25	2.44	14.79	2.9	7.16	0.96	-0.64	-4.25	-5.24	13.65	20.24	11.94	11.65
945712	Corynebacterium ulcerans (strain BR-AD22)	Actinobacteria			2.4	-3.55	-4.87	9.54	-0.31	1.72	13.38	1.18	8.08	0.12	0.51	-5.12	-4.3	14.17	15.97	10.77	8.77
331678	Chlorobium phaeobacteroides (strain BS1)	Chlorobi			1.59	2.76	-4.54	9.46				-0.39		2.57	-1.4		3.06	17.58	10.66	17.53		12.54
324925	Pelodictyon phaeoclathratiforme (strain DSM 5477 / BU-1)	Chlorobi			1.43	3.53	-2.13	9.1				0.81		5.02	1.25		-0.87	12.42	12.63	15.71		12.25
290317	Chlorobium phaeobacteroides (strain DSM 266)	Chlorobi			1.23	3.49	-3.63	5	-0.1	6.09		-0.65		4.52	4.93	-9.69	-4.32	12.82	16.2	12.63		13.11
1392	Bacillus anthracis	Firmicutes			-0.19	-1.7	-0.99	5.43	14.28	-0.02	-1.09	-6.25	2.25		-4.5	7.43	4.58	-1.84	15.28	18.52	14.83	21.49
592021	Bacillus anthracis (strain A0248)	Firmicutes			-0.24	-1.73	-1.11	5.32	13.52	-0.57	-1.47	-6.33	2.11		-4.9	6.61	4.32	-1.98	14.96	18.13	14.01	20.73
572264	Bacillus cereus (strain 03BB102)	Firmicutes			-0.26	-1.74	-1.23	5.28	13.46	-0.9	-1.58	-6.62	2		-5.22	6.43	4.31	-2.2	14.93	17.94	13.95	20.6
405535	Bacillus cereus (strain AH820)	Firmicutes			-0.25	-1.74	-1.17	5.32	13.67	-0.67	-1.54	-6.51	2.02		-5.09	6.55	4.38	-2.11	14.96	18.1	13.08	20.71
405534	Bacillus cereus (strain AH187)	Firmicutes			-0.22	-1.75	-1.24	5.32	14.58	-1.62	-0.55	-6.55	1.9		-5.1	6.53	4.38	-2.26	11.97	17.99	13.03	20.73
405532	Bacillus cereus (strain B4264)	Firmicutes			-0.26	-1.87	-1.58	6.18	14.74	-3.49	-0.12	-7.17	0.55		-5.91	4.68	4.19	-2.74	12.72	16.02	12.34	19.88
405531	Bacillus cereus (strain G9842)	Firmicutes			4.73	-1.78	-1.22	5.38	14.47	-1.99	0.22	-7.05	0.77		-5.51	5.39	4.41	-2.2	14.97	17.87	13.23	20.37
315730	Bacillus weihenstephanensis (strain KBAB4)	Firmicutes			3.68	-1.9	2.49	6.2	11.85	-1.6		-7.2	1.42	2.52	-6.99	3.42	4.07	-2.78	14.43	17.09	13.39	18.72
568206	Bacillus anthracis (strain CDC 684 / NRRL 3495)	Firmicutes			-0.16	-1.67	-0.78	5.52	14.26	0.06	-1.08	-6.09	2.36		-4.48	7.38	4.57	-1.57	5.32	18.78	14.71	21.42
222523	Bacillus cereus (strain ATCC 10987)	Firmicutes			-0.3	-1.69	0.05	5.42	15.14	-1.13	0.87	-6.19	2.23		-4.72	6.04	4.5	-1.61	5.06	18.49	14.59	21.16
315749	Bacillus cereus subsp. cytotoxis (strain NVH 391-98)	Firmicutes			3.63		3.34	4.67	13.92	-7.78		-6.23	0.84		-5.99	2.39	4.83	-1.41	15.79	17.37	13.7	21.59
412694	Bacillus thuringiensis (strain Al Hakam)	Firmicutes		2.73	1.49	-2.01	1.52	4.54	10.88	-3.55	-3.2	-8.2	0.79		-6.68	3.28	-3.78	-4.21	13.6	15.48	11.53	17.94
226900	Bacillus cereus (strain ATCC 14579 / DSM 31)	Firmicutes	8.11	-0.38	-0.3	-1.82	0.48	7.2	14.92	-3.38	8.02	-7.02			-5.64	4.76	-2.82	-2.65	11.75	17.33	12.59	11.05
288681	Bacillus cereus (strain ZK / E33L)	Firmicutes		3.38	-0.39	-1.91	0.39	5.01	12.63	-1.96	4.89	-7.33	1.49		-6.22	4.98	-3.04	-1.93	14.47	17.19	13.28	12.7
281309	Bacillus thuringiensis subsp. konkukian (strain 97-27)	Firmicutes		3.35	-0.37	-1.88	0.27	4.96	12.31	-2.2	6.8	-7.25	1.43		-6.16	4.89	-3.15	-3.08	14.44	16.87	11.91	12.54
637380	Bacillus cereus var. anthracis (strain CI)	Firmicutes		3.7	-0.29	-1.8	0.66	5.18	13.14	-0.3	6.25	-6.83	1.8		-5.61	5.91	-2.83	-2.4	14.7	17.73	13.73	20.3
930170	Bacillus thuringiensis subsp. finitimus (strain YBT-020)	Firmicutes		4.74	-0.31	-1.84	0.62	5.24	14.21	-2.11	6.2	-6.88	1.8		-5.65	5.96	-2.77	-2.37	12.72	17.84	13.85	20.24
361100	Bacillus cereus (strain Q1)	Firmicutes			-0.28	-1.83		5.13				-7	1.6		-5.67		4.22	-2.8	11.62	17.29	13.4	20.06
714359	Bacillus thuringiensis (strain BMB171)	Firmicutes			-0.33	-1.89		7.06				-7.27	0.59		-5.98		4.19	-2.78	4.57	17.29	12.3	19.71
703613	Bifidobacterium animalis subsp. animalis (strain ATCC 25527 / DSM 20104 / JCM 1190 / R101-8)	Actinobacteria				-2.66		-0.6	-0.74	-2.29	0.74	0.41	1.81		2.83	-0.47	0.93	9.96	14.2		4.92	10.19
580050	Bifidobacterium animalis subsp. lactis (strain Bl-04 / DGCC2908 / RB 4825 / SD5219)	Actinobacteria				-2.66		-0.5	-0.6	-2.14	0.04	0.61	2.05		3.03	-0.08	2.98	11.21	15.31		15.32	10.45
555970	Bifidobacterium animalis subsp. lactis (strain DSM 10140 / JCM 10602 / LMG 18314)	Actinobacteria				-2.66		-0.5	-0.54	-2.1	0.09	0.65	2.08		3.07	-0.01	3	11.27	15.33		15.41	10.49
1147128	Bifidobacterium asteroides (strain PRL2011)	Actinobacteria	-2.14			-0.37	-6.02	0.84	-3.89	-4.41	0.95	-4.27	1.55		-2.56	-5.76	-1.89	11.04	16.14	-2.9	18.94	12.52
552811	Dehalogenimonas lykanthroporepellens (strain ATCC BAA-1523 / JCM 15061 / BL-DC-9)	Chloroflexi			-3.25	0.75	-4.59	2.37				0.19			7.97			4.61	19.76	8.11	19.54	9.09
340102	Pyrobaculum arsenaticum (strain DSM 13514 / JCM 11321)	Crenarchaeota			-2.31	-0.84	0.31	1.85	6.54	13.13	0.24	-5.28	1.34	-0.93		-2.1	5.67	-0.96	19.26			26.66
384616	Pyrobaculum islandicum (strain DSM 4184 / JCM 9189)	Crenarchaeota			-0.36	0.37	-1.4	3.87			8.09	-4.7	7.35	-2.72			3.79	3.34	9.66			20.28
999630	Thermoproteus uzoniensis (strain 768-20)	Crenarchaeota				1.3		0.37				-5.47						3.21	14.93			19.32
572478	Vulcanisaeta distributa (strain DSM 14429 / JCM 11212 / NBRC 100878 / IC-017)	Crenarchaeota			-0.1	0.34	-1.77	0.88			7.22	-10.45			0.82			-0.75	19.89			16.95
768679	Thermoproteus tenax (strain ATCC 35583 / NBRC 100435 / JCM 9277 / Kra 1)	Crenarchaeota			-0.2	0.42	2.25	3.12	6.95	7.14	9.73	-4.97	6.28	-0.32		-3.43	2.28	3.5	16.82			22.89
880072	Desulfobacca acetoxidans (strain ATCC 700848 / DSM 11109 / ASRB2)	Proteobacteria	3.74	2.21	-0.93	0.9	-3.46	9.27	-2.98	8	5.69	-2.23	-0.73		-0.76	-11.99		3.2	14.28	11.32	17.1	0.73
481448	Methylacidiphilum infernorum (isolate V4)	Verrucomicrobia				-3.24		1.45				-4.64	4.94		7.61		6.18	7.48	7.29	28	11.44
410359	Pyrobaculum calidifontis (strain JCM 11548 / VA1)	Crenarchaeota			-0.46	2.88	-2.64	3.54	11.2	4.27	-2.14	-4.09	-1.87	-5.93		-5.28	2.75	1.82	14.65			25.24
1041826	Flavobacterium columnare (strain ATCC 49512 / CIP 103533 / TG 44/87)	Bacteroidetes		11.55	0.18	-2.29			-0.89	5.08	2.87	-8.25			1.63	-8.7			-2.83	16.47	7.32
523794	Leptotrichia buccalis (strain ATCC 14201 / DSM 1135 / JCM 12969 / NCTC 10249)	Fusobacteria				-1.12	0.36	4.24	-0.98	-7.88		-10.04			10.37	-0.03	3.42	10.13	11.27	2.84
990288	Acidithiobacillus caldus (strain SM-1)	Proteobacteria			0.34	-3.11		7.5				-1.3	-1.67		-3.62		17.54	6.45	22.17	15.18	7.79
290397	Anaeromyxobacter dehalogenans (strain 2CP-C)	Proteobacteria		4.63	-1.08	0.52	-10.21	2.15	2.78	6.76	8.1	1.67	2.36		8.84	-0.88	-3.71	5.69	21.24	2.37	17.27	12.5
444177	Lysinibacillus sphaericus (strain C3-41)	Firmicutes			-0.97	-1.63	-5.25	1.13			8.61	-1.06	-3.46	3.28	11.49		-6.78	6.4	15.81	10.55	20.09	-3.34
362976	Haloquadratum walsbyi (strain DSM 16790 / HBSQ001)	Euryarchaeota			0.72	-2.04	-4.18	7.68	-2.59	-0.74		-8.41	-2.36	-10.63	0.95	-0.72	2.52	10.14	10.57	13.35	15.58
768065	Haloquadratum walsbyi (strain DSM 16854 / JCM 12705 / C23)	Euryarchaeota			0.71	-2.01	-3.96	7.7	-2.35	-0.63		-8.3	-2.41	-10.45	0.76	-0.75	2.54	10.65	10.61	13.77	14.93
749414	Streptomyces bingchenggensis (strain BCW-1)	Actinobacteria			-0.72	-2.34	-7.11	4.88	-2.94	5.96	-2.66	0.96	5.4		3.88	-6.43	-2.93	5.08	6.04	12.53	-7.9	16.68
1008459	Taylorella asinigenitalis (strain MCE3)	Proteobacteria	1.76	7.59	-2.91		-6.33				3.67	-8.99	3	-4.94	3.91		4.14	8.58	11.25	11.44	4.97	11.28
937774	Taylorella equigenitalis (strain MCE9)	Proteobacteria	1.34	6.13	-2.92		-6.42					-5.74	1.68	-11.14	4.02		5.18	9.9	9.49	1.99	7.59	9.5
666510	Acidilobus saccharovorans (strain DSM 16705 / VKM B-2471 / 345-15)	Crenarchaeota			-0.92		-5.88				13.02	-5.51	2.34	-10.84				0.6		7.72		6.72
521097	Capnocytophaga ochracea (strain ATCC 27872 / DSM 7271 / JCM 12966 / VPI 2845)	Bacteroidetes			-2.81				-2.46	-1.72		-4.06			-7.26	-13.22	6.58			-1.97	11.96
548476	Corynebacterium aurimucosum (strain ATCC 700975 / DSM 44827 / CN-1)	Actinobacteria			-2.37	-3.48	-8.37	4	1.27	-0.01	3.91	0.56	6.25	9.45	2.65	-5.99	-6.22	12.36	13.31	6.12	21.73
515635	Dictyoglomus turgidum (strain Z-1310 / DSM 6724)	Dictyoglomi			1.73	0.34	-6.16	4.49	4.59	-1.93		0.51			13.87	-9.2	3.53	0.18	14.37	6.1	8.87
472759	Nitrosococcus halophilus (strain Nc4)	Proteobacteria			1.91	-1.59	-3.84	0.42				0.55	-1.04	-5.85	-2.56		5.34	3.56	11.24	5.46	24.24	8.66
688270	Cellulophaga algicola (strain DSM 14237 / IC166 / ACAM 630)	Bacteroidetes		9.91	0.47	-1.59	-3.31	1.25	-1.03	-1.64	-0.66	-4.88	-0.82		4.34	-9.12	-6.16	6.64	3.22	4.98	10.41	8.23
867900	Cellulophaga lytica (strain ATCC 23178 / DSM 7489 / JCM 8516 / NBRC 14961 / NCIMB 1423 / VKM B-1433 / Cy l20)	Bacteroidetes		11.52	0.51	-1.52	-2.4	-0.58	-4.4	0.33	-0.36	-11.16	-0.93		3.06	-7.91	-5.99	6.73	-0.48	7.1	20.87	11.11
983544	Lacinutrix sp. (strain 5H-3-7-4)	Bacteroidetes		9.31	0.39	-1.19	-3.85	-0.56	-2.8	6.29	2.03	-10.02	-0.33	2.52	1.09	-5.94		3.26	0.65	8.57	15.2	6.03
242231	Neisseria gonorrhoeae (strain ATCC 700825 / FA 1090)	Proteobacteria			-1.15	0.72	-7.31	1.85	7.76	3.76	9.17	-3.2	1.09	-2.28	3.13	2.37	4.9		17.65	9.6	14.93
693661	Archaeoglobus veneficus (strain DSM 11195 / SNP6)	Euryarchaeota			2.55	2.35	-7.47	2.61	-1.3	9.03	5.33	-5.71		5.39	3.05	1.63		3.24	16.45	11.83		18.49
240292	Anabaena variabilis (strain ATCC 29413 / PCC 7937)	Cyanobacteria		-4.41	1.76	-2.84	-3.87	7.71			-0.4	-3.5	-3.78	4.32	-0.11		-3.95	16.19	12.96	2.48	25.62	0.19
446469	Sanguibacter keddieii (strain ATCC 51767 / DSM 10542 / NCFB 3025 / ST-74)	Actinobacteria			-1.77	-2.97	-8.7	6.07	-9.04	5.19		-0.19	1.26	-14.53	0.74	-2.05	-4.64	1	7.54	8.64	30.69
446471	Xylanimonas cellulosilytica (strain DSM 15894 / CECT 5975 / LMG 20990 / XIL07)	Actinobacteria			-1.81	-1.35	-9.02	3.85	-5.36	5.09		0.49	6.86	-10.28	0.58	-1.99	-4.41	-2.16	8.35	1.91	34.53
221109	Oceanobacillus iheyensis (strain DSM 14371 / JCM 11309 / KCTC 3954 / HTE831)	Firmicutes			0.24	-1.96	-2.23	0.76	6.08	9.12	0.04	-5.02	-2.79		6.29	-1.46	-5.2	0.98	6.04	13.48	18.05	10.67
271848	Burkholderia thailandensis (strain E264 / ATCC 700388 / DSM 13276 / CIP 106301)	Proteobacteria		2.78	-0.48	-1.69	-11.7	0.95	2.1	5.88		-1.78	3.95		3.4	-10.32	5.53	12.47	5.25	15.38	18.25
680646	Rothia mucilaginosa (strain DY-18)	Actinobacteria			-4.01	0.17			-10.23	6.22		-6.7	2.38		-4.95	-17.3		-1.77		2.31	14.88
266835	Rhizobium loti (strain MAFF303099)	Proteobacteria		5.35	0.4	-1.08		5.81				0.86	4.66		4.94		9.53		36.11	18.17	2.06
342108	Magnetospirillum magneticum (strain AMB-1 / ATCC 700264)	Proteobacteria			1.81	-0.38		0.14				-2	1.06		2.72				16.4	13.92	40.36
382640	Bartonella tribocorum (strain CIP 105476 / IBS 506)	Proteobacteria		-5.11			-3.71		4.86	0.81	-1.89	3.75	-2.43		-0.41	1.82		20.53	11.94	15.74	11.09
936155	Helicobacter felis (strain ATCC 49179 / NCTC 12436 / CS1)	Proteobacteria			-2.91	-1.64			11.08	-8.83	-1.43	-3.3	2.62	-4.42	15.42	-1.01		12.5		13.96
868864	Desulfurobacterium thermolithotrophum (strain DSM 11699 / BSA)	Aquificae			-0.05	0.49	-3.11	7.33	-2.92	2.07	8.76	-4.74	0.46		3.05	-5.91	8.25	4.48	10.7	12.18		25.77
1205910	Nocardiopsis alba (strain ATCC BAA-2165 / BE74)	Actinobacteria	1.37		-0.15	-2.48	-5.64	8.88	-5.43	1.39		3.69	6.46	5.18	3.08	5.37	-4	7.99	6.85	7.99	21.39	12.54
190192	Methanopyrus kandleri (strain AV19 / DSM 6324 / JCM 9639 / NBRC 100938)	Euryarchaeota			4.08	0.32		2.26				-5.69			-0.96			4.35	33.21			5.28
646529	Desulfosporosinus acidiphilus (strain DSM 22704 / JCM 16185 / SJ4)	Firmicutes			-3.26	-2.25		1.5	3.21	-0.32		-6.88	0.48		-0.99	2.81	-3.72	9.92	13.2	-0.12	11.42	20.32
484022	Francisella philomiragia subsp. philomiragia (strain ATCC 25017)	Proteobacteria			3.37	-1.97	-6.04	1.37				5.11	-4.35		0.49		-6.55	9.54		1.89	5.07
289376	Thermodesulfovibrio yellowstonii (strain ATCC 51303 / DSM 11347 / YP87)	Nitrospirae			-0.4	1.33	-0.74	2.04	3.89	0.45	2.59	-0.24	-3.35		14.77	-9.73	14.15	9.7	16.25	17.47	4.13
643562	Desulfovibrio aespoeensis (strain ATCC 700646 / DSM 10631 / Aspo-2)	Proteobacteria			2.71	-0.81	-4.59	3.13				-2.42	-0.19	3.32	7.75		14.56		17.45	-2.23	6.4	2.01
573059	Desulfovibrio vulgaris (strain RCH1)	Proteobacteria			2.32	-0.93	-7.26	2.02				-0.94			0.71		12.89		15.09	-5.51	11.92	9.26
1056495	Caldisphaera lagunensis (strain DSM 15908 / JCM 11604 / IC-154)	Crenarchaeota				-0.02						-15.58	3.13		14.99			0.93		25.6
765952	Parachlamydia acanthamoebae (strain UV7)	Chlamydiae					-5.91				2.22	-5.33	16.16							13.78	22.22
712961	Lactobacillus salivarius (strain CECT 5713)	Firmicutes	0.85	5.94	-1.88		-5.33		0.59	-14.53	1.35	-7.77	-1.87		5.12	-8.78	-8.01	18.27	0.84	10.5	10.29
362948	Lactobacillus salivarius (strain UCC118)	Firmicutes	3.49	8.47	-1.62		-3.15		4.98	-9.96	4.94	-4.24	0.43		9.53	-2.92	-6.61	22.93	2.91	14.68	14.65
1229758	Leuconostoc carnosum (strain JB16)	Firmicutes			-0.56	-2.14		-0.49	0	-13.31		-5.36	-7.47		6.48	-3.54	-3.12	23.61	5.04	12.15	24.3
1229756	Leuconostoc gelidum (strain JB7)	Firmicutes			-0.64			-0.42	-0.75	-13.13		-5.86	-6.96		5.75	-1.71	-5.36	19.58	6.27	15.24	13.65
349519	Leuconostoc citreum (strain KM20)	Firmicutes					-2.67		-1.46	-11.61	-0.81	-4.05	-10.18		0.15	-1.99	-5.33	18.11	4.65	14.75
762051	Leuconostoc kimchii (strain IMSNU 11154 / KCTC 2386 / IH25)	Firmicutes			-0.54	-2.03		-1.25	-0.14	-12.07		-4.85	-7.65		2.13	1	-2.72	22.13	5.62	15.11
979982	Leuconostoc sp. (strain C2)	Firmicutes			-0.53	-2.11		-1.45	-0.85	-12.67		-4.84	-7.96		3.37	0.07	-5.94	21.67	5.38	14.55
203123	Oenococcus oeni (strain ATCC BAA-331 / PSU-1)	Firmicutes	0.36	6.11	-0.96		-2.62		2.53	-7.87		0.49	-5.61		9.17	-4.76	-5.74	15.57		12.39	21.61
698757	Pyrobaculum oguniense (strain DSM 13380 / JCM 10595 / TE7)	Crenarchaeota			-0.37	-0.75	0.15	2.06	9.11	11.1	6.88	-4.96	-2.29	0.71		-4.51	3.94	-1.13	17.97			12.48
456442	Methanoregula boonei (strain 6A8)	Euryarchaeota			-3.04	1.09		4.07	6.73	0.65		-8.9	11.3		6.92	0.71	-5.27	0.68	17.55	12.31	6.9	10.01
856793	Micavibrio aeruginosavorus (strain ARL-13)	Proteobacteria		8.05	4.2		-1.75		-2.36	-0.93		-4.5	-0.72	-6.42	-1.11	-8.39		11.14		16.42	15.13
593750	Methanoregula formicica (strain DSM 22288 / NBRC 105244 / SMSP)	Euryarchaeota			2.07	0.98		4.2				3.46	0.78		13.46			-0.5	19.57	18.76	12.29	14.2
860228	Capnocytophaga canimorsus (strain 5)	Bacteroidetes			1.45	-3.45	-0.72		-2.8	5.55	4.17	-4.28	8.81		-3.52	-8.92	-3			17.85	17.29	13.83
577650	Desulfobulbus propionicus (strain ATCC 33891 / DSM 2032 / 1pr3)	Proteobacteria			-2.63	2.22	-4.32	-1.02	-1.23	0.88	1.11	-3.69	-7.15		1.81	-10.79	-1.52	8.23	16.49	9.44	0.94	20.44
339670	Burkholderia ambifaria (strain ATCC BAA-244 / AMMD)	Proteobacteria	1.09	4.08	-1.13	-1.57	-10.51	-0.85	2.36	5.21		-2.64	5.85	-3.7	-0.15	-8.38	-4.43	11.87	20.71	1.3	-10.13	9.53
398577	Burkholderia ambifaria (strain MC40-6)	Proteobacteria	1.2		-1.05	-1.54	-10.25	-0.69	2.48	-1.79	11.02	-2.66	2.91	-7.58	-0.14	-9.9	-4.38	11.98	22.2	1.76	-9.08	10.56
331271	Burkholderia cenocepacia (strain AU 1054)	Proteobacteria	2.19	3.19	0	-1.54	-10.26	2.31	1.68	4.5		-3.33	5.1	-2.15	0.02	-5.92	-4.3	13.17	10	4.82	0.57	11.06
406425	Burkholderia cenocepacia (strain MC0-3)	Proteobacteria	2.21		0.03	-1.58	-10.16	2.35	1.28	1.28	6.96	-2.49	2.97	-5.38	-0.06	-6.34	-4.34	11.93	10.15	4.46	-4.71	9.85
391038	Burkholderia phymatum (strain DSM 17167 / STM815)	Proteobacteria	1.07		3.73	-1.42	-7.11	0.24			6.13	-3.29	4.33	-5.82	7.78		-0.85	12.21	10.13	0.97	-5.54	14.47
305	Ralstonia solanacearum	Proteobacteria		4.1	2.8	-2.68	-6.84	-0.65	-1.75	7.89	6.03	-1.3	4.7	-0.46	10.42	0.85	3.48	10.02	11.81	-1.92	-9.23	17.83
338966	Pelobacter propionicus (strain DSM 2379)	Proteobacteria			0.53	2.61	-4.8	2.25	6.41	0.6	7.86	-0.59	9.92		3.05	-3.62	-2.57	9.02	6.33	9.41		9.96
639282	Deferribacter desulfuricans (strain DSM 14783 / JCM 11476 / NBRC 101012 / SSM1)	Deferribacteres			-2.18	2.03	-2.8	2.15	3.78	-7.97	2.97	-4.23	0.9		3.5	-7.98	-0.73	6.03	4.36	0.03	13.76	23.95
410358	Methanocorpusculum labreanum (strain ATCC 43576 / DSM 4855 / Z)	Euryarchaeota			0.47	-1.77		3.49	-6.46	8.07	1.4	-9.7	6.45		8.46	1.35	-3.61	-0.96	14.94	12.66	12.39
246196	Mycobacterium smegmatis (strain ATCC 700084 / mc(2)155)	Actinobacteria	-0.68		1.36	-0.66	-7.34	4.74	-1.74	7.48	10.23	0.06	7.71	2.28	5.31	-0.74	-2.46	8.58	8.7	-4.86	36.24	5.17
101510	Rhodococcus sp. (strain RHA1)	Actinobacteria			1.25	-0.56	-6.23	5.57	5.21	4.77	4.17	-0.56	8.11	10.56	6.41	4.07	-3.07	7.78	11.02	13.83	26.55	8.71
1179773	Saccharothrix espanaensis (strain ATCC 51144 / DSM 44229 / JCM 9112 / NBRC 15066 / NRRL 15764)	Actinobacteria			-0.62	-0.12	-3.37	6.22	5.84	-0.24	5.2	4.13	3.48	0.8	5.87	-0.72	-3.87	7.87	10.98	13.09	28.51	11.4
561275	Mycobacterium bovis (strain BCG / Tokyo 172 / ATCC 35737 / TMC 1019)	Actinobacteria			1.03	-0.87	-8.32	5.54	-2.35	6.82	4.57	-0.34	6.71	11.72	2.19	-2.57	-5.56	8.29	10.49	8.74	-3.29	7.39
196164	Corynebacterium efficiens (strain DSM 44549 / YS-314 / AJ 12310 / JCM 11189 / NBRC 100395)	Actinobacteria			1.83	-3.52	-8.7	4.94	4.04	6.61		0.48	12	7.54	3.75	2.87	-6.25	11.27	13.31	9.98	2.65	15.67
429572	Sulfolobus islandicus (strain L.S.2.15 / Lassen #1)	Crenarchaeota			4.28	0.14	-2.8	2.37			11.71	-7.2	5.08				-0.17	4.62	4.65	11.9	9.2	23.8
196627	Corynebacterium glutamicum (strain ATCC 13032 / DSM 20300 / JCM 1318 / LMG 3730 / NCIMB 10025)	Actinobacteria			1.93	-3.47	-6.16	4.41	0.27	1.02	11.56	-2.21	9.51	5	2.3	-0.19	-6.21	11.74	17.69	14.11		15.38
316058	Rhodopseudomonas palustris (strain HaA2)	Proteobacteria			1.25	-0.17	-2.7	0.63	3.31	7.44		0.35	7.45	-6.3	2.82	-10.78	1.13	12.98	13.79	6.85	4.04	1.29
309799	Dictyoglomus thermophilum (strain ATCC 35947 / DSM 3960 / H-6-12)	Dictyoglomi			1.71	0.5	-6.74	2.68	6.1	-1.84		-0.19	-1.82		10.69	-9.18	0.78	0.67	15.74	7.99	15.6	16.06
225937	Marinobacter adhaerens (strain HP15)	Proteobacteria			0.09	-0.38	-3.78	3.28	-4.91	1.37	11.55	-1.49	-6.5		1.15	-8.17	2.79	4.68	11.73	2.02	17.25
228410	Nitrosomonas europaea (strain ATCC 19718 / NBRC 14298)	Proteobacteria			-0.14	-1.33	-8.04	2.83	-0.98	0.99	15.47	-5.66	-7.1	-4.69	2.71	-13.05	10		10.16	7.41	12.61
111780	Stanieria cyanosphaera (strain ATCC 29371 / PCC 7437)	Cyanobacteria			2.82	-2.61	-0.43	6.48	-5.47	7.28	-0.74	-4.68	-8.3		5.22	-6.66	0.63	14.19	9.39	13.4	10.27	14.57
1112204	Gordonia polyisoprenivorans (strain DSM 44266 / VH2)	Actinobacteria			-1.61	-0.95	-8.35	2.15	-3.86	-2.63		-1.87	12.81	3.6	3.53	-1.43	-4.83	-0.27	12.82	-2.29	22.88	3.79
273036	Staphylococcus aureus (strain bovine RF122 / ET3-1)	Firmicutes			0.08	-1.2		9.14	10.17	-3.47	13.15	-3.29	-0.02		10.22	6.03	-3.86	0.24	7.73	9.15		23.06
681288	Staphylococcus aureus (strain ED98)	Firmicutes			0.17	-1.18		9.27	10.37	-3.18		-3.6	-0.18		10.8	6.32	-3.76	0.03	7.7	16.24		22.92
546342	Staphylococcus aureus (strain JKD6008)	Firmicutes			0.16	-1.24		9.17	10.17	-3.44		-3.7	-0.35		10.65	6.02	-3.83	-0.05	7.59	16.14		22.58
418127	Staphylococcus aureus (strain Mu3 / ATCC 700698)	Firmicutes			0.15	-1.21		9.13	10.15	-3.48		-3.82	-0.38		10.62	5.96	-3.85	-0.22	7.62	16.07		22.63
663951	Staphylococcus aureus (strain TW20 / 0582)	Firmicutes			0.12	-1.26		9.21	10.06	-3.66		-4.09	-0.42		10.24	5.78	-3.85	-0.37	7.51	16		22.19
426430	Staphylococcus aureus (strain Newman)	Firmicutes			0.12	-1.31		9.02	9.49	-4.35		-4.42	-0.67		9.93	5.23	-4.1	-0.77	7.32	15.38		22.08
869816	Staphylococcus aureus (strain JKD6159)	Firmicutes			0.16	-2.26		9.05	9.83	-3.97		-4.17	-0.59		10.15	5.43	-3.95	-0.46	7.45	15.71		23.26
685039	Staphylococcus aureus subsp. aureus (strain ED133)	Firmicutes			0.16	-1.21		8.26	10.44	-4.14		-3.16	0.07		12.22	7.35	-3.77	0.28	7.76	16.24		22.88
359787	Staphylococcus aureus (strain JH1)	Firmicutes			0.2	-1.22	-2.35	9.3	10.41	-3.15		-3.67	-0.2		10.75	6.35	-3.76	-0.06	7.75	16.18		22.79
367830	Staphylococcus aureus (strain USA300)	Firmicutes			0.13	-1.29	-2.76	9	9.63	-4.22		-4.46	-0.68		9.77	5.22	-4.01	-0.61	7.38	16.46		21.99
93061	Staphylococcus aureus (strain NCTC 8325)	Firmicutes			0.22	-1.09	-1.87	9.65	11.55	-1.89		-2.7	0.61		12.17	7.78	-3.35	0.99	8.33	17.35		24.06
548473	Staphylococcus aureus (strain TCH60)	Firmicutes			0.16	-1.2	-2.35	9.2	11.44	-4.28		-3.73	-0.16		9.8	8.24	-3.88	0.01	7.73	16.26		19.98
279808	Staphylococcus haemolyticus (strain JCSC1435)	Firmicutes			-0.79	-1.23	-2.15		13.18	-5.58		-5.63	1.67		6.51	8.84	-3.58	0.46	11.66	16.64		25.68
1194526	Staphylococcus warneri (strain SG1)	Firmicutes			-0.79	-1.25			10.25	-4.42		-4.01	-1.11		3.99	5.96	-4.04	-1.12	6.75	15.51		21.03
269797	Methanosarcina barkeri (strain Fusaro / DSM 804)	Euryarchaeota			-1.87	0.76	-0.27	2.86	3.8	-4.14	5.76	-12.02	3.95	-11.78	12.15	-2.21	-3.45	8.91	22.86	9.98	6.72	7.23
93062	Staphylococcus aureus (strain COL)	Firmicutes			0.17	-1.15	-2.3	9.34	10.62	-2.94		-3.43	-0.02		11.19	6.64	-3.69	0.23	7.98	16.48	22.37	23.16
282459	Staphylococcus aureus (strain MSSA476)	Firmicutes			0.14	-1.22	-2.49	9.2	10.24	-3.59		-3.35	-0.05		10.84	5.87	-3.88	0.12	7.72	15.98	22.34	21.74
158878	Staphylococcus aureus (strain Mu50 / ATCC 700699)	Firmicutes			0.15	-1.2	-2.48	9.17	10.26	-3.38		-3.83	-0.34		10.63	6.05	-3.81	-0.13	7.64	16.18	22.07	22.67
196620	Staphylococcus aureus (strain MW2)	Firmicutes			0.16	-1.22	-2.49	9.18	10.25	-3.57		-3.8	-0.26		10.6	5.91	-3.83	-0.11	7.72	16.07	22.06	22.74
158879	Staphylococcus aureus (strain N315)	Firmicutes			0.13	-1.21	-2.7	9.02	9.83	-3.93		-4.02	-0.55		10.37	5.49	-3.94	-0.45	7.58	15.73	21.6	22.45
359786	Staphylococcus aureus (strain JH9)	Firmicutes			-1.81	-1.25	-2.52	9.2	10.09	-3.51		-3.94	-0.41		10.38	5.96	-3.87	-0.33	7.59	15.86	21.76	22.48
523796	Staphylococcus aureus (strain MRSA ST398 / isolate S0385)	Firmicutes			-1.84	-1.26	-2.49	9.14	10.08	-4.42		-3.86	-0.48	-0.05	9.25	6.8	-3.91	-0.22	7.45	15.97	20.85	22.39
282458	Staphylococcus aureus (strain MRSA252)	Firmicutes			0.13	-1.23	-2.46	9.1	11.18	-4.55		-3.74	-0.33		9.62	7.82	-3.89	-0.04	7.57	16.04	21.98	22.72
176280	Staphylococcus epidermidis (strain ATCC 12228)	Firmicutes			-0.82	-1.07	-4.06	8.86	13.39	-6.48		-7.96	0.86		4.98	5.45	-3.54	0.8	7.68	16.75	24.1	22.83
176279	Staphylococcus epidermidis (strain ATCC 35984 / RP62A)	Firmicutes			-0.82	-1.05	-4	7.97	13.45	-6.26		-7.84	0.95		5.04	5.79	-3.46	-0.36	7.73	16.72	25.08	22.56
342451	Staphylococcus saprophyticus subsp. saprophyticus (strain ATCC 15305 / DSM 20229)	Firmicutes			0.22	-1.23	-1.34	7.28	13.46	-2.45		-4.74	2.18		8.45	3.97		-1.4	9.14	15.78	26.11	24.28
984892	Staphylococcus pseudintermedius (strain ED99)	Firmicutes			2.19	-1.43	-3.37	14.13	7.82	-1.81		-2.39	-0.03	2.68	5.83	10.83	-4.5	1.4	9.89	16.08	18.98	23.65
396513	Staphylococcus carnosus (strain TM300)	Firmicutes			-0.71	-1.32	-3.32	5.29	6.84	-4.41		-3.28	4.37		7.36	8.94	-4.15	2.55	8.16	13.71	19.91	15.66
451516	Staphylococcus aureus (strain USA300 / TCH1516)	Firmicutes			-0.83	-1.17	-2.13	9.37	10.82	-2.84		-3.35	0.11		11.14	6.66	-3.68	0.49	8	7.66	13.71	23.3
889933	Staphylococcus aureus (strain ECT-R 2)	Firmicutes			1.17	-1.22	-2.73	8.02	9.69	-3.98	13.31	-4.04	-0.63	-0.4	10.36	5.44	-3.95	-0.51	7.54	15.61	21.39	22.37
937773	Staphylococcus pseudintermedius (strain HKU10-03)	Firmicutes			-0.77	-1.4	-3.07	13.37	8.29	-1.38	5.47	-2.38	0.39	6.4	5.98	11.48	-4.34	1.66	10.17	16.48	19.48	10.09
697329	Ruminococcus albus (strain ATCC 27210 / DSM 20455 / JCM 14654 / NCDO 2250 / 7)	Firmicutes			4.58	-1.99	-5.26	-0.35	8.68	2.13		-6.92				-5.05	2.74	15.06	10.21	16.49	20.99
651182	Desulfobacula toluolica (strain DSM 7467 / Tol2)	Proteobacteria			-1.81	2.65	-6.41	1.87	0.52	3.59	1.91	-9.18	-0.16	2.31	-0.19	-9.01	7.39	-4.29	9.14	13.67	-0.14	9.4
452652	Kitasatospora setae (strain ATCC 33774 / DSM 43861 / JCM 3304 / KCC A-0304 / NBRC 14216 / KM-6054)	Actinobacteria			3.44	-3.14	-10.77	4.27	-1.33	5.29	1.54	1.41	8.86	-4.79	4.26	-0.11	-2.83	5.74	1.15	-1.8	33.53	10.09
491077	Lactobacillus reuteri (strain ATCC 55730 / SD2112)	Firmicutes	6.19	6.14	-1.85		1.52					-5.36	-5.68		2.15		-5.89	19.32	5.16	15.71	24.32
365659	Streptococcus mitis (strain B6)	Firmicutes			-1.74	-1.81	-1.2		1.59	0.19	10.39	-2.67	-7.73	-6.04	4.42	-0.89	-5.28	23.7	2.4	9.76	24.19
171101	Streptococcus pneumoniae (strain ATCC BAA-255 / R6)	Firmicutes			-1.75	-0.68	-0.57		2.88	0.94	13.09	-2.77	-6.77		3.14	1.41	-5.23	28.29	3.15	10.96	25.82
927666	Streptococcus oralis (strain Uo5)	Firmicutes			-1.59	-0.86	-2.32		2.54	-0.31		-3.31	-7.74	-6.05	3.94	-1.75	-5.26	28.83	3.54	9.91	20.77
373153	Streptococcus pneumoniae serotype 2 (strain D39 / NCTC 7466)	Firmicutes	2.24	8.67	-1.73	-0.74	-0.81		2.14	0.43	1.51	-3.03	-7.04		2.77	0.71	-0.25	27.83	3.05	10.27	25.02
170187	Streptococcus pneumoniae serotype 4 (strain ATCC BAA-334 / TIGR4)	Firmicutes	2.92	9.17	-1.68	-0.59	-0.26		3.36	0.58	2.5	-1.36	-6.47		3.8	1.21	0.03	29.47		11.6	24.73
189423	Streptococcus pneumoniae (strain 670-6B)	Firmicutes			-1.65	-0.56	0.15		4.18	1.37	2.94	-1.03	-6.2	-5.98	7	2.34	-4.68	30.06		12.32	27.3
488221	Streptococcus pneumoniae (strain 70585)	Firmicutes			-1.69	-0.65	-1.21		3.47	0.81	2.49	-1.24	-6.45		7.87	1.53	-4.88	29.57	3.6	10.56	26.27
487214	Streptococcus pneumoniae (strain Hungary19A-6)	Firmicutes			-1.68	-0.73	0.65		3.16	1.49	2.12	-1.56	-6.75		6.32	1.03	0.03	27.97	3.41	11.3	25.51
488222	Streptococcus pneumoniae (strain JJA)	Firmicutes			-1.66	-0.62	-0.11		3.47	0.8	2.43	-1.26	-6.44		6.66	1.51	0.09	29.65	3.6	11.64	25.58
488223	Streptococcus pneumoniae (strain P1031)	Firmicutes			-1.66	-0.59	0.68		3.25	0.72	3.29	-1.32	-6.55		6.6	1.18	0.06	27.57		11.42	25.23
487213	Streptococcus pneumoniae (strain Taiwan19F-14)	Firmicutes			-1.68	-0.59	-1.41		3.06	1.57	2.19	-1.38	-6.66		6.49	0.92	0.05	29.3		11.22	26.05
1048332	Streptococcus salivarius (strain CCHSS3)	Firmicutes			-1.6	-1.87	-2.46	4.03	1.31	-1.07	14.13	-4.72	-4.18	-16.51	0.25	-3.71	-5.69	22.78	3.66	12.05	22.13
347253	Streptococcus salivarius (strain JIM8777)	Firmicutes	1.6	6.37	-1.55	-1.92	-3.05	4.1	0.29	-1.14	12.35	-5.12	-4.61	-15.62	-0.37	-4.03	-5.59	22.92	3.6	11.29	21.65
322159	Streptococcus thermophilus (strain ATCC BAA-491 / LMD-9)	Firmicutes	3.34	8.63	-1.53	-1.25	-2.07	4.81	3.17	1.62		-3.71	-2.39	-11.28	0.7	-0.4	-0.92	26.19	3.62	13.81	26.39
205921	Streptococcus agalactiae serotype Ia (strain ATCC 27591 / A909 / CDC SS700)	Firmicutes	2.1	12.3	-1.79		-1.88		1.44	-2.16		-5.05	-4.18	-13.11		-4.51	-2.79	24.36	5.15	5.48	17.73
29390	Streptococcus gordonii (strain Challis / ATCC 35105 / CH1 / DL1 / V288)	Firmicutes		22.09	-1.64	-1.84	-2.73	1.26	0.47	-3.13	2.31	-2.64	-4.16	-16.97	1.48	-0.01	-3.38	23.67	6.58	9.45	24.96
224324	Aquifex aeolicus (strain VF5)	Aquificae			0.5	2.05	-7.79	2.13	-6.91	6.93	1.4	-4.38	7.55		5.28	-7.31	10.93	10.73	12.52	9.81
589924	Ferroglobus placidus (strain DSM 10642 / AEDII12DO)	Euryarchaeota			0.97	2.22		2.01	-0.01	8.35		-6.08		-0.82	9.37	2.67		9.37	20.91		9.03	0.45
553190	Gardnerella vaginalis (strain 409-05)	Actinobacteria			-4.06	-4.33	-6.21		-2.21	-5.7		-8.46	4.32	-12.73		4.17	-0.16	11.73	11.64		26.42
525284	Gardnerella vaginalis (strain ATCC 14019 / 317)	Actinobacteria			-4		-5.91		0.61	-5.1		-9.13	7.75	-11.06		4.04		12.69	14.01		24.49
1009464	Gardnerella vaginalis (strain HMP9231)	Actinobacteria			-4.18		-6.35		-0.58	-6.13		-9.72	5.43	-13.19		2.77	-0.1	12.09	12.42		22.39
269798	Cytophaga hutchinsonii (strain ATCC 33406 / NCIMB 9469)	Bacteroidetes		3.44	-2.67	-2.81	-8.79	-0.56	2.27	0.35		-11.53	5.85		-1.53	-6.94	-5.86	-1.68	7.22	15.39	25.49	8.17
485918	Chitinophaga pinensis (strain ATCC 43595 / DSM 2588 / NCIB 11800 / UQM 2034)	Bacteroidetes			0.88	-3.79	-8.38	1.39	2.62	-1.67		-8.08	-5.27		8.79	-10.52	10.15	5.9	-1.7	3	14.74	2.56
335541	Syntrophomonas wolfei subsp. wolfei (strain DSM 2245B / Goettingen)	Firmicutes			2.19	-1.13	-2.61	0.57	9.07	0.29	-0.48	-6.71	1.73	-4.62	7.46	-9.81	7.43	9.85		9.01	10.93
521011	Methanosphaerula palustris (strain ATCC BAA-1556 / DSM 19958 / E1-9c)	Euryarchaeota			-1.88	1.78		0.77	5.1	-0.57		-9.63	-2.46		2.13	-6.11	-1.81	-3.92	18.86	10.89	19.72	13.27
323259	Methanospirillum hungatei JF-1 (strain ATCC 27890 / DSM 864 / NBRC 100397 / JF-1)	Euryarchaeota	9.15	3.9	-2.41	0.58	1.88	3.89	3.75	-0.5	3.34	-9.55	-4.28		2.9	-10.62	-5.51	-0.73	24.29	12.27	18.3	15.2
717231	Flexistipes sinusarabici (strain DSM 4947 / MAS 10)	Deferribacteres	10.3	1.95	3.49	1.77	-2.27	1.71	2.92	-0.37	8.2	-3.99	-0.47		11.62	-1.08	1.1	3.25	17.51	12.16	11.62	18.11
679926	Methanoplanus petrolearius (strain DSM 11571 / OCM 486 / SEBR 4847)	Euryarchaeota			2.99	-1.83	-2.26	2.39	-0.84	-3.05	9.21	-10.14	1.61		9.98	1.22		2.19	16.55	14.51	10.47	15.77
373903	Halothermothrix orenii (strain H 168 / OCM 544 / DSM 9562)	Firmicutes			0.68	-2.76	-1.6	2	2.28	4.12	1.53	-5.51	3.56	-1.11	5.07	-9.41	3.57	7.67	11.01	3.66	14.52	21.35
79929	Methanothermobacter marburgensis (strain DSM 2133 / 14651 / NBRC 100331 / OCM 82 / Marburg)	Euryarchaeota			4.57	0.79	1.98	2.77	5.14	0.11	14.38	-9.35	3.77	1.75	-3.73	-8.4		5.07	19.3		12.24	17.69
187420	Methanothermobacter thermautotrophicus (strain ATCC 29096 / DSM 1053 / JCM 10044 / NBRC 100330 / Delta H)	Euryarchaeota			5.62	0.65		2.75	5.5	2.39		-7.28	3.69		-1.77	-9.41		4.09	19.96		13.43	18.19
869210	Marinithermus hydrothermalis (strain DSM 14884 / JCM 11576 / T1)	Deinococcus-Thermus			-0.51	-2.92	-4.28	3.46	2.08	7.53	-0.56	0.03	6.78			-15.73	-0.2	0.89	17.33	2.82	16.36	23.85
670487	Oceanithermus profundus (strain DSM 14977 / NBRC 100410 / VKM B-2274 / 506)	Deinococcus-Thermus			-0.37	-3.38	-6.09	3.06	-0.53	8.06	1.1	-2.15	1.9		-6.26	-12.9	-2.6	6.84	13.15	4.22	24.69	21.54
504728	Meiothermus ruber (strain ATCC 35948 / DSM 1279 / VKM B-1258 / 21)	Deinococcus-Thermus			1.26	-3.95	-4.98	4.96	4.61	1.94	7.87	-1.98	4.63		-1.82	-18.13	-1.82	10.51	19.55	3.5	16.31	21.31
31964	Clavibacter michiganensis subsp. sepedonicus (strain ATCC 33113 / JCM 9667)	Actinobacteria			0.47	-1.29	-6.96	5.51	-5.84	5.13	8.64	3.02	4.65	-7.37	-0.58	4.07	-2.43	3.91	18.12	9.36	26.28
360104	Campylobacter concisus (strain 13826)	Proteobacteria			-1.3	-0.97		9.52	0.23	-4.95	4.76	-5.23	8.27	-8.82	5.07	-1.4	6.13	10.94	6.86	21.21	15.67
634500	Erwinia billingiae (strain Eb661)	Proteobacteria	4.93	6.57	-0.05	-3.74	-2.32	-0.95			8.44	0.43	0.37	-4.95	-0.03		-3.66		19.37	16.02	-4.09
866775	Aerococcus urinae (strain ACS-120-V-Col10a)	Firmicutes	6.79	7.4	-1.99	-1.74	-5.54		2.63	-2.85		0.65	-5.11		7.24	-11.81	1.28	6.09	8.06	11.48
207559	Desulfovibrio desulfuricans (strain G20)	Proteobacteria	2.46	6.41	0.18	-0.92	-2.98	3.21	4.13	1.02	3.14	-2.32	-2.02		3.67	-8.37	7.39		16	2.32	6.79	22.63
865938	Weeksella virosa (strain ATCC 43766 / DSM 16922 / JCM 21250 / NBRC 16016 / NCTC 11634 / CL345/78)	Bacteroidetes		18.21	-1.27	-2.31			6.91	-3.32	0.37	-1.6				3.32				15.11	10.6	4.44
546271	Selenomonas sputigena (strain ATCC 35185 / DSM 20758 / VPI D19B-28)	Firmicutes			-3.55	-1.9	-0.36	5.69	4.35	4.33	0.37	-2.71	9.81		12.75	-9.47	-5.73	10.27	11.71	13.57	14.24	23.15
211586	Shewanella oneidensis (strain MR-1)	Proteobacteria		5.06	0.45	-3.13	-4.46	-1.55	1.68	9.98	8.34	-4.49	-4.27	-1.23	-0.69	-15	-2.51	0.16	3.83	4.35	20.63	3.96
411154	Gramella forsetii (strain KT0803)	Bacteroidetes		9.52	-0.2	-2.32	-4.87	-0.44	-0.03	2.79	3.47	-4.06	9.53		2.28	-2.44	13.54	4.34	0.21	16.1	21.11	15.76
592029	Nonlabens dokdonensis (strain DSM 17205 / KCTC 12402 / DSW-6)	Bacteroidetes		14.76	0.68	-0.37	-2.89	2.36	1.69	0.83	4.14	-4.92	10.19		-0.66	-1.84	13.72	4.38		15.45	21.96	10.74
357809	Clostridium phytofermentans (strain ATCC 700394 / DSM 18823 / ISDg)	Firmicutes			-4.46	-0.87	2.5	0.44	6.45	-3.53		-6.78	0.59			-4.25	0.37	15.6	11.5	3.89	18.61
692420	Bacillus amyloliquefaciens (strain ATCC 23350 / DSM 7 / BCRC 11601 / NBRC 15535 / NRRL B-14393)	Firmicutes			1.67	-1.95	-1.08	3.4	17.33	11.02	3.62	1.94	-1.88		1.48	1.99	-3.11	2.74	4.02	16.82	23.98	16.72
224308	Bacillus subtilis (strain 168)	Firmicutes			-2.3	-2.01	0.28	1.36	14.26	10.46	5.81	2.46	-2.24	6.65	2.33	1.74	-0.15	3.15	4.01	17.77	17.53	23.73
936156	Bacillus subtilis (strain BSn5)	Firmicutes			-0.25	-1.95	-1.63	1.48	15.56	10.81	6.24	2.86	-2.02		2.89	4.28	-4.02	3.37	4.22	17.9	17.63	17.27
655816	Bacillus subtilis subsp. spizizenii (strain ATCC 23059 / NRRL B-14472 / W23)	Firmicutes			-0.29	-1.94	0.25	1.32	16.23	11.58	6.98	3.72	-2.32		1.72	5.86	-2.19	5.15	3.05	17.74	17.44	17.86
1052585	Bacillus subtilis subsp. spizizenii (strain TU-B-10)	Firmicutes			-0.23	-1.88	-0.38	1.54	14.83	12.21	4.47	3.01	-1.95	3.3	2.25	3.68	-2.96	4.68	3.49	18.37	18.13	20.51
326423	Bacillus amyloliquefaciens (strain FZB42)	Firmicutes			-0.55	-2.08	-2.85	2.78	13.29	11.9	1.91	1.62	-2.49		1.79	0.1	-0.6	2.11	3.26	16.66	16.55	25.53
645657	Bacillus subtilis subsp. natto (strain BEST195)	Firmicutes			-0.08	-1.67		2.06	16.21	12.53		3.66	-1.06		4.14	4.48	0.54	4.72	5.15	19.78	20.73	25.9
720555	Bacillus atrophaeus (strain 1942)	Firmicutes			-0.26	-1.88	-1.46	2.53	11.72	13	2.24	2.6	-3.03		-1.26	1.3	0.1	2.43	3.41	18.14	11.16	18.1
866895	Halobacillus halophilus (strain ATCC 35676 / DSM 2266 / JCM 20832 / NBRC 102448/ NCIMB 2269)	Firmicutes			-1.71	-2.03	0.69	1.71	13.86	7.31	4.39	0.49	2.01		6.58	0.68	-4.04	9.36	3.32	12.78	13.09	17.84
315750	Bacillus pumilus (strain SAFR-032)	Firmicutes			0.9	-1.75	3.54	3.74	7.87	13.69	3.96	-2.64	-3.56	5.39	2.56	-1.43	-6.5	8.74	2.39	16.27	19.58	19.76
941639	Bacillus coagulans (strain 2-6)	Firmicutes			-2.27	-1.72		0	14.89	5.83		-1.37	2.23		-0.8	2.45	0.31	4.82	10.82	18.73	16.7	31.01
545693	Bacillus megaterium (strain ATCC 12872 / QMB1551)	Firmicutes			-2.05	-1.73	0.61	0.94	7.61	8.85	-0.65	-2.3	1.31	8.05	10.9	-0.33	-1.31	9.27	5.87	16.16	16.87	24.94
592022	Bacillus megaterium (strain DSM 319)	Firmicutes			-2.05	-1.76	0.38	0.8	6.05	9.5	-0.88	-2.33	1.08	7.76	10.69	-0.83	-1.49	3	5.73	15.61	15.22	24.5
471223	Geobacillus sp. (strain WCH70)	Firmicutes			0.58	-1.17	-1.12	-0.77	19.14	0.88		-2.86	-1.51		6.87	-4.12		3.07	5.46	16.9	19.13	19.76
866536	Belliella baltica (strain DSM 15883 / CIP 108006 / LMG 21964 / BA134)	Bacteroidetes		1.63	2.78	-1.66		1.18	-8.78	1.27		-7.93			10.71	1.25	-5.86	5.81	-0.75	9.3	7.29	12.49
326424	Frankia alni (strain ACN14a)	Actinobacteria			3.54	0.45	-5.27	4.97	4.28	9.66	9.16	2.16	12.89	-3.43	1.07	2.52	-2.87	9.82	15.34	-0.25	26.56	2.69
395495	Leptothrix cholodnii (strain ATCC 51168 / LMG 8142 / SP-6)	Proteobacteria			-1.24	-4.13	-7.48	3.81			3.95	-2.18	-3.88	-9.29	-2.34		1.12	9.43	7.54	-3.02	-1.65	15.55
550542	Geobacillus sp. (strain Y412MC52)	Firmicutes			0.55	-2.89	-2.61	2.22				-1.97	-2.64	21.72	1.65			2.37	8.16	14.59	23.65	18.12
581103	Geobacillus sp. (strain Y4.1MC1)	Firmicutes			0.6	-2.2	-2.29	-0.73				-1.67	-1.11	16.06	6.68			3.49	6.92	16.39	21.14	21.56
479433	Catenulispora acidiphila (strain DSM 44928 / NRRL B-24433 / NBRC 102108 / JCM 14897)	Actinobacteria			-0.6	-3.29	-7.46	2.46	2.31	2.53		0.51	-0.71	-11.27	3.73	-1		-5.37	9.83	1.88	27.18	15.26
869209	Treponema succinifaciens (strain ATCC 33096 / DSM 2489 / 6091)	Spirochaetes			2.17	-1.09	-1.76	2.34	5.2	2.18	3.61	-9.48			8.67	-5.25	2.69	12.94	9.8	22.92	7.48	7.78
862962	Bacteroides fragilis (strain 638R)	Bacteroidetes			-3.57	-1.65		0.22			-3.94	-5.47			-0.16		22.01	3.3	4.55	12.69
544556	Geobacillus sp. (strain Y412MC61)	Firmicutes			-2.44	-2.88	-2.59	2.22	13.52	6.42		-1.93	-2.59	21.76	1.71	-4.24	-4.86	2.42	11.22	14.62	23.71	18.16
887061	Methylovorus sp. (strain MP688)	Proteobacteria			0.37	-1.16	-6.64	0.32				-2.93	-3.5		5.37		5.43		15.16	10.86	53.34
220668	Lactobacillus plantarum (strain ATCC BAA-793 / NCIMB 8826 / WCFS1)	Firmicutes	8.01	7.35	-1.53	-2.56	-0.49	-2.19	2.64	-8.83	4.87	-4.33	-5.89		3.4	-5.29	-6.1	31.54	6.03	16.89	27.09
469382	Halogeometricum borinquense (strain ATCC 700274 / DSM 11551 / JCM 10706 / PR3)	Euryarchaeota			0.98	-2.29		2.17	0.29	2.69	14.51	-4.89	4.21	-5.88	-2.54	6.95	-0.24	5.43	11.87	11.52	21.72
243274	Thermotoga maritima (strain ATCC 43589 / MSB8 / DSM 3109 / JCM 10099)	Thermotogae	4.97	7.86	0.8	0.63	-3.55	5.96	-1.05	-6.59	9.32	-0.26	-1.33		-3.1	0.77	-3.55	-0.21	0.38	5.23	5.57	2.67
234621	Rhodococcus erythropolis (strain PR4 / NBRC 100887)	Actinobacteria			-1.4	-0.64	-5.06	6.36	-4.71	0.66	4.07	-0.74	13.76	-3.99	4.79	-2.91	-4.67	5.51	12.6	2.5	-2.49	3.76
632772	Rhodococcus opacus (strain B4)	Actinobacteria			-0.6	-0.69	-6.26	6.73	-6.02	1.53	6.5	-0.62	15.05	0.45	6.35	0.78	-3.26	6.56	11.14	12.78	-3.14	5.27
1167006	Desulfocapsa sulfexigens (strain DSM 10523 / SB164P1)	Proteobacteria			-1.51	3.55		4.64	4.33	1.23		-5.37	-5.49		0.61	-11.52	-0.79	9.49	16.03	-2.26	4.99	0.94
927704	Selenomonas ruminantium subsp. lactilytica (strain NBRC 103574 / TAM6421)	Firmicutes	-5.83		-3.85	-2.23	0.12	0.88	8.7	3.15	3.34	-2.75	2.39		2.45	-4.3	-7.56	14.85	8.2	15.21	17.83	26.63
676032	Francisella cf. novicida (strain 3523)	Proteobacteria			3.61	-1.91	-4.68		3.38	-0.22	7.51	2.3	-5.77	-3.04	8.23	-8.37		12.79		17.45	16.95	13.7
984129	Francisella cf. novicida (strain Fx1)	Proteobacteria			3.59	-1.87	-5.72		4.04	-2.04	6.46	0.59	-5.77	-3.06	7.14	-7.37		10.77		17.48	11.65	12.62
573569	Francisella sp. (strain TX077308)	Proteobacteria			3.52	-1.85	-5.72	0.56	1.69	-1.42	9.38	0.75	-3.89	-3.14	15.51	-7.1	5.74	13.08	1.91	16.42	12.95	13.33
1163389	Francisella noatunensis subsp. orientalis (strain Toba 04)	Proteobacteria	4.2		3.79	-1.42	-4.6		3.52	2.79	6.84	7.67	-2.8	-3.64	3.44	-5.12	-4.75	10.63	2.46	18.25	14.09	13.43
393011	Francisella tularensis subsp. holarctica (strain OSU18)	Proteobacteria			3.67	-1.61	-5.27		3.9	0.04	7.26	1.6	-2.3	9.97	6.98	-6.16		11.61		18.52	10.87	13.18
743718	Isoptericola variabilis (strain 225)	Actinobacteria	5.11	10.57	-0.86	-2.32	-9.78	4.62	-3.17	4.4	0.68	-0.22	6.44	-5.13	0.81	-1.5	1.54	0.77	8.62	0.91	34.03	10.47
391735	Verminephrobacter eiseniae (strain EF01-2)	Proteobacteria	-2.22	10.71	3.2	0.18	-6.27	4.93				-3.52	2.43	-4.06	-5.86		0.57	8.79	14.84	2.35	0.57	0.69
568706	Bordetella pertussis (strain ATCC 9797 / DSM 5571 / NCTC 10739 / 18323)	Proteobacteria	4.36	7.05	-2	-0.58	-3.52	-0.24	0.06	1.75	-0.53	-0.96	-3.29	-7.8	3.23	-7.12	6	8.29	16.56	3.98	-6.4	4.64
257313	Bordetella pertussis (strain Tohama I / ATCC BAA-589 / NCTC 13251)	Proteobacteria	4.31	7.01	-1.97	-0.62	-3.58	-0.28	-0.02	1.69	-0.54	-0.02	-3.27	-7.98	3.22	-7.25	5.99	8.2	15.55	3.75	-6.58	4.66
760570	Streptococcus parasanguinis (strain ATCC 15912 / DSM 6778 / CIP 104372 / LMG 14537)	Firmicutes	4.62	8.12	-1.69	-1.89	-2.04		1.68	0.16	-1.9	-3.42	-7.21	-9.09		-0.31	-0.69	27.07		9.25
983545	Glaciecola sp. (strain 4H-3-7+YE-5)	Proteobacteria	-3.72	0.29	2.61	-3.24	-5.4	2.26	-1.48	-1.24		-5.5	-6.33	5	6.61	-2.68	14.52	6.17	11.06	13.81	12.9	9.89
487521	Mycobacterium intracellulare (strain ATCC 13950 / DSM 43223 / JCM 6384 / NCTC 13025 / 3600)	Actinobacteria			-1.63	-1.87	-8.07	3.72	-1.97	6.55	15.03	-1.17	3.32	19.88	2.91	-2.16	4.32	9.47	11.44	15.62	18.86	5.2
1639	Listeria monocytogenes	Firmicutes			-1.72	-2.04	-1.45	1.89	0.6	-6.2	8.31	-7.2	-4.11			-15.46	-4.52	-2.5	3.2	14.91		11.11
762376	Achromobacter xylosoxidans (strain A8)	Proteobacteria	4.1	4.82	-1.92	-0.66	-9.45	3.19	1.45	2.46	18.6	-0.59	4.94	-3.92	5.36	-10.3	-6.28	5.56	14.92	3.75	-8.25	15.38
429009	Ammonifex degensii (strain DSM 10501 / KC4)	Firmicutes			-0.85	-1.27	-5.11	4.71	1.14	9.23		-1.75	7.43		-3.46	-4.91	6.83	19.81	14.93	13.32	15.76
649349	Leadbetterella byssophila (strain DSM 17132 / KACC 11308 / 4M15)	Bacteroidetes			1.39	-0.55	-7.76	2.25	2.66	8.58	1.25	-8.68	-4.68		3.84	-8.17	-3.85	2.19	4.47	-3.75	7.21	10.71
523846	Methanothermus fervidus (strain ATCC 43054 / DSM 2088 / JCM 10308 / V24 S)	Euryarchaeota			4.09	0.82		1.94	0.6	6.02	7.87	-10.45	1.14	0.06	5.29	-9.48	1.04	0.31	5.62			16.62
511051	Caldisericum exile (strain DSM 21853 / NBRC 104410 / AZM16c01)	Caldiserica			1.2		-5.41		-1.35	1.6	0.05	-3.26	-1.45		13.37	-8.02		11.04	2.3	8.71	7.79	30.17
768670	Calditerrivibrio nitroreducens (strain DSM 19672 / NBRC 101217 / Yu37-1)	Deferribacteres			0.97	1.84	-2.53	3.16	-1.54	-5.01		-5.62	0.68		9.44	-6.16	0.32	6.95	9.68	12.25		33.38
386415	Clostridium novyi (strain NT)	Firmicutes			-3.94	-0.91	-0.8	0.71	-1.01	-8.92	-0.58	-7.86	4.91		7.48	2.36		13.02	6.54	11.02		29.45
758678	Clostridium botulinum (strain 230613 / Type F)	Firmicutes			-3.43		2.18	1.25			10.21	-4.17			13.71			7.85	6.2	12.44	14.93	33.39
441772	Clostridium botulinum (strain Langeland / NCTC 10281 / Type F)	Firmicutes			-3.6		1.79	1.03			9.3	-5.38			11.89			7.13	5.7	11.51	14.09	32.96
515621	Clostridium botulinum (strain 657 / Type Ba4)	Firmicutes			-3.5		2.21	1.19	7.77	-0.52	5.78	-6.08			12.5	-4.47		9.62	6.01	3.55	10.94	33.76
441770	Clostridium botulinum (strain ATCC 19397 / Type A)	Firmicutes			-3.65		1.8	0.99			5.34	-6.34			11.88			9.27	4.72	3.59	16.11	33.05
498214	Clostridium botulinum (strain Loch Maree / Type A3)	Firmicutes			-3.59		2.02				5.53	-6.34			12.31			8.41	5.9	3.26	10.68	33.54
498213	Clostridium botulinum (strain Okra / Type B1)	Firmicutes			-3.57		2.02	1.09			5.6	-5.07			12.53			7.53	6.88	3.15	11.58	33.5
441771	Clostridium botulinum (strain Hall / ATCC 3502 / NCTC 13319 / Type A)	Firmicutes			-2.6		1.92	1.07			5.64	-6.02	5.68		12.3		-1.69	9.42	4.9	3.82	16.3	33.51
536232	Clostridium botulinum (strain Kyoto / Type A2)	Firmicutes			-3.54		1.98	1.09	7.22	-3.09	3.45	-6.24			11.15	-5.03		9.29	5.82	12.97	11.51	33.17
691437	Geobacillus sp. (strain C56-T3)	Firmicutes			0.62	-2.83	-2.57	2.31				-0.94	-2.49	19.69	1.97			2.46	11.4	-2.48	23.56	18.2
1003195	Streptomyces cattleya (strain ATCC 35852 / DSM 46488 / JCM 4925 / NBRC 14057 / NRRL 8057)	Actinobacteria	0.08		-0.7	-2.69	-6.18	6.08	0.41	4.56	0.03	3.25	9.06	14.89	2.84	-0.31	-2.04	5.89	6.33	-4.15	28.36	18.72
75379	Thiomonas intermedia (strain K12)	Proteobacteria		7.78	2.09	-3.03	-5.92	4.24				-1.29	-4.73	-7.36	5.19		5.35	8.37	13.91	-1.92	21.93
240015	Acidobacterium capsulatum (strain ATCC 51196 / DSM 11244 / JCM 7670)	Acidobacteria		-1.89	-0.18	-3.95	-7.13	-4.1	1.31	3.92	1.28	-2.34	0.05	11.58	3.08	-8.81	8.66	5.23	7.02	3.2	13.25	22.33
526227	Meiothermus silvanus (strain ATCC 700542 / DSM 9946 / VI-R2)	Deinococcus-Thermus			1.31	-4.02	-6.34	2.96			8.57	-0.25	0.92		-1.86		-0.61	7.56	14.07	4.17	19.46	25.46
439292	Bacillus selenitireducens (strain ATCC 700615 / DSM 15326 / MLS10)	Firmicutes			0.1	-2.29	8	2.65	9.92	0.54		-1.65	-0.8	8.23	3.53	-3.68	1.02	-2.05	2.18	9.91	10.37	11.72
234267	Solibacter usitatus (strain Ellin6076)	Acidobacteria		0.38	0.55	-1.66		-0.68	-4.12	8.6	-1.14	-4.86	6.32		-3.25	-15.68	-0.55	1.75	8.76	-1.85	-1.74	9.97
926566	Terriglobus roseus (strain DSM 18391 / NRRL B-41598 / KBS 63)	Acidobacteria			0.97	-2.64	-4.16	-0.97	1.68	3.89		-0.03	4.36		1.04	-11.46	8.43	1.76	8.68	-2.26		7.67
267747	Propionibacterium acnes (strain KPA171202 / DSM 16379)	Actinobacteria			-2.62	-2.41	-8.58	3.61	2.63	-1.51	11.39	-1.42	1.86	-9.59	-2.71	4.08		3.01	17.35	12.75		16.61
326442	Pseudoalteromonas haloplanktis (strain TAC 125)	Proteobacteria		2.82	-2.19	-2.53	-5.74	-2.05	-6.27	0.36	16.75	-10.01	-3.46	-4.24	2.27	-3.65	-1.61	9.2	13.26	3.42	2.31	13.76
259564	Methanococcoides burtonii (strain DSM 6242)	Euryarchaeota			-0.62	1.39	-2.94	5.16	-4.09	4.48	8.87	-11.86	-0.34	-5.37	11.67	-1.01	-3.08	8.63	18.6	9.61		18.91
679901	Methanosalsum zhilinae (strain DSM 4017 / NBRC 107636 / OCM 62 / WeN5)	Euryarchaeota			-0.84	1.31	-2.73	3.76	-9.24	7.08	10.44	-13.2	1.72	-13.44	11.8	-2.55	-3.05	9.27	12.35	12.49	4.84	7.12
204773	Herminiimonas arsenicoxydans	Proteobacteria			0.13	-0.91	-6.87	3.06	1.21	4.96	16.89	-2.46	-3.38	-4.02	5.23	-6.84	1.56	16.42	17.17	12.19	3.67	16.07
375286	Janthinobacterium sp. (strain Marseille)	Proteobacteria	4.55	4.48	0.15	-1.24	-7.88	0.99	-2.94	4.06	13.61	-2.68	-4.42	-6.97	6.54	-6.35	1.5	15.82	17.03	8.41	0.02	6.07
323261	Nitrosococcus oceani (strain ATCC 19707 / NCIMB 11848)	Proteobacteria			1.72	-1.9	-4.36	-0.98	-0.68	0.67		-1.5	-3.75	29.37	-2.79	-7.23	0.86	2.61	9.29	-7.1	15.72	11.22
309807	Salinibacter ruber (strain DSM 13855 / M31)	Bacteroidetes			5.55	-3.48	-10.26	8.02	0.78	4.7		-1.79	2.28		0.45	-13.73	-1.85	6.71	10.34	10	13.63	13.79
906968	Treponema brennaborense (strain DSM 12168 / CIP 105900 / DD5/3)	Spirochaetes			7.75	-1.42	-2.69	8.67	1.24	-1.01	-2.6	-5.71			2.53	-14.18	1.88	4.81	11.38	15.21	9.71	18.9
759362	Ketogulonicigenium vulgare (strain WSH-001)	Proteobacteria	-0.48	3.01	-0.21	-0.22	1.7	0.56	-3.38	2.69	8.42	2.71	1.74	-9.79	2.16	-4.24	2.28	12.7	11.82	10.23	28.11	16.56
1255043	Thioalkalivibrio nitratireducens (strain DSM 14787 / UNIQEM 213 / ALEN2)	Proteobacteria		-5.58	-1.75	-1.47	0.27	0.54	1.11	6.32	7.88	-1.46	-2.19	-5.82	0.2	-9.8	1.53	10.95	15.58	11.09	26.59	10.31
83334	Escherichia coli O157:H7	Proteobacteria			-1.48	-3.63	0.87	-0.63	4.25	2.35		-9.56	10.74	-6.47	-5.59	-9.89	1.8		11.09	2.95	14.95
667015	Bacteroides salanitronis (strain DSM 18170 / JCM 13567 / BL78)	Bacteroidetes			6.32	-1.39	-0.83	1.22	-2.8	-2.64	0.7	-8.55		0.21	-0.48	-5.31	18.55	5.05	5.75	14.74		11.63
596154	Alicycliphilus denitrificans (strain DSM 14773 / CIP 107495 / K601)	Proteobacteria	7.27	5.8	2.79	-2.79	-5.67	4.36	-2.71	7.56	15.61	-1.67	-4.05	-5.02	2.15	-11.13	5.78	10.08	9.24	5.19	33.93	12.96
76114	Aromatoleum aromaticum (strain EbN1)	Proteobacteria	5.73	8.05	-0.57	0.72	-8.41	2.54	-5.24	7.83	11.98	2.26	-0.45	-9.5	-0.72	-11.5	1.91	6.8	14.01	7.74	27.93	18.62
62928	Azoarcus sp. (strain BH72)	Proteobacteria	-3.83	7.45	-1.24	-1.62	-10.79	5.43	0.66	5.78	11.7	1.95	4.92	-7.86	2.87	-12.81	3.71	10.22	11.06	6.63	25.78	15.72
426114	Thiomonas sp. (strain 3As)	Proteobacteria	5.18	6.94	0.09	-2.96	-6.49	3.39	-0.8	9.2	14.76	-1.08	-5.14	-7.97	5.46	-11.74	2.49	10.87	14.41	-1.16	23.17	18.85
360105	Campylobacter curvus (strain 525.92)	Proteobacteria			-2.33	-1.12	4.25	6.46	1.45	-4.3	-12.35	-1.24	4.56	-3.22	2.96	-5.72	-1.38	13.29	12.66	19.59	17.7
531844	Flavobacteriaceae bacterium (strain 3519-10)	Bacteroidetes			-1.39	-1.39		-0.81	3.23	-0.01	4.11	-8.44	10.4		10.63	-5.04	9.91		-1.37	1.39	4.81	4.75
743722	Sphingobacterium sp. (strain 21)	Bacteroidetes			1.31	-3.56	-8.38	3.98	4.29	-1.44	0.35	-9.07	9.24		6.57	-2.91	6.16	4.93	-0.87	-7.88	10.11	4.9
312309	Vibrio fischeri (strain ATCC 700601 / ES114)	Proteobacteria	-1.78	1.8	0.71	-2.85	-4	-1.02	-2.8	-0.83	13.2	-10.38	-4.8	-7.14	-3.08	-11.09	0.25	4.92	21.89	16.77	2.13	-3.32
644966	Thermaerobacter marianensis (strain ATCC 700841 / DSM 12885 / JCM 10246 / 7p75a)	Firmicutes			1.75	-4.53	-3.08	9.45	-0.36	6.22	-2.68	-1.31	7.28		-0.65	-10.96	1.88	-2.65	20.86	-6.45	25.31	16.49
204669	Koribacter versatilis (strain Ellin345)	Acidobacteria		1.13	-1.18	-3.78	-6.64	-3.88	1.56	9.7	2.52	-4.45	2.87	6.02	9.27	-9.88	-6.23	4.36	4.01	2.24	12.11	20.92
743720	Pseudomonas fulva (strain 12-X)	Proteobacteria	-4.55	2.09	0.87	-2.54	-6.59	2.88	-0.16	7.5	5.53	1.65	-6.06	-0.62	0.39	-14.81	8.52	9.61	15.46	2.9	24.66	16.94
272621	Lactobacillus acidophilus (strain ATCC 700396 / NCK56 / N2 / NCFM)	Firmicutes			-0.7		-7.19		-9.26	-3.54	17.75	-9.36	-2.95		2.86	-1.42	-1.4	4.81		12.83
444178	Brucella ovis (strain ATCC 25840 / 63/290 / NCTC 10512)	Proteobacteria			0.42	-1.62	-1.62	1.64			3.23	5.55	1.34	-4.71	4.33		21.89	10.5	14.02	20.85
443143	Geobacter sp. (strain M18)	Proteobacteria			1.54	1.55	-6.83	2.2	3.56	6.66		-0.59	1.22		12.35	-5.12	10.68	7.03	9.65	9.09	28.74	2.25
754252	Propionibacterium freudenreichii subsp. shermanii (strain ATCC 9614 / CIP 103027 / CIRM-BIA1)	Actinobacteria	4.56	3.59	-2.56	0.2	-2.91	5.43	1.73	2.74	14.52	2.4	3.97	-9.81	0.91	-2.95	-0.62	13.73	9.21	17.47	7.28	17.37
394	Rhizobium sp. (strain NGR234)	Proteobacteria			1.27	-0.95	1.72	4.58	-1.88	-1.94	8.79	-0.34	8.73	-9.61	9.05	2.04	1.35	15.91	10.89	19.09	7.45	18.43
693746	Oscillibacter valericigenes (strain DSM 18026 / NBRC 101213 / Sjm18-20)	Firmicutes			-4.66	-1.75	0.3	1.15	7.2	11.89	12.08	-0.14	12.73		7.41	-2.06	-0.71	20.37	13.23	8.27	19.9	12.62
882	Desulfovibrio vulgaris (strain Hildenborough / ATCC 29579 / NCIMB 8303)	Proteobacteria			2.51	-0.67	-6.01	2.5	5.16	2.49	7.5	-0.34	13		1.41	-9.71	13.51	2.26	16.81	-3.36		18.96
391774	Desulfovibrio vulgaris subsp. vulgaris (strain DP4)	Proteobacteria			2.11	-1	-7.65	1.74	1.56	1.89	5.51	-0.18	1.05		0.48	-13.41	13.66	1.48	14.43	-6.14		28.85
761659	Salinibacter ruber (strain M8)	Bacteroidetes			3.55	-3.33	-9.43	8.49	10.42	5.47	9.46	-1.3	1.99			9.11	-1.52	7.9	11.49	0.58	9.89	13.06
595537	Variovorax paradoxus (strain EPS)	Proteobacteria	1.94	8.59	-0.88	-3.89	1.03	1.72			3.35	-2	-2.32	-8.34	2.44		7.8	8.08	6.3	2.55	-8.55	27.29
543728	Variovorax paradoxus (strain S110)	Proteobacteria		8.88	-0.94	-3.75	0.28	1.78				-1.36	-2.21	-7.81	0.5		-1	7.41	7.07	5.86	-5.21	23.73
488538	Puniceispirillum marinum (strain IMCC1322)	Proteobacteria	-0.07	-3.02	0.75	1.02	-2.41	2.38	-1.32	-0.59	8.37	-5.75	7.99	4.82	0.41	-13.91	-2.11	2.62	14.28	3.34	28.41	25.52
420662	Methylibium petroleiphilum (strain PM1)	Proteobacteria	5.37	7.31	-2.11	-3.81	-2.5	3.76	-4.37	14.57		-1.12	3.2	-5.63	-0.3	-10.73	-3.98	17.13	10.51	1.23	-4.59	8.87
316275	Aliivibrio salmonicida (strain LFI1238)	Proteobacteria			-2.4	-2.8	-2.72	-0.08			9.63	-5.72	-3.08	0.37	-3.61		26.42	5.26	9.74	17.34	5.26	16.72
203275	Tannerella forsythia (strain ATCC 43037 / JCM 10827 / FDC 338)	Bacteroidetes			-3.94	-0.05			2.99	0.85	0.2	-4.42			-4.64	-7.88	28.96		5.72	15.54		14.92
368407	Methanoculleus marisnigri (strain ATCC 35101 / DSM 1498 / JR1)	Euryarchaeota	12.47	6.23	-1.77	1.09	-6.43	2.32	2.87	6.24	1.44	-7.86	1.24		3.31	-4.35	0.02	5.98	24.74	13.39		22.28
358681	Brevibacillus brevis (strain 47 / JCM 6285 / NBRC 100599)	Firmicutes	-0.73		-2.36	-2.77	-4.6	0.24	9.07	-2.48	9.72	-3.11	-1.24	6.61	0.52	-6.03	-1.94	-0.38	21.96	8.19	15.36	20.1
649638	Truepera radiovictrix (strain DSM 17093 / CIP 108686 / LMG 22925 / RQ-24)	Deinococcus-Thermus			2.9	-3.37	-9.91	2.48			-2.82	-0.54	1.63		-3.94		0.81	1.56	10.11	3.5	34.93	19.62
474186	Enterococcus faecalis (strain ATCC 47077 / OG1RF)	Firmicutes			-1.98		-2.51		-2.16	-1.86	14.93	-2.26	-4.67		1.7	-4.47		1.1		10.03	23.08	16.63
640512	Burkholderia sp. (strain CCGE1003)	Proteobacteria	-1.16		-1.09	-1.47	-8.96	1.28			3.53	-3.57	5.64	-6.55	1.92		20.16	8.02	10.77	1.74	6.24	12.83
702459	Bifidobacterium bifidum (strain PRL2010)	Actinobacteria				2.33	-7.86	1.24	1.8	-4.65	12.33	-1.64	4.94	-10.46	1.59	1.25	2.56	14.79	15.53	-0.97	21.75	13.26
866777	Bifidobacterium breve (strain ACS-071-V-Sch8b)	Actinobacteria				2.2	-4.27	2.31	-0.58	-6.34		-2.15	7.01	-11.54	2.89	0.47	0.66	16.73	17.23		23.23	15.8
744872	Spirochaeta caldaria (strain ATCC 51460 / DSM 7334 / H1)	Spirochaetes		-6.26	-1.12	0.92	-2.35	3.38	6.09	-10.33	12.81	-5.2			-0.44	-12.25	5.03	6.71	24.03	4.01	14.73	20.91
862719	Azospirillum lipoferum (strain 4B)	Proteobacteria	1.25		7.17	-2.2	-3.35	2.48	-4.78	1.56	1.87	1.42	0.3	10.32	1.02	-12.59	2.09	7.2	10.88	4.88	28.02	19.2
709991	Odoribacter splanchnicus (strain ATCC 29572 / DSM 20712 / JCM 15291 / NCTC 10825 / 1651/6)	Bacteroidetes				-0.51		1.56	-0.75	-5.52	2.5	-10.62			0.18	-11.16	17.63		4	-0.88	2.29	2.26
362663	Escherichia coli O6:K15:H31 (strain 536 / UPEC)	Proteobacteria	4.85	6.06	-1.66	-3.74	0.24	-2.14	3.1	1.28	3.01	-9.32	-3.9	-6.44	-5.63	-12.33	0.29	5.05	8.8	2.13	-1.46	23.25
454166	Salmonella agona (strain SL483)	Proteobacteria	5.36	6.37	-1.42	-3.52	0.74	-1.85	5.1	1.13	5.45	-8.53	-4.03	-6.32	-4.91	-10.92	-0.3	7.61	12.38	6.01	1.99	24.39
439851	Salmonella dublin (strain CT_02021853)	Proteobacteria	5.6	6.57	-1.37	-3.43	0.89	-1.71	5.45	1.51	5.71	-8.2	-3.87	-5.94	-4.76	-10.22	-0.2	6.92	11.4	6.45	1.34	24.53
454169	Salmonella heidelberg (strain SL476)	Proteobacteria	5.48	6.52	-1.41	-3.51	0.84	-1.77	5.41	1.34	5.62	-8.28	-3.93	-6.14	-4.78	-10.49	-0.21	7.78	10.31	6.33	1.24	24.48
423368	Salmonella newport (strain SL254)	Proteobacteria	5.52	6.49	-1.4	-3.52	0.74	-1.77	5.19	1.39	5.59	-8.23	-3.9	-6.13	-4.91	-10.5	-0.25	7.77	11.34	5.18	0.98	24.39
439843	Salmonella schwarzengrund (strain CVM19633)	Proteobacteria	5.5	6.51	-1.38	-3.5	0.77	-1.8	5.25	1.37	4.63	-8.29	-3.88	-6.14	-4.78	-10.59	-0.25	7.76	12.24	6.22	0.11	26.48
83333	Escherichia coli (strain K12)	Proteobacteria	4.8	6.05	-1.63	-3.79	0.19	-2.09	2.92	1.25	3.9	-9.42	-3.9	-6.26	-5.83	-12.25	-6.81	6.08	8.68	1.99	-1.66	12.96
90370	Salmonella typhi	Proteobacteria	5.67	6.39	-1.37	-3.39	0.97	-1.64	5.3	1.65	5.37	-8.53	-3.7	-6.58	-5.15	-10.01	-0.14		10.29	18.49	1.89	10.33
99287	Salmonella typhimurium (strain LT2 / SGSC1412 / ATCC 700720)	Proteobacteria	4.89	5.99	-1.62	-3.78	0.01	-2.19	4.02	0.42	9.67	-8.94	-4.73	-7.22	-5.49	-12.37	-0.72	6.8	10.3	14.93	-0.61	10.46
372461	Buchnera aphidicola subsp. Cinara cedri (strain Cc)	Proteobacteria						8.99				-9.8			30.13		7.86	10.49	7.44	14.17	8.98
945021	Tetragenococcus halophilus (strain DSM 20338 / JCM 20259 / NCIMB 9735 / NBRC 12172)	Firmicutes	1.74	11.23	-1.75		0.51		-0.16	-5.68	-0.73	0.03	2.78		13.79	-2.72		15.91	4.06	13.79	-0.03	17.44
349161	Desulfotomaculum reducens (strain MI-1)	Firmicutes	-0.79	5.15	3.48	-1.87	-1.29	3.43	3.37	5.41	10.33	-1.1	5.92		8.87	-2.85	9.71	19.91	9.79	8.23		13.06
360107	Campylobacter hominis (strain ATCC BAA-381 / LMG 19568 / NCTC 13146 / CH001A)	Proteobacteria			-1.41	0.22	-1.6	7.17	7.48	-6.35	3.92	3.19	5.14	-7.22	4.05	-11.32		6.67	12.1	21.9	20.77
521095	Atopobium parvulum (strain ATCC 33793 / DSM 20469 / JCM 10300 / VPI 0546)	Actinobacteria							7.56	-4.97		-1.04			0.69	-12.91	-1.29	23.82			19.63
288000	Bradyrhizobium sp. (strain BTAi1 / ATCC BAA-1182)	Proteobacteria	3.45		7.29	-2.26	1.11	2.41	5.4	4.27		-0.18	10.51	-8.73	5.37	2.83	-2.5	12.96	8.11	9.81	15.93	18.49
122586	Neisseria meningitidis serogroup B (strain MC58)	Proteobacteria	9.04	13.35	-2.07	0.57	-7.19	1.58			6.65	-4	2.33	-3.17	0.56		4.84	12.77	18.02	9.36	10.44
768492	Serratia plymuthica (strain AS9)	Proteobacteria	-6.12	7.99	3.69	-3.54	-3.68	2.91	6.8	-0.58	8.8	-7.37	-9.63	-7.59	-3.3	-1.03	-5.33	4.81	3.52	2.39	-4.8	21.03
911045	Pseudovibrio sp. (strain FO-BEG1)	Proteobacteria			1.14	-1.89	4.14	3.62	-5.99	6.38	3.69	0.47	8.74		6.68	-9.32		15.12	15.77	-0.29	13.25
1128398	Clostridium acidurici (strain ATCC 7906 / DSM 604 / KCTC 5404 / 9a)	Firmicutes			-2.86	-0.9	0.88	1.9	12.81	-10.4	2.67	-2.72	-1.21		4.27	-7.24	-0.61	10.05	8.36	15.96	17.16	9.79
459349	Cloacamonas acidaminovorans (strain Evry)	candidate division WWE1			4.96						1.97	-7.9	-1.25	20.54	-2.44			0.17		-4.01	8.68	11.39
573	Klebsiella pneumoniae	Proteobacteria	9.01	5.77	0.78	-3.58	-0.21	-1.4	7.06	1.97	7.04	-7.41	-3.85	-3.5	-3.17	-9.87	-3.78	5.57	6.44	16.65	-2.07	-14.94
1157951	Providencia stuartii (strain MRSN 2154)	Proteobacteria	6.92	6.45	0.85	-2.88		0.53	4.69	-3.4		-8.25	-4.63	-1.91	-5.78	-8.48	0.22	4.27	9.15	19.86	5.31	-11.47
76869	Pseudomonas putida (strain GB-1)	Proteobacteria	9.07	5.42	0.67	-3.86	-7.23	4.25	-0.17	6.95	4.18	-1.04	-6.9	-0.7	-1.14	-14.46	-5.69	4.98	15.15	-1.13	2.31	11.25
390235	Pseudomonas putida (strain W619)	Proteobacteria	9.4	5.69	0.59	-3.77	-7.02	3.31	-0.73	7.88	2.44	-0.73	-5.57	3.46	-2.01	-13.86	7.25	5.21	15.35	1.37	3.91	11.37
700598	Niastella koreensis (strain DSM 17620 / KACC 11465 / GR20-10)	Bacteroidetes			0.72	-4.03	-7.97	-0.04	0.98	1.34	2.04	-12.15	5.16		7.14	-3.01	10.54	-0.19	0.93	4.31	14.74	17
699246	Clostridiales genomosp. BVAB3 (strain UPII9-5)	Firmicutes										-9.93			3.78			18.38			21.88	19.83
272560	Burkholderia pseudomallei (strain K96243)	Proteobacteria	4.56	2.52	-0.36	-1.76	-10.54	0.88	1.94	6.02		-1.87	2.85		1.54	-11.07	4.56	14.31	10.98	-0.96	-14.47	20.34
390333	Lactobacillus delbrueckii subsp. bulgaricus (strain ATCC 11842 / DSM 20081)	Firmicutes	3.6	7.8	-1.97				11.34	-0.56		-4.32	-5.54			-11.33	-3.61	12.64
331272	Burkholderia cenocepacia (strain HI2424)	Proteobacteria	2.25	3.19	0.02	-1.54	-10.16	2.35	1.77	4.55		-3.35	5.11	-2.21	0.09	-5.83	-4.23	13.17	10.12	4.93	50.73	11.03
298654	Frankia sp. (strain EuI1c)	Actinobacteria			0.39	-1.26	-8.7	3.65				-0.05	3.69		1.64			6.07	7.03	4.38	54.68	10.73
266265	Burkholderia xenovorans (strain LB400)	Proteobacteria	-1.85	4.16	-0.11	-1.38	-8.34	2.52	1.31	7.89	-0.97	-3.25	3.32	-4.77	4.43	-4.57	-1.49	12.4	11.36	0.47	62.59	4.69
652103	Rhodopseudomonas palustris (strain DX-1)	Proteobacteria			1.32	-0.08	-4.02	0.74	2.3	8.47		-3.03	0.8	-12.31	3.97	-7.73		10.94	14.39	8.46	62.18	9.25
216591	Burkholderia cepacia (strain J2315 / LMG 16656)	Proteobacteria	4.29	3.17	-0.96	-1.56	-10.07	-0.6	-2.28	5.6	6.08	-3.42	2.1		0.03	-7.8	5.74	12.01	10.38	2.83	42.45	23.17
395019	Burkholderia multivorans (strain ATCC 17616 / 249)	Proteobacteria	4.57	3.23	-1.05	-1.46	-10.04	0.54	-1.69	5.66	11.54	-3.05	7.36	-3.72	0.05	-8.17	-4.17	11.7	10.54	3.02	46.79	21.96
675635	Pseudonocardia dioxanivorans (strain ATCC 55486 / DSM 44775 / JCM 13855 / CB1190)	Actinobacteria	2.68	0.34	1.52	-2.61	-5.21	4.93	-2.63	2.96	2.38	1.14	6.23	4.85	1.44	-0.44	1.6	11.72	21	9.22	56.69	8.25
196162	Nocardioides sp. (strain BAA-499 / JS614)	Actinobacteria			-0.47	-0.95	-6.43	4.57	-1.34	4.68		2.31	7.96	0.33	1.98	-9.56	0.01	9.45	19.21	0.84	37.77	19.16
1042878	Cupriavidus necator (strain ATCC 43291 / DSM 13513 / N-1)	Proteobacteria	4.18	4.52	3.81	-1.39	-5.01	-0.2	2.18	7.24	3.82	-2.06	8	-3.49	4.78	-10.56	-3.99	13.79	21.21	-1.49	26.63	24.9
452638	Polynucleobacter necessarius subsp. necessarius (strain STIR1)	Proteobacteria			-1.71	-0.4	-5.22	3.44			7.14	-2.32	-0.75	5.3	13.86		21.84	15.64	16.61	15.57	13.56
398580	Dinoroseobacter shibae (strain DFL 12)	Proteobacteria	2.28	-0.7	2.2	-0.42	1.71	4.84	-1.31	0.49	7.17	-1.34	2.36	-10.42	4.35	-17.62	-1.39	18.1	12.07	6.31	19.65	21.6
357808	Roseiflexus sp. (strain RS-1)	Chloroflexi	7.9	2.38	-2.19	-2.62	-11.7	1.07				-1.07	0.73	-13.57	-1.73		-2.66	-5.81	12.89	11.19	15.89	18.83
522306	Accumulibacter phosphatis (strain UW-1)	Proteobacteria			0.53	1.17	-9.07	1.64			3.4	-2.6	-2.36		-0.1		0.78	8.22	16.41	5.28	-4.35	85.23
398527	Burkholderia phytofirmans (strain DSM 17436 / PsJN)	Proteobacteria	-2.05		-1.02	-1.37	-7.22	2.58			3.82	-3.29	4.21	-4.77	3.83		-0.67	12.29	12.19	3.84	-5.68	79.56
640511	Burkholderia sp. (strain CCGE1002)	Proteobacteria			-1.02	-1.42	-7.23	3.48			5.69	-2.04	10.45	-5.3	4.3		0.49	13.73	11.58	2.19	-4.27	82.68
572477	Allochromatium vinosum (strain ATCC 17899 / DSM 180 / NBRC 103801 / D)	Proteobacteria			-2.29	-0.77	-2.25	0.09				-3.19	-2.63	-2.77	-0.74		3.79	11.47	15.12	11.06	9.95	88.58
765911	Thiocystis violascens (strain ATCC 17096 / DSM 198 / 6111)	Proteobacteria			-2.3	-1.6	-1.44	-0.32				-3.39	-4.21		-0.97		2.81	12.2	17.82	13.98		85.8
395494	Gallionella capsiferriformans (strain ES-2)	Proteobacteria			-0.52	-1.04	-5.63	0.11				-6.82	-5.04	-6.05	-0.66		4.02	10.32	15.66	11.46	6.88	76.41
580332	Sideroxydans lithotrophicus (strain ES-1)	Proteobacteria			-0.1	-2.88	-5.53	-0.53				-0.64	-2.76	-5.74	4.86			10.19	14.09	10.78	10.77	80.9
396588	Thioalkalivibrio sp. (strain HL-EbGR7)	Proteobacteria			-0.69	-1.23	-3.66	-0.71				-1.74	0.67		-0.19		7.24	8.26	15.39	13.62	5.36	72.72
292415	Thiobacillus denitrificans (strain ATCC 25259)	Proteobacteria			0.18	0.72	-6.24	3.64				-1.03	-2.82		1.52		4.72	8.38	12.5	7.34	-0.16	71.85
41431	Cyanothece sp. (strain PCC 8801)	Cyanobacteria			1.84	-2.45	0.38	1.22				-3.17	-4.13		-1.27			17.5	11.46	21.06		84.89
395961	Cyanothece sp. (strain PCC 7425 / ATCC 29141)	Cyanobacteria			1.72	-2.88	-1.75	4.66				0.56	-6.92		2.17		-3.66	21	10.12	12.9		81.93
579405	Dickeya dadantii (strain Ech703)	Proteobacteria			1.29	-3.72	-4.37	-2.04			4.49	-2.69	-7.98	-4.2	-2.79		-1.83	4.42	16.37	15.36	12.44	75.25
561229	Dickeya zeae (strain Ech1591)	Proteobacteria			1.6	-3.67	-6.04	-2.74			2.75	-1.74	-8.94	-2.75	0.04		-0.34	6.62	6.86	15.98	20.68	74.66
640513	Enterobacter asburiae (strain LF7a)	Proteobacteria			-0.35	-3.93	-2.15	-2.16				-9	-4.94		-2.51		0.12		7.39	14	17.82	78.18
203122	Saccharophagus degradans (strain 2-40 / ATCC 43961 / DSM 17024)	Proteobacteria			-0.74	-1.95	-4.9	0.35	-4.87	0.34		-5.22	-5.06	-2.12	-0.76	-3.74	0.09	-3.9	12.81	10.2	17.23	76.8
561230	Pectobacterium carotovorum subsp. carotovorum (strain PC1)	Proteobacteria	6.48	5.53	0.72	-3.57	-4.54	-2.46			5.57	-8.48	-8.61	-3.74	-6.42		-3.49	2.69	7.54	15.18	16.17	78
561231	Pectobacterium wasabiae (strain WPP163)	Proteobacteria	6.67	5.61	0.67	-3.56	-3.04	-1.33			4.89	-7.33	-8.05	-3.22	-6.46		-3.27	4.54	8.04	15.04	18.1	80.17
103690	Nostoc sp. (strain PCC 7120 / UTEX 2576)	Cyanobacteria			1.94	-2.58	-2.95	8.12				-2.87	-2.8		0.63			16.27	13.93	15.73	9.35	79.4
351348	Marinobacter aquaeolei (strain ATCC 700491 / DSM 11845 / VT8)	Proteobacteria			-0.11	-0.73	-4.82	2.55	-4.67	-1.07		-3.04	-7.11	7.29	0.42	-6.53	0.63	3.79	10.99	11.78	14.28	65.58
342610	Pseudoalteromonas atlantica (strain T6c / ATCC BAA-1087)	Proteobacteria		0.19	-0.41	-3.32	-4.7	1.98	-2.05	-3.53		-5.65	-6.61	2.95	5.44	-4.19	-1.73	4.94	10.72	11.27	16.2	72.87
326427	Chloroflexus aggregans (strain MD-66 / DSM 9485)	Chloroflexi			-3.02	-2.81	-10.77	0.16				-2.96	-1.56		-2.84		-3.27	-1.18	17.27	5.51	11.4	77.43
480224	Chloroflexus aurantiacus (strain ATCC 29364 / DSM 637 / Y-400-fl)	Chloroflexi			-2	-2.49	-9.51	1.55				-0.32	0.5		-1.1		-2.94	0.37	16.67	4.72	16.29	72.59
324602	Chloroflexus aurantiacus (strain ATCC 29366 / DSM 635 / J-10-fl)	Chloroflexi			-1.99	-2.82	-10.58	1.25				-0.98	-0.43		-1.5		-3.32	-0.94	15.31	3.13	13.83	71.28
383372	Roseiflexus castenholzii (strain DSM 13941 / HLO8)	Chloroflexi			-2.22	-2.55	-8.29	1.04				-2.17	2.18		-2.64		-2.95	-5.39	12.46	8.07	11.54	84.08
504472	Spirosoma linguale (strain ATCC 33905 / DSM 74 / LMG 10896)	Bacteroidetes		1.5	1.41	-2.67	-9.41	0.5				-3.58	4.06		0.96		-4.61	-1.21	6.44	4.44	10.78	83.96
316274	Herpetosiphon aurantiacus (strain ATCC 23779 / DSM 785)	Chloroflexi			6.96	-3.49	-9.29	1.61				1.17	-3.69		-4.82		-5.82	-6.73	14.12	5.46	10.15	69.7
583345	Methylotenera mobilis (strain JLW8 / ATCC BAA-1282 / DSM 17540)	Proteobacteria			-0.82	-1.66	-8.09	-0.56				-6.13	-2.19	-6.19	2.56		7.5	8.09	10.96	13.86	19.15	76.63
666681	Methylotenera sp. (strain 301)	Proteobacteria			-0.91	-1.93	-8.16	-1.36				-7.18	-1.57	-8.28	1.42		5.33	9.28	11.46	21.21	30.74	77.47
413404	Ruthia magnifica subsp. Calyptogena magnifica	Proteobacteria			-2.23	-1.81	-4.84	4.2	-2.62	-7.21		-1.8	-6.08	0.26	1.6	-8.44	6.69	2.01	16.61	8.84	13.85	73.42
455488	Anaeromyxobacter dehalogenans (strain 2CP-1 / ATCC BAA-258)	Proteobacteria			-1	0.64	-9.4	2.39	-1.32	3.96		1.84	2.61		9.09	0.35	-3.55	5.99	22.6	5.69	-6.62	83.23
447217	Anaeromyxobacter sp. (strain K)	Proteobacteria			-1.09	0.58	-9.76	2.3	-1.75	3.8		1.77	2.55		9.06	-0.2	-3.56	6.77	21.4	4.07	-6.35	84.11
404589	Anaeromyxobacter sp. (strain Fw109-5)	Proteobacteria			-1.25	0.54	-12.67	-0.12				1.49	3.52		10.58		-3.61	7.83	13.75	1.65	-3.16	89.11
398767	Geobacter lovleyi (strain ATCC BAA-1151 / DSM 17278 / SZ)	Proteobacteria			1.55	1.44	-5.96	0.08	4.07	0.72		-3.74	1.14		8.43	-2.42	1.87	9.74	12.17	1		92.53
428406	Ralstonia pickettii (strain 12D)	Proteobacteria	3.13	4.63	0.11	-2.45	-6.01	-0.15	1.22	2.95	3.54	2.3	2.01	0.45	2.95	0.44	4.33	11.91	12.8	1.13	-5.3	96.11
402626	Ralstonia pickettii (strain 12J)	Proteobacteria	2.86	4.48	0.09	-2.49	-5.43	-0.45	0.62	2.5	2.15	2.17	1.81	1.26	1.88	-0.38	4.12	11.4	13.34	0.38	-6.42	94.98
320388	Burkholderia mallei (strain SAVP1)	Proteobacteria	5.48	4.09	-0.03	-0.85	-8.05	2.04	0.2	8.41	5.53	-1.24	4.74	-0.27	2.87	-4.86	5.59	17.39	9.26	3.52	-7.38	88.91
637910	Citrobacter rodentium (strain ICC168)	Proteobacteria	5.05	6.19	-1.48	-2.74	-0.81	-1.84	5.08	-0.13	4.92	-7.92	-3.65	-5.6	-6.26	-12.38	0.51	4.07	7.93	4.64	-1.8	71.32
585056	Escherichia coli O17:K52:H18 (strain UMN026 / ExPEC)	Proteobacteria	4.9	6.1	-1.63	-3.76	0.26	-1.97	3.04	1.33	3.78	-9.61	-3.86	-6.64	-6	-11.95	0.24	4.8	8.78	2.17	-1.56	73.01
216592	Escherichia coli O44:H18 (strain 042 / EAEC)	Proteobacteria	4.88	6.01	-1.64	-3.78	0.24	-1.99	3.09	1.31	3.69	-9.62	-3.94	-6.68	-6.12	-12.04	0.27	4.89	8.56	2.24	-1.58	72.77
585035	Escherichia coli O45:K1 (strain S88 / ExPEC)	Proteobacteria	5.06	6.19	-1.61	-3.8	0.29	-1.95	3.13	1.48	2.95	-9.26	-3.85	-6.34	-5.83	-11.75	0.24	5.08	8.7	2.21	-1.56	73.08
585034	Escherichia coli O8 (strain IAI1)	Proteobacteria	4.7	5.95	-1.63	-3.83	0	-2.05	2.68	1.12	3.66	-9.49	-4.06	-6.41	-5.87	-12.55	0.11	4.98	8.64	1.69	-1.08	72.81
585397	Escherichia coli O81 (strain ED1a)	Proteobacteria	5.32	6.4	-1.56	-3.67	0.49	-1.84	3.62	1.98	3.37	-8.93	-3.48	-5.94	-5.66	-10.94	0.36	5.43	8.81	2.6	-0.91	72.25
585055	Escherichia coli (strain 55989 / EAEC)	Proteobacteria	4.99	6.03	-1.63	-3.84	0.22	-0.99	3.21	1.48	3.93	-8.31	-3.86	-6.44	-5.85	-11.88	1.27	5.12	8.48	2.26	-1.34	72.9
595495	Escherichia coli (strain ATCC 55124 / KO11)	Proteobacteria	8.04	6.08	-1.56	-3.76	0.31	-1.9	3.35	1.64	3.87	-9.36	-3.83	-3.25	-5.76	-11.72	0.33	5.22	8.74	2.39	-0.27	73.07
566546	Escherichia coli (strain ATCC 9637 / CCM 2024 / DSM 1116 / NCIMB 8666 / NRRL B-766 / W)	Proteobacteria	8.18	6.03	-1.49	-3.77	0.33	-1.85	3.41	1.74	3.81	-9.46	-3.87	-6.34	-5.75	-11.53	0.43	5.07	8.75	2.29	-0.24	73.07
585057	Escherichia coli O7:K1 (strain IAI39 / ExPEC)	Proteobacteria	4.79	5.97	-1.64	-3.83	0.16	-2.06	2.81	1.08	8.74	-9.54	-3.94	-5.46	-6.02	-12.29	0.11	4.89	8.64	1.93	-1.95	71.88
585054	Escherichia fergusonii (strain ATCC 35469 / DSM 13698 / CDC 0568-73)	Proteobacteria	4.73	6.05	-1.67	-3.86	-1.1	-2.12	2.58	0.84	8.57	-9.51	-5.25	-6.67	-6.09	-13.02	0.09	4.71	8.41	1.71	-2.34	72.58
199310	Escherichia coli O6:H1 (strain CFT073 / ATCC 700928 / UPEC)	Proteobacteria	6.24	6.62	-1.62	-3.44	2.23	-1.85	4.53	2.54	4.08	-8.72	-3.11	-1.41	-4.83	-9.82	0.8	5.89	9.55	3.68	3.62	74.57
536056	Escherichia coli (strain ATCC 33849 / DSM 4235 / NCIB 12045 / K12 / DH1)	Proteobacteria	4.77	6.06	-1.6	-3.8	0.14	-2.08	2.78	1.13	3.86	-9.47	-3.95	-6.34	-5.74	-12.46	-6.82	5.98	8.8	1.82	-1.76	73.04
364106	Escherichia coli (strain UTI89 / UPEC)	Proteobacteria	6.13	6.43	-1.67	-3.57	1.8	-1.9	3.88	2.07	11.62	-8.98	-3.46	-0.93	-5.21	-10.58	0.52	5.5	9.04	3.11	2.68	74.01
930944	Yersinia enterocolitica subsp. palearctica serotype O:3 (strain DSM 13030 / CIP 106945 / Y11)	Proteobacteria	7.82	6.55	-2.07	-2.9	-1.73	-1.63	2.88	1.59	10.22	-6.83	-8.19	-2.18	-4.03	-9.28	-0.84	3.51	6.61	5.01	0.85	72.03
360102	Yersinia pestis bv. Antiqua (strain Antiqua)	Proteobacteria	7.1	5.74	-0.24	-3.28	-3.73	0.88	4.44	-2.56	5.76	-8	-9.36	-3.84	-5.68	-11.36	0.69	2.87	6.19	3.18	3.94	68.8
386656	Yersinia pestis (strain Pestoides F)	Proteobacteria	6.94	5.63	-0.3	-3.33	-3.95	0.79	4.05	-2.73	5.46	-8.09	-9.55	-3.97	-5.87	-11.74	0.56	2.68	5.87	2.89	3.4	68.49
655817	Escherichia coli OR:K5:H- (strain ABU 83972)	Proteobacteria	4.94	6.02	-1.61	-3.78	0.25	-2.1			2.88	-9.44	-3.99	-6.47	-5.7		0.34	4.88	8.7	1.89	-1.65	73.11
377628	Yersinia pestis bv. Antiqua (strain Nepal516)	Proteobacteria	-2.13	6.33	2.96	-2.97	-2.72	1.38	5.91	-1.34	11.87	-7.22	-8.18	-2.52	-4.86	-8.89	1.22	3.9	7.39	4.81	6.03	70.13
547048	Yersinia pestis bv. Medievalis (strain Harbin 35)	Proteobacteria	-1.77	6.57	3.03	-2.83	-2.36	1.56	6.55	-0.74	12.31	-6.74	-7.68	-1.85	-4.6	-7.76	1.42	4.61	7.81	5.55	3.96	70.4
701347	Enterobacter cloacae (strain SCF1)	Proteobacteria	5.54	5.11	-0.62	-3.95	-1.54	-2.33			4.17	-8.71	-7.33	-4.99	-5.81		-0.04	4.77	7.29	3.46	21.97	65.7
640131	Klebsiella variicola (strain At-22)	Proteobacteria	5.88	6.49	-3.41	-4.01	-1.75	-2.28			5.92	-6.68	-5.43	-5.1	-2.81		0.41	4.51	5.35	4.86	20.67	73.97
502801	Yersinia pseudotuberculosis serotype IB (strain PB1/+)	Proteobacteria	7.09	5.78	-0.24	-3.25	-3.67	0.93			4.82	-8.01	-9.28	-3.72	-5.64		1.81	2.96	6.36	3.32	22.1	73.91
399741	Serratia proteamaculans (strain 568)	Proteobacteria	-5.22	5.82	-0.35	-3.61	-3.86	-2.11			7.69	-8.67	-10.28	-7.14	-4.65		0.44	4.38	4.7	1.26	15.38	73.77
502800	Yersinia pseudotuberculosis serotype O:3 (strain YPIII)	Proteobacteria	-3.85	5.82	0.8	-3.25	-3.62	1.04			4.85	-7.95	-9.01	-3.6	-5.53		1.84	2.92	6.49	3.28	22.11	74.08
481805	Escherichia coli (strain ATCC 8739 / DSM 1576 / Crooks)	Proteobacteria	4.48	5.77	-1.68	-3.93	-0.37	-2.28			3.24	-9.72	-4.57	-6.86	-6.21		-0.13	4.55	8.06	1.11	10.98	72.16
632	Yersinia pestis	Proteobacteria	7.42	5.95	-0.21	-3.16	-3.25	1.11	5.19	-2.06	11.26	-8	-8.87	-3.75	-5.37	-10.26	0.92	3.01	6.7	15.71	1.9	69.37
273123	Yersinia pseudotuberculosis serotype I (strain IP32953)	Proteobacteria	6.52	5.35	-0.35	-3.47	-4.36	0.59	3.41	-3.53	10.93	-8.66	-10.07	-4.65	-0.33	-12.93	0.43	1.98	5.49	14.12	2.46	74.02
399742	Enterobacter sp. (strain 638)	Proteobacteria	4.56	5.33	-3.29	-3.87	-2.12	-2.23	2.97	1.52		-9.27	-6.07	-7.16	-4.82	-13.28	-7.04	5.22	7.2	4.05	20.78	73.96
331111	Escherichia coli O139:H28 (strain E24377A / ETEC)	Proteobacteria	5.31	6.38	-1.51	-3.55	0.89	-1.78	4.09	2.21	4.54	-7.88	-3.28	-5.52	-5.29	-10.54	0.65	5.89	9.24	3.3	28.93	71.69
714962	Escherichia coli O18:K1:H7 (strain IHE3034 / ExPEC)	Proteobacteria	5.11	6.22	-1.52	-3.74	0.4	-1.86	3.24	1.64	2.98	-9.2	-3.82	-6.07	-5.63	-11.5	0.35	5.18	8.94	2.32	26.48	71.24
331112	Escherichia coli O9:H4 (strain HS)	Proteobacteria	5.08	6.32	-1.52	-3.64	0.43	-1.9	3.26	1.59	4.18	-9.09	-3.72	-5.82	-5.51	-11.78	0.33	6.56	9.11	2.4	26.66	71.29
439855	Escherichia coli (strain SMS-3-5 / SECEC)	Proteobacteria	4.93	6.13	-1.57	-3.67	0.48	-0.93	3.33	1.42	4.04	-8.42	-3.71	-5.21	-5.74	-11.78	0.34	5.23	10.08	2.51	26.75	72.28
344609	Shigella boydii serotype 18 (strain CDC 3083-94 / BS512)	Proteobacteria	5.31	7.17	-1.24	-3.23	1.72	-1.42	5.41	3.68	5.76	-7.7	-2.3	-4.41	-4.66	-8.77	1.05	7.18	9.98	4.86	30.53	71.64
349746	Yersinia pestis bv. Antiqua (strain Angola)	Proteobacteria	7.66	6.26	-0.1	-3.02	-3.04	1.24	5.42	-1.51		-7.12	-8.49	-2.54	-5.12	-9.59	2	3.93	7.04	4.42	23.33	69.5
349747	Yersinia pseudotuberculosis serotype O:1b (strain IP 31758)	Proteobacteria	7.05	5.65	-0.22	-3.27	-3.68	0.95	4.41	-2.83		-8.35	-9.25	-4.04	-5.85	-11.29	0.82	2.64	6.4	3.11	19.13	68.86
1028307	Enterobacter aerogenes (strain ATCC 13048 / DSM 30053 / JCM 1235 / KCTC 2190 / NBRC 13534 / NCIMB 10102 / NCTC 10006)	Proteobacteria	7.89	5.33	-0.37	-3.92	-1.08	2.02	4.19	0		-8.53	-5.36	-4.44	-3.54	-13.13	-6.53	6.9	7.17	14.3	-5.75	75.94
1006551	Klebsiella oxytoca (strain ATCC 8724 / DSM 4798 / JCM 20051 / NBRC 3318 / NRRL B-199 / KCTC 1686)	Proteobacteria	7.72	5.26	-0.43	-4	-1.32	-2.03	3.82	-0.18		-7.31	-5.97	-5.94	-3.55	-12.59	-4.66	5.55	5.67	13.94	-4.25	71.64
1134782	Escherichia coli O104:H4 (strain 2009EL-2050)	Proteobacteria	8.29	6.27	-1.51	-3.64	0.65	-0.76	3.76	1.95		-8.03	-3.42	-5.99	-5.65	-10.89	1.51	5.53	8.89	18.84	-0.63	71.25
1133853	Escherichia coli O104:H4 (strain 2009EL-2071)	Proteobacteria	8.27	6.24	-1.52	-3.67	0.55	-0.79	3.72	1.94		-8.02	-3.51	-5.99	-5.59	-10.98	1.5	5.5	8.86	18.76	-0.73	71.24
1133852	Escherichia coli O104:H4 (strain 2011C-3493)	Proteobacteria	8.29	6.27	-1.53	-3.68	0.54	-0.79	3.76	1.94		-8.05	-3.52	-6.02	-5.59	-11.01	1.5	5.47	8.79	18.78	-0.71	71.24
685038	Escherichia coli O83:H1 (strain NRG 857C / AIEC)	Proteobacteria	7.84	6.14	-1.6	-3.79	0.1	-2.02	2.83	1.17		-9.32	-4.01	-6.3	-5.85	-12.42	0.19	5.03	8.73	17.91	-1.96	72.94
869729	Escherichia coli (strain UM146)	Proteobacteria	8.17	6.23	-1.55	-3.72	0.46	-1.92	3.34	1.65		-9.08	-3.79	-6.06	-5.5	-11.62	0.4	5.34	9	18.41	-1.28	67.36
413997	Escherichia coli (strain B / REL606)	Proteobacteria	4.57	5.88	-1.7	-3.89	-0.19	-2.19	2.35	0.77	3.56	-8.6	-4.13	-6.52	-6.06	-13.03	-0.02	4.77	8.41	17.39	-2.5	72.56
406818	Xenorhabdus bovienii (strain SS-2004)	Proteobacteria	7.72	5.98	1.89	-2.9	-1.16	-1.84	6.74	0.84	4.15	-8.39	-5.41	1.89	-2.52	-7.2	0.63	3.62	8.85	20.44	-1.45	70.06
406817	Xenorhabdus nematophila (strain ATCC 19061 / DSM 3370 / LMG 1036 / NCIB 9965 / AN6)	Proteobacteria	7.91	5.95	1.79	-2.87	-0.04	0.98	4.21	1.93	4.45	-8.45	-5.34	0.99	-1.65	-6.87	0.79	5.91	6.88	20.98	0.96	71.04
529507	Proteus mirabilis (strain HI4320)	Proteobacteria	6.14	5.55	1.65	-3.01	-0.74	-0.93	5.21	-3.92	-1.21	-10.78	-3.72	-2.98	-5.57	-10.72	-2.11	3.73	6.3	19.13	3.41	61.54
218491	Erwinia carotovora subsp. atroseptica (strain SCRI 1043 / ATCC BAA-672)	Proteobacteria	5.78	5.77	0.7	-3.48	-3.26	-2.41	4.48	-2.26	7.86	-7.34	-8.23	-1.55	-6.36	-14.39	-3.42	4.11	7.81	14.72	-6.73	79.12
469008	Escherichia coli (strain B / BL21-DE3)	Proteobacteria	7.98	6.17	-1.58	-3.75	0.31	-1.95	8.17	1.5	4.19	-8.23	-3.72	-6.02	-5.61	10.05	0.25	5.31	8.93	2.32	-1.42	73.26
634503	Edwardsiella ictaluri (strain 93-146)	Proteobacteria	2.87	8.91	-3.72	-2.97	-2.09	2.15	5.06	1.17	5.28	-4.33	-6.92	-4.54	-4.47	-9.52	3.29	3.78	14.25	3.45	2.37	62.69
590409	Dickeya dadantii (strain Ech586)	Proteobacteria			-3.51	-3.7	-5.19	-3.12			1.56	-1.71	-9.34	-4.43	0.21		-0.56	3.13	7.11	16.91	-0.58	74.58
218493	Salmonella bongori (strain ATCC 43975 / DSM 13772 / NCTC 12419)	Proteobacteria	4.24	5.55	-1.7	-4.04	-0.8	-2.64				-9.67	-5.39	-8.09	-5.98		-6.15		7.49	13.7	-0.9	72.7
550537	Salmonella enteritidis PT4 (strain P125109)	Proteobacteria	4.74	5.93	-1.66	-3.8	-0.16	-2.31				-9.04	-4.86	-7.28	-5.53		-0.86		10.25	19.55	-1.06	72.36
568708	Salmonella typhimurium (strain D23580)	Proteobacteria	4.92	5.97	-1.63	-3.77	-0.02	-2.18				-8.98	-4.73	-7.26	-5.55		-0.71		10.27	14.85	-0.64	71.39
550538	Salmonella gallinarum (strain 287/91 / NCTC 13346)	Proteobacteria	4.94	6.11	-1.62	-3.72	0.02	-2.25				-3.7	-4.69	-6.82	-5.4		-0.8		10.38	19.02	-0.61	72.43
716540	Erwinia amylovora (strain ATCC 49946 / CCPPB 0273 / Ea273 / 27-3)	Proteobacteria	3.33	8.59	-1.38	-3.51	-2.91	-2.28	3.82	-0.25	7.86	0.39	-7.18	-1.6	-3.7	-10.46	-5.24	10.44	6.38	2.08	-3.89	68.61
377629	Teredinibacter turnerae (strain ATCC 39867 / T7901)	Proteobacteria			0.12	0.22	-4.16	3.32	-0.89	-2.34		-1.38	-4.74	-0.27	-4.6	-9.1	7.18	3.04	9.46	1.7	8.72	70.7
395962	Cyanothece sp. (strain PCC 8802)	Cyanobacteria			1.88	-2.42	0.49	1.26				-3.02	-4.03		-1.03			17.61	11.57	21.26	17.96	86.07
187272	Alkalilimnicola ehrlichei (strain MLHE-1)	Proteobacteria			2.81	-0.26	-8.92	1.24	-7.66	5.2		-2.76	-4.04	8.82	-1.25	-16.94	5.44	6.74	13.15	8.8	14.34	73.79
349124	Halorhodospira halophila (strain DSM 244 / SL1)	Proteobacteria			3.94	-1.86	-8.21	0.71	-8.45	2.14		-1.8	-1.06	5.7	-0.96	-12.29	-0.71	3.72	16.53	8.91	12.49	72.66
713887	cyanobacterium UCYN-A	Cyanobacteria			2.62						5.07		4.65		8.33					12.95	10.24	76.07
441952	Francisella tularensis subsp. mediasiatica (strain FSC147)	Proteobacteria			3.49	-1.74	-5.79				4.16	0.64	-3.02							17.17	12.24	77.14
458234	Francisella tularensis subsp. holarctica (strain FTNF002-00 / FTA)	Proteobacteria			3.61	-1.67	-5.29		3.87	-0.02		1.53	-2.3		2.89	-6.16		11.54		17.4	10.75	78.15
393115	Francisella tularensis subsp. tularensis (strain FSC 198)	Proteobacteria			3.61	-1.72	-5.48		3.35	-0.83	6.72	0.99	-2.69		6.48	-7.02		11.16		18.01	11.17	77.84
177416	Francisella tularensis subsp. tularensis (strain SCHU S4 / Schu 4)	Proteobacteria			3.61	-1.71	-5.49		3.36	-0.82	6.72	0.99	-2.69		6.47	-7.01		11.16		18.01	11.17	77.84
418136	Francisella tularensis subsp. tularensis (strain WY96-3418)	Proteobacteria			3.62	-1.68	-5.46		3.48	-0.58	4.88	1.19	-5.54		2.61	-6.78		11.26		18.04	11.31	77.94
510831	Francisella tularensis subsp. tularensis (strain NE061598)	Proteobacteria			3.85	-1.54					7.97	2.26	-1.82					12.28		19.25	12.74	79.08
243159	Acidithiobacillus ferrooxidans (strain ATCC 23270 / DSM 14882 / NCIB 8455)	Proteobacteria			-0.87	-2.53	-2.15	6.34	-3.89	4.19	5.69	-3.93	0.09	1.75	2.4	-6.95	12.77	7.98	24.11	17.6	8.26	68.86
380394	Acidithiobacillus ferrooxidans (strain ATCC 53993)	Proteobacteria			-0.88	-2.78	-3.13	5.84				-4.38	-0.81	7.89	1.87		12.37	7.05	22.81	16.08	5.74	67.58
741091	Rahnella sp. (strain Y9602)	Proteobacteria	-6.45		-1.26	-3.48	-4.38	1.93			5.36	-2.1	-8.31	-4.91	-4.76		0.23	1.49	16.89	2.13	16.07	75.73
1004787	Alteromonas macleodii (strain Balearic Sea AD45)	Proteobacteria	-1.57	0.56	-1.19	-3.05		-1.41	-2.5	0.44		-3.48	-8.04		2.83	-3.81	-1.37	3.72	7.91	12.94	-0.79	63.18
1004785	Alteromonas macleodii (strain Black Sea 11)	Proteobacteria	-0.58	-0.53	-1.19	-3.08		-2.47	-2.83	0.19		-3.51	-7.12		2.65	-4.15	-2.5	3.62	7.65	12.63	-0.98	61.84
1004788	Alteromonas macleodii (strain English Channel 673)	Proteobacteria	-0.6	-0.45	-1.16	-3.03		-2.42	-2.97	0.33		-3.64	-7.11		2.97	-4.06	-1.44	3.13	7.92	12.52	-1.31	63.07
715451	Alteromonas sp. (strain SN2)	Proteobacteria	-1.86	1.84	0.91	-2.94		-2.19	-4.29	3.69		-2.8	-7.37		3.89	-13.86	-1.07	5.12	8.58	13.17	2.88	68.63
1117647	Simiduia agarivorans (strain DSM 21679 / JCM 13881 / BCRC 17597 / SA1)	Proteobacteria	1.06	4.4	-0.51	-4.05		2.29	-2.86	-0.99		-3.34	-5.71		0.94	-12.82	1.96	5.35	17.98	11.24	1.98	68.79
345073	Vibrio cholerae serotype O1 (strain ATCC 39541 / Ogawa 395 / O395)	Proteobacteria		4.14	-1.16	-2.96	-3.05	-2.14	4	5	0.96	-0.66	-4.49	-3.86	3.2	-10.34	-0.15	3.41	7.24	7.04	4.55	66.39
579112	Vibrio cholerae serotype O1 (strain M66-2)	Proteobacteria		3.73	-1.27	-3.14	-3.68	-2.55	2.83	4.03	0.16	-1.23	-5.34	-4.78	2.66	-12.11	-0.59	1.59	6.53	21.84	3	65.52
498211	Cellvibrio japonicus (strain Ueda107)	Proteobacteria			-0.56	-2.5	-5.88	0.49	-2.02	-5.87	-0.37	0.91	-4.52	1.91	0.33	-10.34	0	-1.83	11.5	9.95	3.37	69.73
553480	Photorhabdus asymbiotica subsp. asymbiotica (strain ATCC 43949 / 3105-77)	Proteobacteria			2.41	-3.26		1.54	2.43	-4.41	-0.75	-6.06	-7.08	-1.81	-1.63	-9.75	0.08	0.75	6.84	16.94	7.63	71.17
517417	Chlorobaculum parvum (strain NCIB 8327)	Chlorobi				3.41	-6.38	5.23				-3.14		0.32	7.26		-1.76	16.38	11.27	11.45		96.66
290512	Prosthecochloris aestuarii (strain DSM 271 / SK 413)	Chlorobi			-0.68	2.55	-4.51	5.89				0.27		1.12	4.81		-3.52	15.39	11.3	14.25		95.57
290315	Chlorobium limicola (strain DSM 245 / NBRC 103803)	Chlorobi				3.64	-5.83	7.15				0.17		4.34	0.71		-2.34	12.18	11.75	15.87		99.25
595494	Tolumonas auensis (strain DSM 9187 / TA4)	Proteobacteria	3.29	7.47	-2.69	-3.46	-6.31	-0.83			-0.45	0.94	-4.94	-6.48	-0.07		-0.65	4.99	5.83	13.9	20.06	85.78
243233	Methylococcus capsulatus (strain ATCC 33009 / NCIMB 11132 / Bath)	Proteobacteria			1.36	-2.63	-8.9	1.31	0.59	-1.84	-0.96	-2.62	0.3	-9.42	-3.66	-9.21	9.83	11.03	11.94	11.73	12.84	81.06
317025	Thiomicrospira crunogena (strain XCL-2)	Proteobacteria			-1.56	-1.1	-3.35	-1.65	-1.71	-7.42		-4.84	-1.27	-6.85	3.27	-11.21	9.77	12.35	11.02	10.37	11.84	86.13
931626	Acetobacterium woodii (strain ATCC 29683 / DSM 1030 / JCM 2381 / KCTC 1655)	Firmicutes	4.64	3.88	-1.13	-0.65	2.03	2.45	2.18	3.17	6.54	-4.08	8.56	-1.01	2.47	-3.03	-5.64	13.67	5.86	5.5	16.15	86.04
290340	Arthrobacter aurescens (strain TC1)	Actinobacteria			-1.18	-1.93	-2.06	2.92	0.34	2.98	5.57	-0.73	8.42	-7.62	3.12	-5.49	-5.89	8.96	11.26	0.4	17.59	94.32
536019	Mesorhizobium opportunistum (strain LMG 24607 / HAMBI 3007 / WSM2075)	Proteobacteria	0.17	2.15	-1.5	-1.12	-1.28	4.8			3.66	-0.23	5.8	-7.04	3.76		-2.65	14.03	12.55	3.77	13.45	86.59
266779	Mesorhizobium sp. (strain BNC1)	Proteobacteria			-0.67	-1.14	-3.48	2.58				-1.69	3.99	-6.12	5.63		-2.99	13.57	16.4	1.75	12.66	94.65
440085	Methylobacterium extorquens (strain CM4 / NCIMB 13688)	Proteobacteria			0.46	-1.84	4.13	1.96				2.25	6.17	-8.94	0.98		3.66	10.26	12.71	0.06	9.99	86.15
419610	Methylobacterium extorquens (strain PA1)	Proteobacteria			0.5	-1.87	2.76	1.85				2.07	6.08	-9.3	0.8		3.57	9.8	12.33	0.19	9.13	85.83
441620	Methylobacterium populi (strain ATCC BAA-705 / NCIMB 13946 / BJ001)	Proteobacteria			0.53	-1.84	4.95	1.99				3.49	6.47	-7.53	1.13		3.8	11.45	15.43	-1.29	9.2	86.19
460265	Methylobacterium nodulans (strain ORS2060 / LMG 21967)	Proteobacteria	-3.5		2.41	-1.8	3.06	2.39				3.1	2.74	-8.16	0.2		1.18	9.06	12.04	4.83	17	90.29
426117	Methylobacterium sp. (strain 4-46)	Proteobacteria	-4.25		1.4	-1.93	1.82	2.1				-0.99	3.55	-11.8	-0.55		0.98	11.45	10.57	3.15	9.99	92.79
318586	Paracoccus denitrificans (strain Pd 1222)	Proteobacteria	4.23	1.68	2.25	-0.59	0.57	5.46	1.15	-0.61		1.9	6.95	-9.1	-1.69	2.51	-1.42	8.61	7.71	5.76	20.76	88.23
366394	Sinorhizobium medicae (strain WSM419)	Proteobacteria		-0.18	1.32	-1.07	0.56	5.61	0.87	-3.25		-1.53	2.75	-9.03	7.29	1.7	0.14	22.8	21.82	1.46	13.38	95.2
452863	Arthrobacter chlorophenolicus (strain A6 / ATCC 700700 / DSM 12829 / JCM 12360)	Actinobacteria			-0.95	-1.63	-0.95	1.42	2.78	3.44		-1.21	9.8	-3.93	-1.02	-5.37	-5.33	7.8	10.47	3.34	27.16	91.36
858619	Corynebacterium variabile (strain DSM 44702 / JCM 12073 / NCIMB 30131)	Actinobacteria			-2.53	-0.87	-6.66	4.99	3.69	2.02	6.17	1.35	6.88	-1.12	-0.88	-3.26	-5.98	12.22	10.41	7.68	13.18	91.95
426355	Methylobacterium radiotolerans (strain ATCC 27329 / DSM 1819 / JCM 2831)	Proteobacteria			2.44	-1.79	2.95	4.16	0.79	4.97	6.9	-0.15	5.62	-9.44	-0.05	-7.86	3.87	6.76	9.52	3.24	11.89	88.97
439375	Ochrobactrum anthropi (strain ATCC 49188 / DSM 6882 / NCTC 12168)	Proteobacteria			0.56	-2.01	-1.85	5.8				1.14	5.83	-5.33	8		-4.12	7.2	19.75	-2.91		97.51
402881	Parvibaculum lavamentivorans (strain DS-1 / DSM 13023 / NCIMB 13966)	Proteobacteria			2.39	-2.36	0.54	0.38				-1.49	2.96	-10.9	5.33		-1.35	9.36	14.37	-1.98	2.36	98.01
572480	Arcobacter nitrofigilis (strain ATCC 33309 / DSM 7299 / LMG 7604 / NCTC 12251 / CI)	Proteobacteria			0.16	1.66	-2.75	4.08				-0.18	5.53	-12.31	0.11		-4.36	8.39	9.15	5.37	18.69	77.09
525909	Acidimicrobium ferrooxidans (strain DSM 10331 / JCM 15462 / NBRC 103882 / ICP)	Actinobacteria			1.01	1.33	-3.94	3.82				-0.17	8.65		0.84			5.37	16.65	8.83	31.89	99.03
306537	Corynebacterium jeikeium (strain K411)	Actinobacteria			-2.44	0.16	-5.57	5.8	1.12	-3.5	4.99	0.24	4.65	3.46	-1.11	-5.02	-4.8	6.59	12.5	6.19	34.18	102.06
446462	Actinosynnema mirum (strain ATCC 29888 / DSM 43827 / NBRC 14064 / IMRU 3971)	Actinobacteria			3.48	-2.2	-4.49	7.41	-5.45	1.54		1.21	1.24	-0.4	0.98	-2.03	-3.88	6.14	11.43	0.99	18	90.97
526225	Geodermatophilus obscurus (strain ATCC 25078 / DSM 43160 / JCM 3152 / G-20)	Actinobacteria			-0.16	-0.62	-6.9	4.58	6.21	1		1.69	-2.46	1.29	2.1	-2.45	1.2	7.37	9.57	5	25.39	84.6
266940	Kineococcus radiotolerans (strain ATCC BAA-149 / DSM 14245 / SRS30216)	Actinobacteria			-0.05	-0.68	-8.65	6.93	0.01	3.37		-0.57	1.29	-2.2	2.75	-2.25	-0.35	7.36	12.1	7.6	26.39	91.89
85643	Thauera sp. (strain MZ1T)	Proteobacteria			-0.33	0.2	-8.71	6.15			-0.56	3.23	-1	-6.31	-0.63		-1.76	8.25	12.9	6.17	30.6	91.38
521096	Tsukamurella paurometabola (strain ATCC 8368 / DSM 20162 / JCM 10117 / NBRC 16120 / NCTC 13040)	Actinobacteria			1.85	-0.54	-4.59	5.7	-3.63	2.53		-0.43	3.06	3.82	1.95	-1.36	-3.98	7.98	10.22	3.46	35.21	90.13
710696	Intrasporangium calvum (strain ATCC 23552 / DSM 43043 / JCM 3097 / NBRC 12989 / 7 KIP)	Actinobacteria			-2.25	-2.09	-9.54	4.28	-6.58	3.62		-0.79	5.78	0.62	0.49	-6.4	-3.09	0.47	14.49	5.76	29.82	81.97
644283	Micromonospora aurantiaca (strain ATCC 27029 / DSM 43813 / JCM 10878 / NBRC 16125 / INA 9442)	Actinobacteria			0.51	-2.47	-6.86	4.83	-1.62	6.04		0.28	1.27		4.64	-9.45		0.53	10.92	0.13	32.88	83.87
648999	Micromonospora sp. (strain L5)	Actinobacteria			0.52	-2.44	-6.87	4.89	-1.87	5.98		0.22	2.32		4.59	-9.57	-2.43	0.45	10.98	-0.19	34.68	82.86
391037	Salinispora arenicola (strain CNS-205)	Actinobacteria			6.36	-2.23	-8.1	5.38	1.97	1.92		-0.17	1.37		2.83	-10.46		1.56	12.47	1.59	27.08	90.66
479435	Kribbella flavida (strain DSM 17836 / JCM 10339 / NBRC 14399)	Actinobacteria			-0.23	0.75	-7.25	6.28	7.02	6.77		1.53	7.56	-2.11	6.97	-4.38	-4.28	-0.64	12.41	5.44	35.03	85.61
590998	Cellulomonas fimi (strain ATCC 484 / DSM 20113 / JCM 1341 / NBRC 15513 / NCIMB 8980 / NCTC 7547)	Actinobacteria			-1.83	-0.38	-9.14	3.71	-9.32	5.9		0.33	3.07	-6.86	1.7	1.12	1.23	-3.17	9.71	2.16	31.78	82.97
469383	Conexibacter woesei (strain DSM 14684 / JCM 11494 / NBRC 100937 / ID131577)	Actinobacteria			-1.61	0.57	-5.39	4.4				-0.63	7.1		6.09		-1.43		8.7	-1.17	12.97	95.73
471852	Thermomonospora curvata (strain ATCC 19995 / DSM 43183 / JCM 3096 / NCIMB 10081)	Actinobacteria			3.27	-0.76	-6.92	5.86				0.75	2.83	-0.54	4.11		-1.94	3.84	9.96	-2.54	7.78	97.07
403833	Petrotoga mobilis (strain DSM 10674 / SJ95)	Thermotogae			-1.03	-1.91	-3.57	1.36				-0.3	1.87		12.83		2.28	2.62	7.93	1.98	12.3	94.69
1142394	Phycisphaera mikurensis (strain NBRC 102666 / KCTC 22515 / FYK2301M01)	Planctomycetes			1.88	-1.91	-8.44	2.49	0.89	8.39	3.86	-0.78	3.52		-1.48	-2.57	2.85	12.85	6.89	3.43	39.22	91.96
583355	Coraliomargarita akajimensis (strain DSM 45221 / IAM 15411 / JCM 23193 / KCTC 12865)	Verrucomicrobia				-3.15	-5.18	2.29	-4.37	4.64		0.1	1.95		-1.08	-4.95	-1.04	9.2	10.13	9.57	13.17	98.11
526226	Gordonia bronchialis (strain ATCC 25592 / DSM 43247 / JCM 3198 / NCTC 10667)	Actinobacteria			-2.47	-0.75	-6.54	3.74	-3.64	0.16		-0.81	-0.93	2.76	2.34	-0.67	-4.47	3.03	13.48	13.07	15.19	93.44
521098	Alicyclobacillus acidocaldarius subsp. acidocaldarius (strain ATCC 27009 / DSM 446 / 104-1A)	Firmicutes			0.3	-3.92	-0.23	5.76	5.75	6.03		-2.5	0.31		2.7	-2.25	-0.88	0.19	14.81	13.47	20.67	95.41
262543	Exiguobacterium sibiricum (strain DSM 17290 / JCM 13490 / 255-15)	Firmicutes	-1.86		0.3	-1.85	-0.18	2.67				-6.59	-2.59	6.45	-3.72				3.54	15.6	22	92.15
360911	Exiguobacterium sp. (strain ATCC BAA-1283 / AT1b)	Firmicutes			-1.62	-2.29	2.88	1.33				-7.01	3.85		-0.75				9.19	17.43	20.68	94.32
552536	Listeria monocytogenes serotype 4a (strain HCC23)	Firmicutes			-1.8	-1.77	1.87	3.77	0.34	0.16	3.76	-4.67	-3.21	2.94	-0.34	-5.88	-5.04	1.05	3.11	15.39	32.04	93.81
562970	Bacillus tusciae (strain DSM 2912 / NBRC 15312 / T2)	Firmicutes			-2.44	-1.98	-4.81	4.35	-0.25	9.79		-2.17	9.38		-0.51	-2.47	0.52	4.31	16.92	8.32	18.97	96.27
446468	Nocardiopsis dassonvillei (strain ATCC 23218 / DSM 43111 / IMRU 509 / JCM 7437 / NCTC 10488)	Actinobacteria			-0.35	-2.99	-7.67	6.4	-7	1.64	-1.55	3.26	4.84	4.45	4.34	2.7	-5.16	3.8	14.5	2.29	12.25	82.16
640132	Segniliparus rotundus (strain ATCC BAA-972 / CDC 1076 / CIP 108378 / DSM 44985 / JCM 13578)	Actinobacteria			0.29	-2.94	-2.56	4.99	-6.27	5.62		-1.78	1.78	6.51	-0.25	-2.59	-4.53	2.27	11.71	11.86	41.28	97.4
481743	Geobacillus sp. (strain Y412MC10)	Firmicutes			-2.35	-2.5	-0.63	0.82	10.34	8.54		-3.1	-1.46		5.5	2.36	-7.81	-0.16	5.3	9.31	16.73	99.64
324057	Paenibacillus sp. (strain JDR-2)	Firmicutes			-2.34	-3.65	0.34	-0.73	1.3	7.63		-2.6	3.13		4.04	-2.57	-4.4	3.1	8.66	11.37	12.79	105.92
795359	Thermodesulfobacterium sp. (strain OPB45)	Thermodesulfobacteria				1.93	-1.46	1.58	-0.2	8.74	5.89	-2.41	0.98		4.33	-6.33		11.65	4	12.55	12.57	108.57
349520	Paenibacillus polymyxa (strain E681)	Firmicutes			-2.49	-2.9	-2.79	1.65	-1.89	6.63	0.66	-3.4	-0.5		-1.21	-2.25	-7.06	1.19	6.89	3.65	21.62	102.34
443906	Clavibacter michiganensis subsp. michiganensis (strain NCPPB 382)	Actinobacteria			0.46	-1.51	-0.76	5.51	-5.46	2.53	5.46	1.96	4.31	-3.11	-0.6	3.39	-3.62	2.05	17.56	6.63	13.5	77.63
471853	Beutenbergia cavernae (strain ATCC BAA-8 / DSM 12333 / NBRC 16432)	Actinobacteria			-1.78	-2.66	-6.51	6.06	0.45	-1.99	2.32	-0.15	5.78	-7.29	1.28	-4.02	-1.46	0.04	8.21	8.72	41.94	83.24
446466	Cellulomonas flavigena (strain ATCC 482 / DSM 20109 / NCIB 8073 / NRS 134)	Actinobacteria			-2.01	-0.39	-6.02	2.53				0.4	8.18	-11.4	1.92		-1.8	0.96	9.35	3.46	37.62	84.88
561304	Mycobacterium leprae (strain Br4923)	Actinobacteria			-0.2	-1.65	-8.06	5.52	-2.62	5.72		1.06	2.98		3.99	-3.75	4.89	6.48	10.6	15.65	12.53	76.89
290399	Arthrobacter sp. (strain FB24)	Actinobacteria			-1.13	-1.87	-2.54	3.1	-1.6	4.56	1.42	-1.27	9.72	0.12	-0.47	-6.83	-3.77	8.38	10.28	1.25	-1.96	92.54
756499	Desulfitobacterium dehalogenans (strain ATCC 51507 / DSM 9161 / JW/IU-DC1)	Firmicutes				-1.35	-1.28	1.16	4.05	1.7		-5.97			6.46	-0.13	-5.12	17.34	8.92	1.09	13.71	108.08
272564	Desulfitobacterium hafniense (strain DCB-2 / DSM 10664)	Firmicutes				-1.46	-2.72	2.11				-5.6	6.82		7.96		-5.39	11	9.33	0.21	9.38	104.88
871963	Desulfitobacterium dichloroeliminans (strain LMG P-21439 / DCA1)	Firmicutes			-3.34	-3.34		2.14	2.14	-0.57		-5.2	10.9		3.34	-0.01	-3.38	12.75	12.49	1.89		99.62
507522	Klebsiella pneumoniae (strain 342)	Proteobacteria	-4.51	5.82	-0.3	-3.73	-0.83	-1.94	4.99	1.1	6.84	-6.28	-4.49	-4.43	-2.45	-12.16	-5.13	5.37	6.27	6.48	37.06	74.91
269800	Thermobifida fusca (strain YX)	Actinobacteria			-0.67	-1.97	-6.33	7.29	-6.9	1.1	-1.33	-2.49	2.01	7.66	3.36	0.39	-1.81	8.05	15.74	10.15	16.11	69.9
405440	Xylella fastidiosa (strain M12)	Proteobacteria			3.61	-3.47	3.07	-1.15	2.2	4.6		-4.04	2.19			3.62	4.85	13.78	16.43	11.78	15.75	69.29
405441	Xylella fastidiosa (strain M23)	Proteobacteria			3.6	-3.48	2.02	-0.29	2.01	4.32		-4.45	3.92			3.19	5.86	14.09	15.32	12.01	15.24	70.03
65393	Cyanothece sp. (strain PCC 7424)	Cyanobacteria			1.88	-1.58	2.29	5.28				-1.54	-3.99		5.02			3.67	11.29	15.07		103.25
765698	Mesorhizobium ciceri bv. biserrulae (strain HAMBI 2942 / LMG 23838 / WSM1271)	Proteobacteria	0.01	2.11	1.47	-1.1	-2.39	4.81				-0.44	5.61	-4.37	3.63		6.24	12.58	11.56	1.28	41.19	87.41
340100	Bordetella petrii (strain ATCC BAA-461 / DSM 12804 / CCUG 43448)	Proteobacteria	2.55	6.19	-2.08	-0.69	-2.5	1.83	3.33	1.95	11.84	-0.86	-1.12	-4.44	3.19	-10.49	4.18	9.33	13.44	6.06	-4.32	61.25
267608	Ralstonia solanacearum (strain GMI1000)	Proteobacteria	6.84	4.17	2.9	-2.68	-4.88	-0.71	1.14	8.55	13.09	-0.92	4.09	-1.63	0.57	-10.15	3.26	9.56	11.85	-0.87	-9.45	63.76
298653	Frankia sp. (strain EAN1pec)	Actinobacteria			0.23	-1.04	-7.27	3.27				0.2	3.03		2.15		-2.67	4.83		1.33	37.37	81.42
349741	Akkermansia muciniphila (strain ATCC BAA-835)	Verrucomicrobia			1.92	-2.23	-8.4	0.51	-1.1	-1.31		-7.13			2.81	-5.76	-5.27		13.46	-5.82	9.94	78.96
195099	Campylobacter jejuni (strain RM1221)	Proteobacteria			-1.54	-0.88	-1.69	4.3	0.91	0.58	1.46	-4.78	5.75	-5.92	3.54	-2.67	-0.47	5.06	6.28	18.96		94.94
354242	Campylobacter jejuni subsp. jejuni serotype O:23/36 (strain 81-176)	Proteobacteria			-1.62	-0.99	-2.07	4.1	0.43	-0.03	1.17	-5.13	5.51	-6.28	3.4	-3.04	-0.74	4.71	5.01	18.32		94.88
360109	Campylobacter jejuni subsp. doylei (strain ATCC BAA-1458 / RM4099 / 269.97)	Proteobacteria			-1.62	-0.91	-1.72	4.12	0.68	-1.39	0.58	-5.59	5.9	-6.76	4.75	-2.47	-0.55	6.01	7.06	18.54		93.04
387092	Nitratiruptor sp. (strain SB155-2)	Proteobacteria			0.21	0.27	-3.43	8.41	-0.02	-4.08	5.04	-5.54	5.25	-9.28	1.6	-4.65	10.49	10.24	4.36	17.99		92.2
485915	Desulfohalobium retbaense (strain DSM 5692)	Proteobacteria			3.52	-0.65	-4.12	3.24				-5.41	-4.07	2.94	4.1				9.81	15.62		79.46
760154	Sulfurospirillum barnesii (strain ATCC 700032 / DSM 10660 / SES-3)	Proteobacteria			-0.47	0.51		7.49				-7.94	2.06		6.31		-1.71		10.85	15.64		83.61
525897	Desulfomicrobium baculatum (strain DSM 4028 / VKM B-1378)	Proteobacteria				-1.1	-4.86	0.53				-4.35		3.95	13.41		-2.47	1.52	10.65	9.24		80.5
159087	Dechloromonas aromatica (strain RCB)	Proteobacteria	4.61	6.27	-1.38	0.53	-4.92	3.78	-1.31	1.41		-2.18	2.61	-7.55	1.53	-5.62	-0.23	9.38	13.21	7.72	4.27	92.3
573061	Clostridium cellulovorans (strain ATCC 35296 / DSM 3052 / OCM 3 / 743B)	Firmicutes			-3.76	-0.77	1.55	0.33				-4.3			4.25			17.2	7.78	14.42	17.09	110
610130	Clostridium saccharolyticum (strain ATCC 35040 / DSM 2544 / NRCC 2533 / WM1)	Firmicutes			2.48	-2.08	-1.53	3.38	10.97	0.27		-4.9				-4.77		15.4	8.43	15.39	9.6	96.18
598659	Nautilia profundicola (strain ATCC BAA-1463 / DSM 18972 / AmH)	Proteobacteria			-1.43	0.85	-5.74	4.3	3.17	-4.65	0.72	-4.41	1.06	-4.56	-0.1	-3.4	-3	14.27	11.53	17.89	13.25	95
319225	Pelodictyon luteolum (strain DSM 273)	Chlorobi			-1.35	3.45	-3.42	6.87	-1.34	8.72		1.76		-2.39	2.58	-11.49	-3.35	18.17	9.34	14.62		91.42
290318	Prosthecochloris vibrioformis (strain DSM 265)	Chlorobi			0.57	3.55	-3.03	6.91	-3.51	8.07		0.77		-2.27	0.15	-9.67	-2.36	13.9	9.74	12.87		85.67
320483	Anaplasma marginale (strain Florida)	Proteobacteria									10.55	-3.2	0.3							13.9	6.38	51.86
269484	Ehrlichia canis (strain Jake)	Proteobacteria					-2.1					-2.45	8.71		-2.38				3.17	15.31	5.45	58.88
254945	Ehrlichia ruminantium (strain Welgevonden)	Proteobacteria					-2.54				5.35	-5.43	0.6		0.44				5.14	14.48	11.22	61.2
331113	Simkania negevensis (strain ATCC VR-1471 / Z)	Chlamydiae				-1.92	-3.78		4.56	3.33	3.76	-6.31				1.01				15.89	17.48	65.77
360115	Coxiella burnetii (strain RSA 331 / Henzerling II)	Proteobacteria			0.94	-1.28	-5.07				8.51	-1.51	5.47				6.82			15.78	18.18	61.21
234826	Anaplasma marginale (strain St. Maries)	Proteobacteria									-1.43	-2.07	0.31							13.83	-4.79	51.9
246198	Prevotella intermedia (strain 17)	Bacteroidetes							-0.72	-1.32		-2.14		-0.55		-5.58				16.9		52.96
653733	Desulfurispirillum indicum (strain ATCC BAA-1389 / S5)	Chrysiogenetes			2.05	0.52	-3.54	3.22	-2.12	-5.31		-1.9	-3.74		2.01	-2.79	9.76	0.69	11.68	13.73	26.2	58.98
555778	Halothiobacillus neapolitanus (strain ATCC 23641 / c2)	Proteobacteria			-1.66	-1.5	-5.17	2.19				-1.8	-3.17		0.92		5.77	8.33	16.05	13.6	26.45	66.45
359391	Brucella abortus (strain 2308)	Proteobacteria		-2.91	0.53	-1.5	-1.11	1.9	1.18	-4.19	9.99	6.02	4.73	-6.05	4.86	2.49	-4.75	11.14	12.72	1.92		97.79
416269	Actinobacillus pleuropneumoniae serotype 5b (strain L20)	Proteobacteria			-2.17	-2.73	-4.1	-0.59	-0.1	-0.96	5.88	-3.23	-10.62	-6.73	-0.22	-7	3.23	1.98	12.57	12.99	3.5	55.1
306263	Campylobacter lari (strain RM2100 / D67 / ATCC BAA-1060)	Proteobacteria			0.07	-1	-3.13	5.72	-0.73	-2.84	-0.95	-9.2	1.62	-10.11	8.2	-7.29		14.38	8.05	18.21	23.58	72.49
749222	Nitratifractor salsuginis (strain DSM 16511 / JCM 12458 / E9I37-1)	Proteobacteria			-1.65	1.68	-2.12	5.31	-2.17	2.45	5.7	-3.34	5.21	-6.42	-1.52	-6.81	-0.62	13.78	21.37	14.57	12.84	91.21
709032	Sulfuricurvum kujiense (strain ATCC BAA-921 / DSM 16994 / JCM 11577 / YK-1)	Proteobacteria			0.19	0.37	-4.57	6.82	-0.21	-1.57	5.77	-7.09		-9.08	1.92	-8.48	0.38	16.23	13.41	16.17	15	80.02
563040	Sulfurimonas autotrophica (strain ATCC BAA-671 / DSM 16294 / JCM 11897 / OK10)	Proteobacteria			2.32	1.72	-4.28	5.63	-1.85	-1.09	5.25	-6.59	2.02	-8.55	-2.22	-10.44	2.59	11.01	10.8	18.11	7.89	85.35
387093	Sulfurovum sp. (strain NBC37-1)	Proteobacteria			0.27	1.01	-5.86	1.1	-1.46	-2.08	8.29	-4.4	3.54	-10.66	3.57	-9.48	-1.11	10.45	14.47	14.82	11.81	85.37
525898	Sulfurospirillum deleyianum (strain ATCC 51133 / DSM 6946 / 5175)	Proteobacteria			-0.35	0.54	-2.98	5.55				-6.87	2.07	-12.52	6.21		-6.69	14.87	11.68	16.68	15.55	80.03
246200	Ruegeria pomeroyi (strain ATCC 700808 / DSM 15171 / DSS-3)	Proteobacteria	1.17	3.75	-1.07	-0.61	-0.84	3.1	-1.3	-1.1	3.95	-2.11	1.4	-8.19	2.82	-18.35	-2.09	4.96	7.38	11.1	10.54	84.42
367737	Arcobacter butzleri (strain RM4018)	Proteobacteria			0.29	0.79	-2.5	5.42	2.44	-11.2	-0.12	-5.53	6.96	-11.3	0.44	-5.21	-5.09	9.41	6.21	18.94	19.45	74.07
192222	Campylobacter jejuni subsp. jejuni serotype O:2 (strain NCTC 11168)	Proteobacteria			-1.82	-1.03	-2.37	3.85	-0.44	-1.14	2.48	-5.71	5.21	-7.15	2.28	-4.76	-4.99	4.29	5.63	17.46	20.7	79.97
407148	Campylobacter jejuni subsp. jejuni serotype O:6 (strain 81116 / NCTC 11828)	Proteobacteria			-1.81	-1.09	-2.47	3.85	-0.53	-1.17	0.46	-5.62	5.19	-7.16	2.38	-4.69	-1.02	5.26	4.7	17.4	21.51	82.08
718271	Campylobacter jejuni subsp. jejuni (strain S3)	Proteobacteria		-8.74	-1.58	-0.9	-1.73	4.3	0.69	0.57	4.52	-4.62	5.72	-5	3.66	-2.7	-4.5	4.98	7.22	18.69	23.04	79.96
382638	Helicobacter acinonychis (strain Sheeba)	Proteobacteria			-3.25	-1.02	-0.48		3.51	-1.31	0.41	1.33	3.6	-5.66	12.25	3.31		14.26		18.16		85.25
869727	Helicobacter pylori (strain 908)	Proteobacteria		-4.77	-3.21	-1.04	0.25	-3.22	-0.67	-0.13		-1.87	3.37	-7.97	8.13	1.96		17.26		17.83	12.9	85.02
357544	Helicobacter pylori (strain HPAG1)	Proteobacteria	-1.15		-3.45	-1.25	-1.5		0.16	-2.81	0.08	-4.5	3.3	-8.57	7.82	-0.59		12.03		16.41	11.1	83.31
716544	Waddlia chondrophila (strain ATCC VR-1470 / WSU 86-1044)	Chlamydiae			-3.41		-5.37				3.86	-1.57	12.2	-8.14			-3.21			10.83	15.91	76.45
592205	Helicobacter pylori (strain B38)	Proteobacteria			-3.5	-1.27	-2.79		-2.55	-2.37	-0.19	-5.34	3.29	-9.07	2.56	-1.69		11.87		1.76	13.41	81.94
59922	Prochlorococcus marinus (strain MIT 9303)	Cyanobacteria	3.58	2.62	0.67	-0.32	4.25	10.55	-4.69	10.15	4.96	-1.84	3.9		-0.45	8.9	6.52	6.95	21.1	15.47	21.26	84.41
74547	Prochlorococcus marinus (strain MIT 9313)	Cyanobacteria			-0.31	-0.19	5.5	10.7	-4.37	13	6.76	-1.88	4.18		0.31	7.65	6.65	8.52	21.22	14.13	21.75	83.91
316279	Synechococcus sp. (strain CC9902)	Cyanobacteria		-4.43	0.34	-1.01	1.62	6.7	-6.14	10.47	0.01	-2.72	4.31		3	-0.17	6.84	6.77	21.01	9.71	22.83	79.51
32051	Synechococcus sp. (strain WH7803)	Cyanobacteria			0.45	-1.09	1.95	6.91	-1.51	6.79	5.29	2.41	2.32		1.75	-1.36	5.08	8.93	19.98	8.01	20.31	79.77
665029	Erwinia amylovora (strain CFBP1430)	Proteobacteria	4.02	9.09	-1.2	-2.23	-2.1	-1.89	5.1	3.73	8.84	1.08	-6.35	-0.37	-2.96	5.49	2.14	11.42	7.48	3.43	-2.08	97.62
644651	Erwinia pyrifoliae (strain DSM 12163 / CIP 106111 / Ep16/96)	Proteobacteria	7.18	9.1	-1.1	-3.21	2.22	-1.81	6.38	1.92	9.99	1.05	-7	-0.21	-2.32	5.25	2.16	9.39	5.66	5.7	-3.53	98.39
634499	Erwinia pyrifoliae (strain Ep1/96)	Proteobacteria	-5.64	6.45	-1.34	-3.56	-2.82	-2.36			5.67	0.12	-8.14	-1.7	-3.32		1.73	8.17	4.3	3.97	-5.88	97.04
555217	Zymomonas mobilis subsp. mobilis (strain ATCC 10988 / DSM 424 / LMG 404 / NCIMB 8938 / NRRL B-806 / ZM1)	Proteobacteria	3.06	-0.85	0.21	-1.29	3.18	1.21	4.31	3.17		-3.54	-4.73	-7.16	8.84	-9.36	8.88	7.22	10.81	13.4	21.05	74.87
264203	Zymomonas mobilis subsp. mobilis (strain ATCC 31821 / ZM4 / CP4)	Proteobacteria	3.02	-0.9	0.21	-1.24	3.41	1.27	4.41	3.13		-3.98	-4.72	-7.41	8.97	-9.18	9.01	6.87	11.15	13.24	23.29	75.2
622759	Zymomonas mobilis subsp. mobilis (strain NCIB 11163)	Proteobacteria	2.97	-0.76	0.22	-1.32	3.09	1.16	4.21	3.15		-3.5	-4.74	-8.14	9.1	-9.56	8.9	7.13	10.43	13.28	24.74	74.75
579138	Zymomonas mobilis subsp. pomaceae (strain ATCC 29192 / JCM 10191 / NBRC 13757 / NCIMB 11200 / NRRL B-4491)	Proteobacteria	-0.8	-1.73	0.25	-1.21	-0.04	1.98	8.26	-2.64		-5.52	-4.6	-4.57	6.54	-8.61	8.9	7.02	8.79	16.46	20.47	78.02
316278	Synechococcus sp. (strain RCC307)	Cyanobacteria			3.56	-1.02	0.24	8.42	1.96	5.99	6.34	1.83	4.94		-0.32	-1.47	7.42	20.06	21.98	13.61	27.66	82.91
338565	Erwinia tasmaniensis (strain DSM 17950 / Et1/99)	Proteobacteria	4.95	7.24	-1.3	-3.52	-1.92	-2.23			4.3	-1.96	-7.92	-2.18	-2.47		1.56	7.72	4.2	16.53	-4.82	97.81
380749	Hydrogenobaculum sp. (strain Y04AAS1)	Aquificae			-2.61	-1.32	-7.04	3.85				-6.26			20.11		12.93	2.28	10.82	14.69		94.83
436114	Sulfurihydrogenibium sp. (strain YO3AOP1)	Aquificae			-1.24	-0.31	-1.89	3.65				-1.83	5.12		14.55		8.05	3.56	11.2	15.91		103.37
351607	Acidothermus cellulolyticus (strain ATCC 43068 / 11B)	Actinobacteria			-0.88	-1.7	-5.9	3.63	-3.1	3.8	0.45	0.54	3.65		-0.79	-5	7.51	6.99	12.24	-1.67	3.54	79.63
563174	Listeria monocytogenes serotype 4a (strain L99)	Firmicutes			-1.84	-1.83	1.68	3.67	-0.05	-0.29	9.46	-4.94	-3.4	2.61	-0.74	-6.42	-5.19	0.68	2.9	10.02	15.61	93.41
683837	Listeria seeligeri serovar 1/2b (strain ATCC 35967 / DSM 20751 / CIP 100100 / SLCC 3954)	Firmicutes			-1.85	-1.81	0.49	2.62	-5.35	2.94	7.36	-1.34	-2.67		-1.81	-7.05	-5.27	0.15	3.88	14.83	9.66	92.2
386043	Listeria welshimeri serovar 6b (strain ATCC 35897 / DSM 20650 / SLCC5334)	Firmicutes			-1.78	-1.75	1.89	2.7	-2.81	1.19	6.86	-3.06	-3.23		-0.99	-6.44	-5.25	0.02	4.05	14.22	10.53	96.68
265669	Listeria monocytogenes serotype 4b (strain F2365)	Firmicutes			-1.85	-1.81	0.45	2.59	-1.36	-0.74	9.67	-5.08	-3.39		-0.59	-5.86	-5.28	0.45	2.91	14.83		94.47
479431	Nakamurella multipartita (strain ATCC 700099 / DSM 44233 / JCM 9543 / Y-104)	Actinobacteria			5.63	-1.05	-3.89	1.11	1.31	0.56		0.06	-1.25	-7.56	0.38	-3.27	-2.93	6.01	11	-1.04	37.54	78.43
485916	Desulfotomaculum acetoxidans (strain ATCC 49208 / DSM 771 / VKM B-1644)	Firmicutes			0.19	2.02	-0.41	1.8	4.93	2.21		-4.2	4.37		5.95	-3.2		14.72	14.78	16.76	23.51	100.96
551115	Nostoc azollae (strain 0708)	Cyanobacteria			-0.71	-1.57	0.96	8.94				-0.42	2.45		8			17.03	15.37	20.7	27.11	93.87
259536	Psychrobacter arcticus (strain DSM 17307 / 273-4)	Proteobacteria	4.8	7.84	-0.97	-1.83	-4.36	4.46	-1.49	-3.73		-7.28	-6.82	2.22	0.81	-9.21	-2.35	7.94	13.08	13.7	7.52	44.36
335284	Psychrobacter cryohalolentis (strain K5)	Proteobacteria	4.28	3.45	-1.06	-1.97	-4.65	3.33	-1.67	-4.41		-7.81	-6.92	1.46	-0.62	-10.39	-1.49	7.03	15.1	14.42	6.7	57.14
573413	Spirochaeta smaragdinae (strain DSM 11293 / JCM 15392 / SEBR 4228)	Spirochaetes			-1.49	0.47	-2.91	0.48	1.5	-7.32		-7.57			12.22	-7.98	-2.76	14.15	13.56	1.97	14.19	96.98
662755	Corynebacterium resistens (strain DSM 45100 / JCM 12819 / GTC 2026)	Actinobacteria			1.44	0.2	-6.83	4.36	2.07	-1.02	13.67	-1.14	3.61	8.78	1.47	-8.04	-6.95	10.91	11.86	15.45	31.46	98.76
402882	Shewanella baltica (strain OS185)	Proteobacteria		2.91	1.46	-3.23	-5.58	-2.61	0.14	9.59	7.57	-4.85	-4.38	-5.25	4.11	-15.44	-2.77	0.46	3.85	1.97	23.7	69.95
399599	Shewanella baltica (strain OS195)	Proteobacteria		3.04	1.5	-3.16	-5.36	-2.5	0.55	9.87	8.84	-4.75	-4.15	-3.08	4.24	-14.77	-2.63	1.6	4.04	2.42	24.28	69.22
407976	Shewanella baltica (strain OS223)	Proteobacteria		3	1.51	-3.14	-5.41	-2.48	0.39	9.76	8.7	-4.72	-4.18	-4	4.19	-14.92	-2.7	-0.35	5.06	2.23	27.98	72.17
693973	Shewanella baltica (strain OS678)	Proteobacteria		3.09	2.53	-3.14	-5.33	-2.44	0.58	9.99	8.97	-4.57	-4.11	-2.87	-2.55	-14.73	2.38	1.79	4.11	2.45	24.29	70.34
399804	Shewanella putrefaciens (strain 200)	Proteobacteria		5.23	2.55	-3.03	-3.99	-2.4	0.05	11.63	9.82	-4.24	-3.44	-3.77	0.55	-15.19	1.54	-0.62	4.11	1.95	18.88	68.34
458817	Shewanella halifaxensis (strain HAW-EB4)	Proteobacteria		1.65	0.21	-3.02	-5.99	-2.28	-0.14	7.25	8.3	-5.51	-4.58	-1.2	-0.78	-9.6	-3.05	2.95	3.59	4.57	20.54	72.58
398579	Shewanella pealeana (strain ATCC 700345 / ANG-SQ1)	Proteobacteria		2.64	1.31	-3.07	-5.01	-2.2	1.75	7.41	8.07	-3.47	-3.94	1.4	-0.66	-8.94	0	1.96	4.56	7.6	14.18	74.32
425104	Shewanella sediminis (strain HAW-EB3)	Proteobacteria		2.77	3.27	-3.05	-6.08	-2.51	2.21	3.27	6.91	-3.09	-3.69	4.21	-3.79	-6.84	-3.05	2.8	4.03	5.95	15.91	77.59
392500	Shewanella woodyi (strain ATCC 51908 / MS32)	Proteobacteria		1.36	-2.53	-3.19	-7.13	-2.41	1.99	2.88	10.48	-4.03	-4.26	-9.01	-0.21	-8.44	-1.75	-1.1	3.67	6.99	14.18	75.41
471854	Dyadobacter fermentans (strain ATCC 700827 / DSM 18053 / NS114)	Bacteroidetes			-0.67	-2.86	-7.41	-0.08	-1.45	2.97		-5.89	-4.69		3.4	-6.02	-6.36	3.22	8.21	3.25		87.62
110662	Synechococcus sp. (strain CC9605)	Cyanobacteria			0.45	-0.8	1.89	6.23				-1.58	5.99		4.72		6.12	7.91	24.63	11.84		84.93
518766	Rhodothermus marinus (strain ATCC 43812 / DSM 4252 / R-10)	Bacteroidetes			0.48	1.31	-5.03	5.04				-0.27	10.37				1.44	3.17		13.68	24.59	94.75
591167	Streptomyces flavogriseus (strain ATCC 33331 / DSM 40990 / IAF-45CD)	Actinobacteria			-0.6	-3.02	-9.41	6.39	-1.51	2.65		1.15	6.92	3.25	4.76	-1.44	4.02	4.14	5.23	15.63	29.86	99.69
321967	Lactobacillus casei (strain ATCC 334)	Firmicutes	1.91	10.64	-1.11	-2.2	1.16	-0.59	0.29	3.41		-2.7	7.2		-0.2	-8.22	-1.93	11.05	3.3	19.06	38.14	73.53
543734	Lactobacillus casei (strain BL23)	Firmicutes	-0.04	7.67	-1.09	-2.2	1.27	-0.52	1.36	3.28	6.12	-2.83	7.43	-3.97	-0.13	-8.02	-1.9	12.17	4.55	19.18	23.46	73.54
395491	Rhizobium leguminosarum bv. trifolii (strain WSM1325)	Proteobacteria	2.1	2	1.57	-0.96	3.29	2.83	9.08	-4.49		4.41	6.67	-5.85	7.9	0.82	0.28	16.94	10.85	1.11		97.6
395492	Rhizobium leguminosarum bv. trifolii (strain WSM2304)	Proteobacteria		0.74	-1.47	-0.99	3.03	5.81	8.61	-4.84		4.05	5.4	-6.21	7.48	1.25	1.1	18.61	11.59	0.33		96.21
471856	Jonesia denitrificans (strain ATCC 14870 / DSM 20603 / CIP 55134)	Actinobacteria			-2.07	-2.85	-9.65	6.1	1.82	-2.85		1.64	1.7	-11.53	-0.44	5.84	-4.63	1.61	9.57	16.19	34.38	86.87
323097	Nitrobacter hamburgensis (strain X14 / DSM 10229)	Proteobacteria			3.33	-2.04	-2.03	-0.47	6.48	4.74		2.38	-0.7	-14.7	0.53	-7.35	-0.15	13.21	12.96	17.02	15.76	96.91
323098	Nitrobacter winogradskyi (strain Nb-255 / ATCC 25391)	Proteobacteria			2.41	-1.95	-3.41	-0.39	4.55	5.5		4.41	0.33	-7.86	-1.06	-8.65	-0.34	13.42	12.61	18.57	16.17	96.99
388396	Vibrio fischeri (strain MJ11)	Proteobacteria	-1.89	1.71	-2.3	-2.85	-3.95	-0.96	-2.64	-0.68	4.21	-6.58	-4.75	-6.38	-3.06	-10.91	0.45	2.95	22.04	2.96	3.5	51.71
150340	Vibrio sp. (strain Ex25)	Proteobacteria	-2.35	1.15	4.74	-3.04	-2.6	-2.18	-1.28	3.19	10.19	-3.63	-5.64	-2.22	-0.16	-12.83	-1.79	0.53	19.57	2.9	5.23	50.77
914127	Vibrio vulnificus (strain MO6-24/O)	Proteobacteria	-3.14	0.31	6.74	-3.07	-2.18	-2.44	2.45	-0.2	8.16	-2.84	-6.65	-7.43	-3.19	-13.3	-1.54	2.31	18.35	4.62	5.65	46.55
398578	Delftia acidovorans (strain DSM 14801 / SPH-1)	Proteobacteria		10.81	-0.24	-3.17	-9.23	3.21			5.94	-1.24	-5.88	-9.84	-0.67		-1.52	9.13	7.45	14.42	-5.6	88.9
397945	Acidovorax citrulli (strain AAC00-1)	Proteobacteria	-2.03	10.85	-0.21	-3.16	-2.68	2.02	-2.15	9.83		-0.59	-5.8	-7.59	2.96	-12	0.01	11.04	20.01	2.26	-8.88	77.26
360910	Bordetella avium (strain 197N)	Proteobacteria	3.92	5.06	-1.9	-0.63	-3.8	0.08	-2.11	1.73		-1.98	-4.68	-6.15	6.24	-5.11	-4.94	8.95	14.85	4.96	-5.7	71.25
257310	Bordetella bronchiseptica (strain ATCC BAA-588 / NCTC 13252 / RB50)	Proteobacteria	4.38	6.99	-2.04	-0.6	-1.9	0.88	0.23	1.8	6.51	0.12	-3.14	-8.09	3.53	-7.16	-5.1	8.24	16.5	4.39	-7.23	79.83
1208658	Bordetella bronchiseptica (strain MO149)	Proteobacteria	4.12	6.86	-2.11	-0.66	-2.28	0.72	-0.37	1.54	6.22	0.04	-3.43	-8.4	3.57	-8.16	-5.23	8.02	17.03	3.68	-8.38	79.55
1208660	Bordetella parapertussis (strain Bpp5)	Proteobacteria	4.42	7.13	-2	-0.54	-0.39	0.99	0.62	1.89	6.8	0.21	-2.99	-7.86	3.36	-6.62	-4.96	8.45	15.97	7.2	-5.76	79.92
257311	Bordetella parapertussis (strain 12822 / ATCC BAA-587 / NCTC 13253)	Proteobacteria	4.28	4.95	-2.09	-0.62	-0.93	0.77	0.11	1.76	5.49	0.12	-3.16	-8.12	3.53	-7.52	5.86	8.28	18.36	4.5	-7.12	79.76
412022	Burkholderia mallei (strain NCTC 10229)	Proteobacteria	6.12	3.74	-0.08	-1.03	-8.5	1.86	-0.53	7.99	6	-1.57	4.42	-0.8	2.61	-5.98	5.4	16.85	9.14	5.76	26.41	88.57
320389	Burkholderia mallei (strain NCTC 10247)	Proteobacteria	6.51	4.06	0.02	-0.86	-7.89	2.11	0.25	8.45	5.64	-1.29	4.79	-0.23	2.91	-4.88	5.6	17.38	9.82	11.59	27.94	89.05
400668	Marinomonas sp. (strain MWYL1)	Proteobacteria			0.67	-1.21	-4.22	2.79	-0.41	-5.1	12.5	-3.03	-3	-4.53	4.2	-4.69	1.12	1	15.98	5.79	23.81	74.59
754476	Methylophaga sp. (strain JAM1)	Proteobacteria			2.25	-1.03	-1.49	0.84	0.91	-3.11	9.61	0.38	-7.49	-10.89	3.73	-11.16	-1.17	5.02	13.38	14.66	19.46	79.76
535289	Acidovorax ebreus (strain TPSY)	Proteobacteria		10.98	-1.07	-2.91	6.25	6.16			7.57	-2.77	-7.75	-7.03	2.14		2.95	10.32	6.16	4.81	-6.87	93.2
232721	Acidovorax sp. (strain JS42)	Proteobacteria		10.98	-1.14	-2.91	5.51	6.2	-2.33	9.01		-2.8	-7.57	-7.02	1.87	-11.6	3.09	10.57	6.03	5.7	-5.53	91.08
272630	Methylobacterium extorquens (strain ATCC 14718 / DSM 1338 / AM1)	Proteobacteria		-2.87	0.5	-1.74	4.52	2.19	-0.43	8.22	3.36	2.77	7.74	-7.46	1.44	-2.39	3.9	11.2	12.24	3.94	51.39	84.81
661410	Methylobacterium extorquens (strain DSM 5838 / DM4)	Proteobacteria		-2.93	0.52	-1.7	3.8	2.07	0.85	6.97	3.74	2.67	7.58	-8.16	2.34	-1.8	3.86	11.11	13.63	4.45	51.95	86.93
649639	Bacillus cellulosilyticus (strain ATCC 21833 / DSM 2522 / FERM P-1141 / JCM 9156 / N-4)	Firmicutes			0.95	-2.14	0.13	1.46	9.52	4.13		-4.13	1.7	9.18	9.32	2.06	7.04	0.09	4.24	3.97	16.59	95.71
788929	Xylella fastidiosa (strain GB514)	Proteobacteria	3.2	8.57	3.85	-3.11	3.34	0.49	3.65	5.76		-3.41	5.02		12.9	6.11		16.02	17.07	13.87	17.65	69.18
243365	Chromobacterium violaceum (strain ATCC 12472 / DSM 30191 / JCM 1249 / NBRC 12614 / NCIMB 9131 / NCTC 9757)	Proteobacteria	-1.92	4.12	0.73	0.34	-7.73	4.06	-0.41	5.98	10.72	-3.1	2.08	-12.92	-3.39	-12.48	-2.79	8.52	16.21	2.34	-2.65	81.93
645127	Corynebacterium kroppenstedtii (strain DSM 44385 / CCUG 35717)	Actinobacteria			-1.76	0.13	-6.93	2.37	-1.81	-0.17	9.24	-2.8	6.94	0.21	1.8	3.06	-6.83	5.8	13	11.78	24.47	85.38
309801	Thermomicrobium roseum (strain ATCC 27502 / DSM 5159 / P-2)	Chloroflexi			1.5	-0.19	-3.75	3.8	-1.77	12.84	6.56	2.82	10.57		-3.78	-1.94	1.95	8.8	20.15	14.81	12.1	81.93
279238	Novosphingobium aromaticivorans (strain DSM 12444)	Proteobacteria		9.81	2.12	-1.87	-1.47	2.39	0.72	-1.37		-5.58	1.98	-2.3	7.04	-1.92	-1.16	8	10.03	0.19	21.72	83.46
696281	Desulfotomaculum ruminis (strain ATCC 23193 / DSM 2154 / NCIB 8452 / DL)	Firmicutes			3.59	-1.01	-0.34	4.61	3.45	5.97		-2.22	-1.71		6.33	-0.77	10.04	21.09	12.08	16.47		97.69
335543	Syntrophobacter fumaroxidans (strain DSM 10017 / MPOB)	Proteobacteria	3.09	2.94	-1.63	2.93	-4.04	-0.17	6.44	8.5	3.55	-3.69	-0.85		0.63	-13.18		-5.35	7.8	4.21		32.76
593588	Vibrio cholerae serotype O1 (strain MJ-1236)	Proteobacteria		3.48	5.68	-3.27	-4.03	-2.68	2.35	3.63	4.55	-1.56	-5.75	-5.31	2.12	-12.85	-0.73	1.21	6.01	4.34	2.28	38.78
573065	Asticcacaulis excentricus (strain ATCC 15261 / DSM 4724 / VKM B-1370 / CB 48)	Proteobacteria		0.94	3.36	-1.76	-3.98	4.34				-1.97	-0.53		-1.52		17.32	11.47	12.39	-1.45	22.92	79.74
633149	Brevundimonas subvibrioides (strain ATCC 15264 / DSM 4735 / LMG 14903 / NBRC 16000 / CB 81)	Proteobacteria		6.61	1.8	-1.59		0.54				0.64	3.5		0.3		14.88	10.88	11.63	4.04	28.94	83.21
509190	Caulobacter segnis (strain ATCC 21756 / DSM 7131 / JCM 7823 / NBRC 15250 / LMG 17158 / TK0059)	Proteobacteria		4.78	-0.29	-3.67	0.17	3.23				-1.81	0.89	-6.9	0.6		18.89		7.05	7.14	26.86	81.34
105559	Nitrosococcus watsoni (strain C-113)	Proteobacteria			1.86	-1.87	-3.1	0.2				-3.34	-3.53	-2.35	-4.46		7.89	2.72	8.99	-3.81	17.1	84.92
530564	Pirellula staleyi (strain ATCC 27377 / DSM 6068 / ICPB 4128)	Planctomycetes			-1.95	-2.3	-6.92	1.27			0.61	-2.64			2.97		9.74	-4.71	16.3	0.74	15.18	89.72
575788	Vibrio splendidus (strain LGP32)	Proteobacteria			-2.21	-2.94	-3.23	-2.01				-4.98	-4.4		-1.45		-0.69			23.31	14.3	50.06
648757	Rhodomicrobium vannielii (strain ATCC 17100 / ATH 3.1.1 / DSM 162 / LMG 4299)	Proteobacteria			1.17	0.01	1.42	6.66				1.51	1.41	-8.84	-0.55		11.18	17.58	12.19	10.99	32.5	90.91
562	Escherichia coli	Proteobacteria	5.56	5.68	-1.39	-3.34	1.45	-0.22	4.78	2.25	4.55	-10.08	11.26	-7.15	-6.19	-8.71	2.46		11.78	19.4	2.28	74.39
497965	Cyanothece sp. (strain PCC 7822)	Cyanobacteria			1.8	-1.76	-0.39	3.26				-5.76	18.36		4.03			0.59	11.96	14.92	16.19	98.71
452637	Opitutus terrae (strain DSM 11246 / PB90-1)	Verrucomicrobia				-4.16	-5.4	-0.34	-7.8	7.47		-1.67	-2.28		8.7	-7.1	1.16	7.86	2.06	-4.53	3.5	84.88
349163	Acidiphilium cryptum (strain JF-5)	Proteobacteria			2.14	-2.28	-1.95	0.51	-11.31	3.04		-2.56	0.98	-5.68	-1.75	-7.51	-1.76	5.97	14.97	14.01	15.21	84.2
663278	Ethanoligenens harbinense (strain DSM 18485 / JCM 12961 / CGMCC 1.5033 / YUAN-3)	Firmicutes			-1.4	-0.87	-3.97	0.67	3.97	8.2		-3.57			-1.56	-1.55	4.03	15.82	13.47	17.44	35.48	83.65
272631	Mycobacterium leprae (strain TN)	Actinobacteria			-0.2	-1.65	-8.06	5.52	-2.57	5.74		1.08	2.99		4.01	-3.69	4.92	6.5	10.63	15.68	36.6	76.92
547559	Natrialba magadii (strain ATCC 43099 / DSM 3394 / NCIMB 2190 / MS3)	Euryarchaeota			-0.19	-2.27		0.85	-1.95	3.87	9.6	-6.26	6.85	-9.2	2.91	-1.96	1.97	2.14	10	6.6		99.67
522373	Stenotrophomonas maltophilia (strain K279a)	Proteobacteria		6.5	1.31	-4.26	-6.44	-2.34	2.9	4.88	2.45	-3.62	0.59			-4.07	13.8	0.91	7.56	9.8	10.9	72.44
861360	Arthrobacter arilaitensis (strain DSM 16368 / CIP 108037 / JCM 13566 / Re117)	Actinobacteria	0.58		-2.07	-1.43	-1.1	7.16	1.86	4	0.97	-2.08	8.11	-5.94	2.95	-1.47	-1.06	4.14	10.29	5.31	-0.92	63.28
378753	Kocuria rhizophila (strain ATCC 9341 / DSM 348 / NBRC 103217 / DC2201)	Actinobacteria	4.34	3.44	-1.35	0.08	-4.45	4.78	-2.63	2.36	5.23	-1.76	5.16	-8.21	-0.12	0.11	-2.99	5.37	10.49	6.45	-8.16	63.66
930171	Arthrobacter phenanthrenivorans (strain DSM 18606 / JCM 16027 / LMG 23796 / Sphe3)	Actinobacteria			-1.01	-1.7	-2.92	2.27	-1.8	8.24	3.13	0.01	9.62	-7.8	3.97	-5.11	-5.48	8.52	9.95	2.34	22.55	58.51
349101	Rhodobacter sphaeroides (strain ATCC 17029 / ATH 2.4.9)	Proteobacteria	-2.16	3.83	2.25	0.53	-0.95	4.73	-4.17	1.54		-0.47	3.83	-6.43	-2.7	-15.75	1.85	13.55	11.77	4.31	22.26	60.01
269796	Rhodospirillum rubrum (strain ATCC 11170 / NCIB 8255)	Proteobacteria			-3.08	-0.24	-1.16	0.36	-3.28	1.11		-0.9	5.48	-5.13	2.6	-12.77	1.38	11.18	12.55	3.41	26.25	55.72
981222	Chloracidobacterium thermophilum (strain B)	Acidobacteria		-0.35	2.37	-3.05	-9.39	1.48	-3.47	10.67	-0.76	-1.69	-3.92		-4.24	-11.9	-2.57	12.12	10.36	3.41	19.11	54.34
338969	Rhodoferax ferrireducens (strain DSM 15236 / ATCC BAA-621 / T118)	Proteobacteria			1.57	-0.69	-5.45	2.56	-0.62	7.04		-2.79	-2.42	-10.33	-1.89	-12.62	-3.75	9.06	8.39	5.3	18.72	55.93
325240	Shewanella baltica (strain OS155 / ATCC BAA-1091)	Proteobacteria	2.79	3.18	1.58	-3.08	-5.34	-2.49	0.53	9.96		-4.35	0.85	-4.65	-2.59	-15.04	-3.68	1.01	3.95	2.4	27.14	54.21
318161	Shewanella denitrificans (strain OS217 / ATCC BAA-1090 / DSM 15013)	Proteobacteria		3.77	-2.45	-3.04	-5.22	-2.73	-0.61	5.92		-4.64	-4.07	-3.71	-2.65	-11.21	-2.65	5.84	6.32	1.86	16.38	47.8
323850	Shewanella loihica (strain ATCC BAA-1088 / PV-4)	Proteobacteria		3.7	-2.57	-3.12	-2.88	-2.6	3.12	2.43		-3.51	-4.74	-8.84	-1.55	-11.32	-2.92	3.87	0.77	1.29	16.96	45.24
318167	Shewanella frigidimarina (strain NCIMB 400)	Proteobacteria		3.77	-2.49	-2.98	-1.01	-2.75	-0.26	5.5		-3.13	-1.83	-2.73	-0.12	-12.37	-4.03	4.19	4.78	3.62	18.84	55.58
319224	Shewanella putrefaciens (strain CN-32 / ATCC BAA-453)	Proteobacteria		4.94	1.47	-3.11	-4.47	-2.6	-0.8	10.87		-4.73	-3.01	-4.46	0.2	-16.47	-2.77	-1.27	3.69	1.2	17.92	52.77
351745	Shewanella sp. (strain W3-18-1)	Proteobacteria		5.15	1.5	-3.06	-5.3	-2.47	-0.43	11.24		-4.49	-2.84	-4.21	0.4	-15.84	-2.68	-0.01	4.71	1.41	17.98	52.94
94122	Shewanella sp. (strain ANA-3)	Proteobacteria		4.73	0.42	-3.31	-5.11	-1.74	-0.27	10.66		-4.7	-3.91	0.56	-3.06	-16.61	1.23	-1.54	3.2	5.51	18.01	47.94
60480	Shewanella sp. (strain MR-4)	Proteobacteria		4.67	0.45	-3.3	-4.07	-1.69	-0.28	10.79		-4.67	-3.89	0.83	-2.91	-16.51	-2.86	-2.32	3.47	4.25	15.99	48.09
60481	Shewanella sp. (strain MR-7)	Proteobacteria		3.67	0.46	-3.29	-3.96	-0.64	-0.09	10.89		-4.67	-2.85	0.91	-2.9	-16.14	-2.77	-1.23	4.47	4.37	16.27	48.22
323848	Nitrosospira multiformis (strain ATCC 25196 / NCIMB 11849)	Proteobacteria			-1.1	-1.25	-9.11	4.32	-3.94	3.9		-3.29	-5.36	-9.02	2.25	-11.71	0.74	11.18	12.38	5.15	23.29	66.14
205922	Pseudomonas fluorescens (strain Pf0-1)	Proteobacteria	4.45	2.46	-0.21	-2.82	-6.39	4.4	0.18	4.49	5.77	0.2	-5.99	-7.86	-2.24	-14.05	-4.71	4.87	15.17	-1.5	20.82	69.89
264730	Pseudomonas syringae pv. phaseolicola (strain 1448A / Race 6)	Proteobacteria	5.96	2.7	0.76	-3.58	-5.71	2.59	-1.47	7.27	4.95	-1.68	5.11	-11.48	0.75	-12.68	-4.98	8.21	17.18	5.58	25.97	69.31
381666	Cupriavidus necator (strain ATCC 17699 / H16 / DSM 428 / Stanier 337)	Proteobacteria	7.79	4.25	3.74	-1.53	-5.78	4.49	-0.89	6.83		-2.25	7.48	-2.75	3.7	-12.29	-1.25	12.26	10.16	-2.76	25.39	68.26
384676	Pseudomonas entomophila (strain L48)	Proteobacteria	10.06	2.42	3.54	-3.96	-7.7	2.89	-0.42	7.26		-0.79	4.83	5.55	-1.82	-15.81	-0.46	8.98	14.19	-0.77	30.89	68.78
931281	Pseudomonas putida (strain BIRD-1)	Proteobacteria	9.07	2.51	2.57	-3.79	-6.23	4.21	-0.31	6.77	6.26	-0.85	2.18	2.38	-1.01	-14.59	-6.84	5.14	15.13	1.99	30.3	69.2
220664	Pseudomonas fluorescens (strain Pf-5 / ATCC BAA-477)	Proteobacteria	-3.17	2.37	-0.48	-3	-6.92	2.26	-1.13	7.37		0.03	5.84	-2.23	-1.81	-15.26	1.58	6.53	15.2	-2.25	22.29	69.47
216595	Pseudomonas fluorescens (strain SBW25)	Proteobacteria	5	2.7	-0.16	-2.68	-6.9	3.49	-0.56	7.1	7.57	0.74	-4.77		-2.85	-13.84	7.4	7.28	17.01	-0.57	27.46	69.13
565050	Caulobacter crescentus (strain NA1000 / CB15N)	Proteobacteria		-2.85	1.63	-3.58	-3.51	2.37	-2.2	3.89	5.52	-2.68	8.88	-2.39	-1.39	-13.08	7.67	14.07	7.06	4.59	18.72	50.65
203124	Trichodesmium erythraeum (strain IMS101)	Cyanobacteria		-4.95	0.68	-2.88	-2.01	10.34	0.43	6.41	1.4	-6	-1.93		1.62	-9.96	10.82	12.66	9.82	-0.14	17.8	50.82
335283	Nitrosomonas eutropha (strain C91)	Proteobacteria			-0.16	-1.13	-8.06	2.15	-0.83	2.13		-4.44	-5.79	-2.81	5.38	-10.54	2.16	14.02	13.01	8.78	14.94	48.44
164546	Cupriavidus taiwanensis (strain R1 / LMG 19424)	Proteobacteria	5.03	-4.64	3.9	-1.55	-3.63	-0.42	0.59	9.44	22.18	-2.15	-0.46	-3.19	1.84	-11.67	3.05	11.68	18.19	-1.22	25.43	64.66
266264	Ralstonia metallidurans (strain CH34 / ATCC 43123 / DSM 2839)	Proteobacteria	7.09	3.55	2.97	-1.4	-6.66	-0.08	-1.86	6.53	13.32	-2.62	2.22	-3.31	4.21	-7.89	-0.22	12.81	14.83	-0.79	34.93	66.95
696844	Acidobacterium sp. (strain MP5ACTX9)	Acidobacteria		-2.35	1.05	-3.4	-7.96	0.06				-2.77	3.63		9.84		16.27		9	8.75	20.5	74.59
401053	Terriglobus saanensis (strain ATCC BAA-1853 / DSM 23119 / SP1PR4)	Acidobacteria			0.04	-3.85	-4.83	3.73				-2.66	5.2		12.97		9.63	6.79	11.24	2.11	16.29	75.49
264198	Cupriavidus pinatubonensis (strain JMP134 / LMG 1197)	Proteobacteria		4.23	2.76	-1.51	-5.33	-0.46	1.67	3.22		-2.71		-0.74	6.23	-12.6	1.43	11.59	22.68	-2.84	22.67	88
357804	Psychromonas ingrahamii (strain 37)	Proteobacteria			-2.63	-2.78	-4.08	2.07	-0.36	6.48		-4.04	-0.79	-1.41	1.64	-8.77	-3.09	7.11	22.71	5.23	19.33	85.49
768066	Halomonas elongata (strain ATCC 33173 / DSM 2581 / NBRC 15536 / NCIMB 2198 / 1H9)	Proteobacteria	1.68	3.31	-2.09	-1.05	-3.97	3.64	-2.05	0.81	10.53	-1.1	4.8	-3.28	3	0.6	5.49	2.14	9.28	12.65	11.04	89.47
93059	Prochlorococcus marinus (strain MIT 9211)	Cyanobacteria	4.13	3.43	-0.31	-0.01	6.1	3.98	-0.9	4.73	13.49	3.25	6.89		3.85	2.23	6.61	5.25	12.11	12.79	16.51	86.57
718251	Edwardsiella tarda (strain FL6-60)	Proteobacteria	1.57	6.85	0	-3.5	-4.05	-0.53	2.79	-0.5	6.34	-5.02	-8.79	-8.3	13.02	-14.48	2.49	2.3	11.6	2.65	-1.23	64.16
380703	Aeromonas hydrophila subsp. hydrophila (strain ATCC 7966 / NCIB 9240)	Proteobacteria	5.89	2.26	1.21	-3.93	-3.88	-2.84	3.15	-7.81	3.88	-4.17	-3.34	-1.83	2.28	-9.46	-4.67	2.87	3.25	11.32	4.6	45.48
511062	Oceanimonas sp. (strain GK1)	Proteobacteria	10.39	2.86	-0.3	-3.59	-4.26	-0.02	0.31	0.7		-5.84	-8.11		4.34	-11.32	-2.26	7.3	2.81	12.01	-5.86	43.11
204536	Sulfurihydrogenibium azorense (strain Az-Fu1 / DSM 15241 / OCM 825)	Aquificae			-1.2	-0.33	-2.89	4.77	2.84	7.71	-2.06	-3.77	3.78		14.05	-10.67	7.34	5.41	12.47	15.12	22.95	100.19
290633	Gluconobacter oxydans (strain 621H)	Proteobacteria		-5.15	1.63	-1.52	0.66	0.08	7.93	3.86	4.67	-3.93	0.33	-6.98	1.16	-8.78	-2.31	9.69	12.38	4.66		78.46
509173	Acinetobacter baumannii (strain AYE)	Proteobacteria	5.41	6.76	-0.05	-2.03	-2.79	4.62	-2.27	0.49	6.93	-3.04	9.74	3.89	9.12	-11.85	-2.73	5.86	16.43	14.04	30.87	70.3
509170	Acinetobacter baumannii (strain SDF)	Proteobacteria	6.21	7.11	-0.05	-1.9	-2.31	4.68	-1.47	1.26	6.68	-2.52	4.9	4.1	8.84	-10.71	-2.53	6.43	16.07	14.8	13.86	68.6
62977	Acinetobacter sp. (strain ADP1)	Proteobacteria	6.34	6.56	-0.04	-2.05	-3.61	2.87	0.17	-1.37	9.49	-3.81	0.2	2.15	7.18	-11.53	-4	5.97	15.05	13.03	15.18	69.34
436717	Acinetobacter sp. (strain JCM 1667 / KCTC 23045 / DR1)	Proteobacteria	5.34	6.86	-0.89	-2	-2.47	4.73	-1.86	0.67	19.34	-0.92	-5.14		10.36	-11.48	-2.4	6.27	17	15.32	9.52	74.83
869212	Turneriella parva (strain ATCC BAA-1111 / DSM 21527 / NCTC 11395 / H)	Spirochaetes			-2.77	-1.69	-2.49	4.26	-11.43	3.53		-5.53	7.41		6.04	-2.43	-3.39	-1.36	9.89	8.59	28.57	100.82
146891	Prochlorococcus marinus (strain AS9601)	Cyanobacteria	0.09	2.44	1	0.7	-1.51	6.07	-0.78	6.19	7.43	3.92	7.08		19.42	2.89	6.2	4.25	8.74	12.57	14.93	103.4
167546	Prochlorococcus marinus (strain MIT 9301)	Cyanobacteria	1.1	1.61	0.97	0.73	-1.45	6.1	-1.72	5.46	5.65	4.09	7.1		16.6	3.03	6.16	4.45	7.79	13.7	14.94	103.48
59919	Prochlorococcus marinus subsp. pastoris (strain CCMP1986 / MED4)	Cyanobacteria			1.01	0.78	-1.24	5.15	-1.4	7.36	4.05	8.2	8.31		18.92	2.38	6.2	3.56	7.94	12.06	16.36	102.03
74546	Prochlorococcus marinus (strain MIT 9312)	Cyanobacteria		-6.6	0.96	0.7	-1.49	8.06	-0.62	7.02	4.57	3.82	7.04		18.51	2.85	6.13	4.39	7.71	12.68	15.91	97.5
167542	Prochlorococcus marinus (strain MIT 9515)	Cyanobacteria	0.94	1.32	0.92	0.6	0.45	6.93	-2.63	8.47	2.77	-0.32	7.06		21.02	1.47	6.09	3.31	9.61	12.7	16.09	91.63
93060	Prochlorococcus marinus (strain MIT 9215)	Cyanobacteria			0.92	0.69	-1.45	6.06	-0.45	6.33	4.65	0.02	7.17		16.31	3.02	18.19	4.53	8.74	15.86	15.03	98.58
167555	Prochlorococcus marinus (strain NATL1A)	Cyanobacteria	6.28	0.69	0.17	-0.53	7.92	4.84	2.19	4.97	7.13	3.79	7.52		16.13	3.4	3.08	7.27	18.73	14.22	11.15	91.82
59920	Prochlorococcus marinus (strain NATL2A)	Cyanobacteria		-0.36	0.18	-0.56	6.83	4.81	3.11	4.09	6.94	2.74	8.4		15.11	3.27	3	7.24	18.73	15.02	10.88	97.71
416870	Lactococcus lactis subsp. cremoris (strain MG1363)	Firmicutes			0.68	-1.85	-0.23	0.98	3.22	0.93	14.88	-1.76	-5.53	-10.59	11.91	-0.38	-6.21	11.62	7.63	13.21	17.9	100.96
684738	Lactococcus lactis subsp. lactis (strain KF147)	Firmicutes			-1.45	-1.99	-1.63	0.75	3.42	-0.72	13.3	-2.63	-5.89	-10.75	10.85	-1.9	-6.47	12.19	6.36	12.46	16.36	102.28
272622	Lactococcus lactis subsp. cremoris (strain SK11)	Firmicutes	4.52	7.89	-1.38	-1.81	0.02	2.05	3.7	1.71	15.44	-0.36	-5.47	-10.27	10.22	0.1	-6.07	12.05	7.76	12.82	19.58	100.66
929102	Lactococcus lactis subsp. lactis (strain CV56)	Firmicutes			0.64	-1.88	-1.22	0.93	3.06	0.41	3.52	-2.16	-5.72	-9.99	12.25	-0.89	-6.28	12.6	6.52	13.1	16.89	103.52
272623	Lactococcus lactis subsp. lactis (strain IL1403)	Firmicutes			0.66	-1.95	-1.55	0.77	2.47	0.19	3.31	-2.35	-5.88	-10.51	12.25	-1.22	0.55	12.08	6.42	12.45	16.16	103.39
1116231	Streptococcus macedonicus (strain ACA-DC 198)	Firmicutes	4.83	7.99	-1.62	-1.43	1.78	4.58	1.38	-1.06	12.34	-1.96	-4.88	-12.11	6.8	0.6	-6.17	25.39	4.66	12.54	19.2	95.96
349106	Psychrobacter sp. (strain PRwf-1)	Proteobacteria	6.3	2.3	-0.89	-2.01	-4.88	2.08	-0.77	-5.91		-5.12	-7.14	5.07	4.42	-13.09	-5.18	6.29	11.22	-1.77	7.06	42.93
65093	Halothece sp. (strain PCC 7418)	Cyanobacteria		-6.75	2.98	-1.51	2.01	8.12			-0.01	-5.33	-6.43		3.3		1.11	14.55	9.81	1.95	12.57	91.88
557600	Acinetobacter baumannii (strain AB307-0294)	Proteobacteria	5.55	6.84	0.07	-1.95	-2.72	4.68	-2.14	0.64	-0.84	-2.88	-5.26	4.2	9.52	-11.44	-5.45	6	16.86	14.09	30.97	77.57
234831	Pseudoalteromonas sp. (strain SM9913)	Proteobacteria		2.87	-0.12	-2.47	-7.58	-2.08	-6.03	0.89	6.51	-10.68	-4.34	-2.32	1.31	-3.37	-2.57	5.64		5.95	5.37	71.19
608538	Hydrogenobacter thermophilus (strain DSM 6534 / IAM 12695 / TK-6)	Aquificae			-2.9	1.98	-6.83	1.81			-0.97	-1.27	7.34	-4.32	8.26		12.08	9.67	22.22	12.71	12.67	100.67
638303	Thermocrinis albus (strain DSM 14484 / JCM 11386 / HI 11/12)	Aquificae			-2.83	-1.41	-4.14	3.2				-1.48			4.83		8.77	8.64	18.4	14.28	12	112.92
272568	Gluconacetobacter diazotrophicus (strain ATCC 49037 / DSM 5601 / PAl5)	Proteobacteria			-0.13	-1.64	3.89	-0.67	6	1.76		-3.33	3.66	-5.76	-0.71	-6.13	6.72	3.97	15.59	-2.08	17.59	75.33
644282	Desulfarculus baarsii (strain ATCC 33931 / DSM 2075 / VKM B-1802 / 2st14)	Proteobacteria			-1.26	1.57	-5.38	4.28	-0.37	10.06	-0.48	-3.52			0.69	-10.74		0.16	15.19	9.32	-4.57	72.55
351746	Pseudomonas putida (strain F1 / ATCC 700007)	Proteobacteria		2.47	0.57	-3.84	-7.45	5.13	0.68	5.78	6.17	-0.91	3.22	0.24	-1.05	-14.46	-2.84	4.98	17.02	0.89	2.39	70.18
205918	Pseudomonas syringae pv. syringae (strain B728a)	Proteobacteria	-7.69	2.08	0.67	-3.8	-6.74	2.09	-2.9	5.61	4.6	-3.07	5.13	-3.71	-2.43	-14.99	-4.35	7.26	15.98	4.95	3.61	68.15
167539	Prochlorococcus marinus (strain SARG / CCMP1375 / SS120)	Cyanobacteria			0.65	-1.01	3.33	4.02			6.44	-1.66	5.93		9.87		18.65	7.11	19.46	10.11	14.04	90.33
431943	Clostridium kluyveri (strain ATCC 8527 / DSM 555 / NCIMB 10680)	Firmicutes			-2.84	-0.11	2.63	4.79	2.45	5.02	11.48	-2.05	2.41		12.88	-5.64	-3.79	16.74	10.62	17.57	14.85	87.67
1117943	Rhizobium fredii (strain HH103)	Proteobacteria			1.33	-0.93	2.05	1.7	-0.26	-1.5	8.02	-1.23	8.84		9.21	3.69	-3.49	16.14	10.91	18.86	8.16	92.72
693979	Bacteroides helcogenes (strain ATCC 35417 / DSM 20613 / JCM 6297 / P 36-108)	Bacteroidetes			-2.85	-3.49	-3.42	2.99	-1.44	-3.86	-4.88	-9.42	6.82	-4.44	-2.67	-7.71	0.72	3.35	2.58	-4.37	-0.7	92.7
288705	Renibacterium salmoninarum (strain ATCC 33209 / DSM 20767 / JCM 11484 / NBRC 15589 / NCIMB 2235)	Actinobacteria			-1.83	0.04	0.28	3.88	4.2	4.51	4.62	0.15	6.86	5.54	0.11	6.6	-3.48	6.91	18.55	7.97	28.41	73.93
366602	Caulobacter sp. (strain K31)	Proteobacteria			0.67	-3.54	-2.55	3.03	6.87	-3		-0.56	0.98	-9.48	5.62	-9.13	21.07	16.85	9.29	6.53	16.07	82.58
693216	Cronobacter turicensis (strain DSM 18703 / LMG 23827 / z3032)	Proteobacteria	8.35	5.69	-3.25	-3.7	-4.06	-1.86	6.62	1.88	12.14	-5.81	10.73	-2.1	-3.84	-13.64	-6.26	6.64	5.49	4.27	-2.48	72.95
656519	Halanaerobium sp. (strain sapolanicus)	Firmicutes			-1.15	0.59	-1.96	0.94	6.36	-7.57		-7.76	4.35			-7.86		8.93	8.25	8.95		107.05
375451	Roseobacter denitrificans (strain ATCC 33942 / OCh 114)	Proteobacteria	1.77	2	1.01	-0.27	-0.33	3.53	1.24	0.17	8.71	-3.76	5.17	-6.83	-2.3	-13.7	-1.88	7.26	11.36	12.69	21.5	46.48
290402	Clostridium beijerinckii (strain ATCC 51743 / NCIMB 8052)	Firmicutes			-2.71	-1.32	-0.6	1.76	3.21	-3.3		-2.59	2.35		0.36	-4.17	-1.16	10.34	8.7	1.72	7.91	123.61
416348	Halorubrum lacusprofundi (strain ATCC 49239 / DSM 5036 / JCM 8891 / ACAM 34)	Euryarchaeota				-2.2		4.36				-7.06	6.19	-10.01	-0.68		3.14	6.82	12.79	5.1	12.97	122.37
508767	Clostridium botulinum (strain Alaska E43 / Type E3)	Firmicutes			-0.84	-2	0.92	3.13	3.72	-7.61	1.39	-6.58	1.17		4.59	-8.91		2.79	7.76	14.66	10.66	124.98
508765	Clostridium botulinum (strain Eklund 17B / Type B)	Firmicutes			-1.79	-2.07	0.14		2.44	-4.51	1.65	-5.11			5.99	-8.12		2.1	6.83	14.22	11.26	118.3
526218	Sebaldella termitidis (strain ATCC 33386 / NCTC 11300)	Fusobacteria			-1.27	-1.24	-0.23	1.07	2.26	-9.65		-6.34			10.41	-5.2	-4.64	16.26	9.93	14.41	7.15	119.17
272569	Haloarcula marismortui (strain ATCC 43049 / DSM 3752 / JCM 8966 / VKM B-1809)	Euryarchaeota			1.85	-2.25		2.32			11.4	-7.33	2.14	-9.88	3.33		0.67	8.4	21.67	9.53		113.07
523841	Haloferax mediterranei (strain ATCC 33500 / DSM 1411 / JCM 8866 / NBRC 14739 / NCIMB 2177 / R-4)	Euryarchaeota			-0.96	-2.19		2.22	0.73	5.7	16.16	-6.59	-0.31	-6.28	-2.43	4.19	-2.13	12.28	12.76	8.8		107.02
309800	Haloferax volcanii (strain ATCC 29605 / DSM 3757 / JCM 8879 / NBRC 14742 / NCIMB 2012 / VKM B-1768 / DS2)	Euryarchaeota			-0.95	-2.14	-5.78	3.57	-0.64	6.19	17.59	-5.73	0.27	-6.36	-1.55	-5.12	1.96	5.62	10.66	9.28	10.35	108.85
485914	Halomicrobium mukohataei (strain ATCC 700874 / DSM 12286 / JCM 9738 / NCIMB 13541)	Euryarchaeota				-2.29	-5.22	3.35				-5.18	3.16		2.21		3.14	5.88	18.94	1.71		115.26
1140	Synechococcus elongatus (strain PCC 7942)	Cyanobacteria		-1.39	2.7	-2.29	-4.59	7.79	-3.96	6.63	3.5	-1.31	6.5		0.15	-6.07	-2.73	17.29	17.51	13.31	43.21	80.87
395963	Beijerinckia indica subsp. indica (strain ATCC 9039 / DSM 1715 / NCIB 8712)	Proteobacteria		-4.45	-0.84	-2.06	1.81	4.6			6.62	0.98	-0.84	-9.24	4.37		-3.08	12.56		3.37		79.82
326426	Bifidobacterium breve (strain NCIMB 8807 / UCC2003)	Actinobacteria			-3.42	1.99	-4.84	1	-1.47	-7.02	1.48	-2.62	6.49	-13.47	2.35	-0.61	-8.56	15.79	16.33	-3.85	23.8	100.15
391904	Bifidobacterium longum subsp. infantis (strain ATCC 15697 / DSM 20088 / JCM 1222 / NCTC 11817 / S12)	Actinobacteria			-2.23	-2.57	-3.74	2.14	4.61	-4.78	8.7	0.5	7.61	-8.93	5.71	4.07	-7.5	18.27	15.59	0.2	28.26	99.8
491916	Rhizobium etli (strain CIAT 652)	Proteobacteria	1.01	1.95	1.44	-0.89	3.09	2.8	8.23	-4.32	7.71	2.31	5.54	-7.97	1.83	2.7	1.33	21.09	10.25	1.92	32.68	98.46
216596	Rhizobium leguminosarum bv. viciae (strain 3841)	Proteobacteria		4.69	1.45	-1.11	3.68	4.61	8.34	-5.09	12.19	3.07	7.33	-3.44	6.54	-0.1	0.89	17.34	9.98	0.17	34.11	96.14
266834	Rhizobium meliloti (strain 1021)	Proteobacteria		-0.03	1.34	-1.01	0.69	5.68	-2.03	-0.92	13.03	-1.25	9.05	-10.49	7.44	2.05	0.22	18.07	19.86	1.63	35.56	92.35
319795	Deinococcus geothermalis (strain DSM 11300)	Deinococcus-Thermus			-0.88	-3.34	-9.17	2.15	-1.37	8.18	-3.31	-1.73	-4.16		-2.69	-9.26	0.57	-4.96	12.12	-1.49	2.05	97.68
550540	Ferrimonas balearica (strain DSM 9799 / CCM 4581 / PAT)	Proteobacteria		1.78	-1.52	-3.84	-6.99	-2.95	0.36	4.53	6.03	-7.71	-0.53	-10.7	-2.3	-15.33	-0.68	1.16	14.15	0.83	35.17	46.9
194439	Chlorobium tepidum (strain ATCC 49652 / DSM 12025 / TLS)	Chlorobi			-1.22	3.93	-2.69	7.05	3.16	8.35	7.51	0.42	12.22	4.31	6.21	-3.93	-0.77	20.88	13.02	16.72		98.2
228405	Hyphomonas neptunium (strain ATCC 15444)	Proteobacteria		6.61	2.36	-0.38	2.02	7.16	-5.82	0.49	0.83	-0.31	5.27	2.22	4.19	-8.15		15.88	16.82	5.18		49.29
383629	Phaeobacter gallaeciensis (strain 2.10)	Proteobacteria	0.28	-1.41	0.95	0.54	-0.21	5.09	-3	0.44	6.03	-1.74	-3.78	-9.77	2.71	-18.33		9.04	10.85	13.34	3.51	49.16
391619	Phaeobacter gallaeciensis (strain ATCC 700781 / DSM 17395 / CIP 105210 / NBRC 16654 / BS107)	Proteobacteria	0.51	-1.27	0.99	0.58	1	4.17	-2.56	0.73	5.28	-1.6	-3.63	-9.36	2.8	-17.65		8.33	9.03	0.81	3.17	50.4
391595	Roseobacter litoralis (strain ATCC 49566 / DSM 6996 / JCM 21268 / NBRC 15278 / OCh 149)	Proteobacteria	1.75	-1.03	0.99	-0.27	-0.08	3.53	-3.73	0.95	3.9	-1.9	4.26	-4.24	5.6	-17.48	-1.85	9.21	12.03	-0.05	4.58	44.68
645991	Syntrophobotulus glycolicus (strain DSM 8271 / FlGlyR)	Firmicutes	11.23	-0.48	3.42	-0.93	-2.46	-0.36	0.44	3.51	5.49	-3.65	-1.17		9.44	-5.37	1.12	13.03	13.15	12.03	8.5	116.23
757424	Herbaspirillum seropedicae (strain SmR1)	Proteobacteria	0.95	4.68	-0.07	-1.53	-8.81	-0.68	-0.7	3.1	10.41	0.04	-6.44	3.92	4.84	-11.16	-5.8	15.95	12.69	2.76	21.86	54.87
78245	Xanthobacter autotrophicus (strain ATCC BAA-1158 / Py2)	Proteobacteria		-4.74	2.38	-2.06	2.48	5.5				1.84	1.62	-8.46	1.01		-0.37	5.99	25.82	17.47	9.09	98.94
321327	Synechococcus sp. (strain JA-3-3Ab)	Cyanobacteria			-0.21	-2.42	-0.94	6.25	-3.87	13.95	0.19	1.71	0.03		1.35	-6.76	7.99	15.5	16.01	16.79	9.43	92.9
59374	Fibrobacter succinogenes (strain ATCC 19169 / S85)	Fibrobacteres			-3.24	-2.86	-7.18	1.34	1.04	-5.87	0.54	-8.24	11.2	-18.56	-1.12	-10.54	-3.72	1.29	4.44	8.05	11.73	79.46
395960	Rhodopseudomonas palustris (strain TIE-1)	Proteobacteria			1.32	-0.08	-4.81	0.74	6.47	3.41		1.85	0.7	-11.53	6.76	-9.54	-0.34	11.86	13.04	6.83	59.78	90.44
114615	Bradyrhizobium sp. (strain ORS278)	Proteobacteria	1.57	-5.94	3.28	-2.19	-2.82	2.59	7.47	3.42	3.24	-0.29	9.62	-6.86	6.2	-8.59	-1.65	11.73	9.59	8.65	18.36	39.62
882378	Burkholderia rhizoxinica (strain DSM 19002 / CIP 109453 / HKI 454)	Proteobacteria	7.46	6.96	1.55	-0.97	-6.35	2.44	2.91	9.77	7.41	-2.91	2.75	2.72	3.21	-6.59	8.15	11.85	14.71	13.3	5.57	67.78
926570	Acidiphilium multivorum (strain DSM 11245 / JCM 8867 / AIU301)	Proteobacteria			3.23	-2.22	-1.41	0.75				-2.34	1.26	-7.19	-1.51		-1.54	7.46	16.01	5	57.72	70.8
582744	Methylovorus sp. (strain SIP3-4)	Proteobacteria			0.36	-1.18	-6.6	0.34				-3.64	-3.58	-4.28	4.58		-5.64	9.03	15.13	10.56	53.29	84.54
273121	Wolinella succinogenes (strain ATCC 29543 / DSM 1740 / LMG 7466 / NCTC 11488 / FDC 602W)	Proteobacteria			-0.04	-0.15	1.95	6.31	3.04	0.08	6.02	-3.05		-12.4	5.27	-12.26	-0.97	9.33	6.84	15.06		16.31
339860	Methanosphaera stadtmanae (strain ATCC 43021 / DSM 3091 / JCM 11832 / MCB-3)	Euryarchaeota			-3.78	-0.78	-1.2	3.55	1.71	-6.21	6.42	-21.19	2.67	-0.18	4.72	-8.94	-5.33	4.3	15.26		11.36	7.12
235909	Geobacillus kaustophilus (strain HTA426)	Firmicutes			0.53	-2.7	-2.25	2.4	14.18	6.75	1.09	-1.87	-0.45		1.89	-3.43	20.38	1.76	8.62	15.27	25.61	19.78
886377	Muricauda ruestringensis (strain DSM 13258 / LMG 19739 / B1)	Bacteroidetes		12.69	1.56	-2.79	-5.21	-1.23	-2.87	2.94	3.22	-6.6	-3.69		6.43	-10.61	15.76	2.14	-3.42	7.69	19.3	13.6
480119	Acinetobacter baumannii (strain AB0057)	Proteobacteria	5.87	7.03	0.08	-1.93	-2.39		-1.59	1.21	7.41	-2.66	-4.78	-12.53	9.67	-10.62	-2.36	6.41	16.9	14.59	31.63	69.85
224325	Archaeoglobus fulgidus (strain ATCC 49558 / VC-16 / DSM 4304 / JCM 9628 / NBRC 100126)	Euryarchaeota			2.75	3.14		1.83	-5.75	14.08		-7.85	7.08	-0.18	9.1	-2.18		7.52	15.12		10.34	15.44
768704	Desulfosporosinus meridiei (strain ATCC BAA-275 / DSM 13257 / NCIMB 13706 / S10)	Firmicutes			-0.33	-0.21	-3.81	0.63	9.23	3.73		-6.95			9.96	0.85	22.98	14.77	11.12	5.36	3.85	17.84
401473	Bifidobacterium dentium (strain ATCC 27534 / DSM 20436 / JCM 1195 / Bd1)	Actinobacteria	4.37	-5.23		1.86	-4.52	0.57	-0.59	-2.99	-0.19	-0.47	5.08	-13.92	4.84	-2.31	0.98	13.57	9.57	-3.49	24.46	30.78
290400	Jannaschia sp. (strain CCS1)	Proteobacteria	2.36	9.27	2.17	0.6	0.7	4.45	-2.7	-1.25		-0.86	8.18	-8.69	-3.91	-15.61	0.14	6.78	17.77	8.72	16.01	95.8
376686	Flavobacterium johnsoniae (strain ATCC 17061 / DSM 2064 / UW101)	Bacteroidetes			0.26	-1.8	-2.98	-0.75	0.72	-3.05		-5.07	-1.14	3.31	-4.78	-9.03	5.76	-1.83	-3.14	6.15	9.26	91.4
983548	Krokinobacter sp. (strain 4H-3-7-5)	Bacteroidetes			1.62	-2.38	-5.79	1.02	2.58	-4.86		-5.87	-0.79		-2.23	-10.17	13.32	6.33	-2.74	7.18	9.31	96.54
434923	Coxiella burnetii (strain CbuG_Q212)	Proteobacteria			0.88		-5.24		-9.26	12.64	8.46	-1.59	5.46	-6.41		5.6	5.53			14.33	17.72	16.3
434924	Coxiella burnetii (strain CbuK_Q154)	Proteobacteria			0.82	-2.31	-5.42		-8.23	12.55	8.23	-1.81	5.23	-6.62		4.34	5.52			16.38	18.79	17.08
434922	Coxiella burnetii (strain Dugway 5J108-111)	Proteobacteria			0.67	-2.58	-6.01		-9.88	11.43	7.64	-2.73	4.72	-7.87		3.63	6.34			15.7	16.74	16.04
227377	Coxiella burnetii (strain RSA 493 / Nine Mile phase I)	Proteobacteria			0.83	-1.4	-5.49		-9.64	11.15	8.17	-1.86	5.22	-6.78		3.95	6.48			16.06	17.24	16.9
374931	Haemophilus influenzae (strain PittGG)	Proteobacteria	5.22	4.09	-0.98	-2.25	-0.51	2.16	3.15	1.73		1.08	-5.16	-2.49	6.68	19.43	4.08	9.46	15.29	18.4	15.75
399739	Pseudomonas mendocina (strain ymp)	Proteobacteria	1.42	1.84	-0.3	-2.77	-5.06	1.59	3.7	4.21		1	9.25	1.89	0.84	-20	8.74	7.94	14.18	8.64	4.07	75.98
547558	Methanohalophilus mahii (strain ATCC 35705 / DSM 5219 / SLP)	Euryarchaeota			2.13	1.49	-1.54	2.23	-3.37	3.21	10.53	-11.25	2.81	-4.17	17.85	-3.02	-3.69	16.24	18.83	10.07	13.85	27.26
351160	Uncultured methanogenic archaeon RC-I	Euryarchaeota			-0.76	0.27		2.9	-5.98	9.19	10.86	-8.94	2.15	-1.84	17.87	-1.77	-4.6	4.7	20.22		11.75	28.08
748727	Clostridium ljungdahlii (strain ATCC 55383 / DSM 13528 / PETC)	Firmicutes			1.71	-1.23	-4.14	0.82	12.23	-3.07	8.94	-4.3	1.19	-7.07	12.08	0.68	-6.47	12.51	7.94	0.74	14.96	90.5
414684	Rhodospirillum centenum (strain ATCC 51521 / SW)	Proteobacteria		8.81	2.51	-2.24	-2.24	3.94	-2.47	7.46	0.51	-1.24	-1.41	-4.27	3.92	7.67	-3.76	5.88	20.47	3.97	33.47	8.19
167879	Colwellia psychrerythraea (strain 34H / ATCC BAA-681)	Proteobacteria		2.28	-2.12	-2.48	-2.83	4.36	5.57	-6.12	6.85	-5.64	-5.94	-6.26	7.34	-6.88	-1.48	8.61	19.42	23.33	14.92	66.75
225849	Shewanella piezotolerans (strain WP3 / JCM 13877)	Proteobacteria	5.36	2.32	3.77	-2.74	-3.62	-1.53	4.95	10.37	11.77	-1.59	5.64	2.17	2.76	-8.1	-3.1	3.26	6.07	7.04	4.11	59.69
414004	Cenarchaeum symbiosum (strain A)	Thaumarchaeota			7.45	-1.65		4.57	-0.94	1.82	8.9	0.88	5.64	-15.89		0.56	3.84	5.74	22.33		20.5
572544	Ilyobacter polytropus (strain DSM 2926 / CuHBu1)	Fusobacteria	-6.15		-2.88	-1.15	0.07	0.5	6.01	1.06		-4.54	10.58		10.29	-14.81	1.38	12.37	9.83	2.33	7.28	101.05
290398	Chromohalobacter salexigens (strain DSM 3043 / ATCC BAA-138 / NCIMB 13768)	Proteobacteria	2.52	5.01	-0.18	-0.99	-6.35	4.5	-6.04	1.76	10.63	0.86	6.5	-0.9	1.64	-4.53	5.62	5.59	12.1	-1.1	17.61	56.31
756272	Planctomyces brasiliensis (strain ATCC 49424 / DSM 5305 / JCM 21570 / NBRC 103401 / IFAM 1448)	Planctomycetes	-0.88	7.74	0.62	-3.53	-8.89	3.9	-1.84	9.43	5.76	-6.36	-0.01		9.44	-5.27	1.09	3.25	9.74	3.32	16.37	60.14
63737	Nostoc punctiforme (strain ATCC 29133 / PCC 73102)	Cyanobacteria			1.7	-2.82	-3.91	9.78			7.04	-2.88	9.85	4.96	-0.26		-4.04	14.12	11.82	-1.04	13.86	56.04
693977	Deinococcus proteolyticus (strain ATCC 35074 / DSM 20540 / JCM 6276 / NBRC 101906 / NCIMB 13154 / VKM Ac-1939 / CCM 2703)	Deinococcus-Thermus	8.62	8.56	2.1	-3.4	-4.35	1.44	3.23	2.31		-2.3		-9.92	3.28	-6.29	-5.34	-0.5	15.53	10.25	34.03	15.56
767031	Prevotella denticola (strain F0289)	Bacteroidetes			-4.33				2.29	-5.22		-8.84	11.74		-4.31	-7.85	-6.53			15.78		42.32
156889	Magnetococcus sp. (strain MC-1)	Proteobacteria			-0.49	-0.09	-0.67	3.28	-3.04	-0.41	6.54	-0.68	-12		-1.4	-15.49	0.55	4.47	14.91	9.16	-0.68	88.37
216895	Vibrio vulnificus (strain CMCP6)	Proteobacteria		-0.16	6.61	-3.23	-2.76	-2.78	1.53	-1.25	9.39	-3.51	-7.32	-8.57	-4.01	-14.74	-1.88	1.51	17.6	3.7	3.53	84.62
279010	Bacillus licheniformis (strain DSM 13 / ATCC 14580)	Firmicutes	13.93	8.25	-2.22	-1.96	0.22	1.71	10.72	8.52	-3.72	1.11	-0.3	7.66	2.68	2.07	-4.89	4.97	2.39	15.35	13.95	26.92
703339	Staphylococcus aureus (strain 04-02981)	Firmicutes			-1.84	-1.2	-2.53	9.14	10.12	-3.51	13.7	-3.79	-0.35	-2.14	10.73	5.98	-3.87	-0.23	8.68	7.02	21.84	-2.25
634956	Geobacillus thermoglucosidasius (strain C56-YS93)	Firmicutes			0.6	-2.23	-2.26	-0.68			1.48	-1.72	-1.09	16.11	6.58		21.15	3.58	6.95	16.57	21.3	2.46
63186	Zobellia galactanivorans (strain DSM 12802 / CIP 106680 / NCIMB 13871 / Dsij)	Bacteroidetes		10.5	0.39	-2.23	-6.2	-0.54	-2.34	4.31	0.79	-5.79	13.45	12.05	5.52	-11.59	-4.84	4.63	-4.25	5.95	15.44	15.5
596153	Alicycliphilus denitrificans (strain JCM 14587 / BC)	Proteobacteria		10.9	-0.14	-2.72	-5.52	4.52			11.75	-1.6	-4	-4.86	2.16		5.75	10.26	9.76	5.29	33.92	92.17
391165	Granulibacter bethesdensis (strain ATCC BAA-1260 / CGDNIH1)	Proteobacteria		-5.17	0.8	0.34	3.25	-1.25	4.35	10.34	8.68	-4.99	2.13	-3.23	-2.96	-4.52	-7.83	10.12	17.34	16.28	23.15	49.67
504832	Oligotropha carboxidovorans (strain ATCC 49405 / DSM 1227 / OM5)	Proteobacteria		-5.61	1.47	-1.82	-0.51	0.85	6.1	6.98	8.63	1.76	1.72	-7.72	-1.07	4.1	-0.23	17.73	11.77	17.99	29.48	59.86
1031710	Oligotropha carboxidovorans (strain OM4)	Proteobacteria		-5.92	1.4	-1.99	-1.29	0.55	4.77	5.95	7.62	1.31	1.21	-8.51	-1.75	2.45	-0.58	16.81	9.8	16.63	25.41	58.79
755178	Cyanobacterium aponinum (strain PCC 10605)	Cyanobacteria		-5.13	1.75	-2.24	-0.21	5.45	-2.16	2.83	0.5	-9.14	0.38		7.79	-10.03	27.08	15.51	11.72	18.73	21.56	58.89
292563	Cyanobacterium stanieri (strain ATCC 29140 / PCC 7202)	Cyanobacteria		-7.48	1.82	-2.2	-1.73	8.07	-4	0.81	1.13	-6.04	-4.26		7.86	-6.84	26.5	18.94	9.7	17.96	17.44	57.72
28072	Nostoc sp. (strain ATCC 29411 / PCC 7524)	Cyanobacteria			1.89	-2.69	-2.81	6.78				-3.64	-1.7		1.98		22.04	8.65	12.42	14.17	12.47	57.98
412965	Vesicomyosocius okutanii subsp. Calyptogena okutanii (strain HA)	Proteobacteria			-2.3	-1.76	-4.68	3.41	-0.65	-4.86	2.88	1.01	-4.45	3.32	0.12	-6.78	24.92	1.37	13.56	15.43	13.88	67.16
694427	Paludibacter propionicigenes (strain DSM 17365 / JCM 13257 / WB4)	Bacteroidetes			-2.42	0.14	-5.54	3.94	0.87	-7.11	-0.5	-6.57	3.9	4.85	-0.95	-11.73	-7.44	2.05	5.61	-5.04	17.78	68.22
158189	Sphaerochaeta globosa (strain ATCC BAA-1886 / DSM 22777 / Buddy)	Spirochaetes		-4.11	1.92	-3.45	-5.61	1.45	0.84	-0.31	10.19	-3.25			10.49	-9.47	22.82	8.09	4.9	4.72	12.09	80.64
489653	Neisseria lactamica (strain 020-06)	Proteobacteria	8.5	13.8	-1.15	0.28	-7.95	2.37			9.24	-4.96	1.81	-9.08	0.41		4.6	12.97	18.99	7.37	10.24	56.59
630588	Neisseria meningitidis serogroup B (strain alpha710)	Proteobacteria	8.87	13.17	-1.06	0.46	-7.54	1.41			6.38	-4.13	2.03	-2.44	2.33		4.72	13.47	17.62	9.1	12.71	55.75
272831	Neisseria meningitidis serogroup C / serotype 2a (strain ATCC 700532 / FAM18)	Proteobacteria	8.32	12.84	-1.15	0.35	-6.93	1.25			7.76	-4.37	1.86	-2.89	0.86		4.3	13.21	18.29	8.3	11.91	55.91
942513	Neisseria meningitidis serogroup A (strain WUE 2594)	Proteobacteria	8.89	13.21	-1.07	0.45	-6.45	1.5	8.74	2.87	8.28	-3.83	2.23	-3.19	0.27	-0.33	4.57	13.62	19.76	9.19	11.72	54.44
935599	Neisseria meningitidis serogroup B (strain G2136)	Proteobacteria	8.83	13.18	-2.03	0.44	-6.4	1.46	7.72	2.75	8.26	-3.91	2.25	-2.26	1.45	-0.46	4.65	13.73	18.85	9.02	12.67	53.51
662598	Neisseria meningitidis (strain alpha14)	Proteobacteria	8.61	13.16	-1.12	0.4	-7.74	2.38	7.28	2.63	8.01	-4.05	2.08	-1.44	1.4	-1	4.5	14.39	18.5	8.46	12.04	53.26
935591	Neisseria meningitidis serogroup B (strain M01-240149)	Proteobacteria	8.7	12.97	-2.04	0.41	-7.6	1.3	6.51	3.33	6.94	-4.39	1.83	-2.64	-0.02	-0.93	4.63	13.2	18.6	8.59	13.29	53.23
935589	Neisseria meningitidis serogroup B (strain NZ-05/33)	Proteobacteria	8.69	12.98	-2.07	0.41	-7.64	1.31	6.53	3.32	7.05	-4.33	1.88	-2.65	0.02	-0.84	4.61	12.23	18.63	8.7	13.39	53.25
935588	Neisseria meningitidis serogroup B (strain M01-240355)	Proteobacteria	8.74	13.03	-2.05	0.38	-6.49	1.27	7.54	2.51	6.95	-4.4	1.85	-1.72	1.05	-0.87	4.67	11.31	20.58	8.49	12.17	54.34
935593	Neisseria meningitidis serogroup B (strain M04-240196)	Proteobacteria	8.68	12.95	-2.07	0.39	-7.55	1.31	6.41	3.28	5.92	-4.36	1.83	-2.8	0.91	-1.06	4.6	12.14	17.58	8.49	9.15	54.19
604162	Neisseria meningitidis serogroup C (strain 8013)	Proteobacteria	8.56	12.96	-2.07	0.38	-6.55	1.32	7.39	2.36	7.91	-4.22	1.94	-1.58	0.07	-1.14	4.51	13.43	16.57	8.6	9.22	53.14
909420	Neisseria meningitidis serogroup B / serotype 15 (strain H44/76)	Proteobacteria	10.24	14.28	-1.76	0.99	-5.92	2.32	9.63	5.98	8.44	-2.67	3.67	-1.43	2.31	3.77	5.59	15.54	19.67	12	14.14	56.31
122587	Neisseria meningitidis serogroup A / serotype 4A (strain Z2491)	Proteobacteria	8.64	13.08	-2.07	0.41	-7.65	1.38			8.06	-4.03	2.04	-2.45	0.07		4.48		19.6	8.8	11.23	56.2
557598	Laribacter hongkongensis (strain HLHK9)	Proteobacteria			0.83	0.77	-2.84	2.54	-0.41	6.81	18.47	-3.77	-0.57	-3.47	0.01	-10.17	3.73	11.38	19.74	-6.42	1.56	73.78
543526	Haloterrigena turkmenica (strain ATCC 51198 / DSM 5511 / NCIMB 13204 / VKM B-1734)	Euryarchaeota			1.78	-2.36	-6.41	2.28				-5.87	4		1.06		1.95	4.37		17.02		127.36
749219	Moraxella catarrhalis (strain RH4)	Proteobacteria	1.99	9.44	-0.97	-1.43	-3.79	8.58	-0.53	-0.56	16.89	-6.65	-3.21	2.13	8.3	-2.66	-2.31	15.28	12.05	9.54	-10.1	1.13
696127	Midichloria mitochondrii (strain IricVA)	Proteobacteria							3.09	7.31	6.67	0.1	3.18			0.85				15.48	35.59	68.16
365044	Polaromonas naphthalenivorans (strain CJ2)	Proteobacteria		4.87	0.75	-3.55	-6.45	3.83	-5.22	11.39		-3.16	-6.48	-9.65	2.46	-14.49	2.84	11.56	11.44	8.37	61.35	84.07
755732	Fluviicola taffensis (strain DSM 16823 / RW262 / RW262)	Bacteroidetes			-0.47		-6.28	-0.14	8.55	1.37	5.21	-9.61	16.16		-2.11	-7.87	18.42			6.96	11.82	11.66
868132	Methanobacterium sp. (strain AL-21)	Euryarchaeota	10.1	3.66	-3.23	0.72	-4.42	4.14	4.4	-0.59	10.92	-13.51	2.86	13.2	6.52	-4.12		6.42	12.29		12.56	15.03
868131	Methanobacterium sp. (strain SWAN-1)	Euryarchaeota	6.46	7.68	-3.35	0.65	-0.23	2.3	2.7	0.88	16.33	-13.2	2.52	9.79	4.18	-2.88		4.88	13.93		19.23	16.14
312153	Polynucleobacter necessarius subsp. asymbioticus (strain DSM 18221 / CIP 109841 / QLW-P1DMWA-1)	Proteobacteria			-1.08	-1.17	-7.81	1.42	-4.84	4.89		-6.97	-2.96	-7.59	9.53	-12.02	19.73	9.5	15.89	12.95	8.64	9.05
981539	Streptococcus gallolyticus (strain ATCC 43143 / F-1867)	Firmicutes			0.31	-1.71	1.72	4.45	1.56	-1.5		-2.52	-5.48	-14.22	5.99	-0.77	-6.45	23.64	3.74	6.59	3.85	94.55
990317	Streptococcus gallolyticus (strain ATCC BAA-2069)	Firmicutes			-1.68	-1.63	1.91	4.55	2.01	-1.12	-2.88	-2.24	-5.23	-11.76	7.23	-0.31	-6.33	24.07	3.98	7.12	4.34	94.96
981540	Streptococcus pasteurianus (strain ATCC 43144 / JCM 5346 / CDC 1723-81)	Firmicutes			-1.73		2.42	4.27	1.31	-3.18		-2.41	-5.43	-13.93	4.5	-1.13	-2.79	23.95	3.34	12.2	3.61	95.21
1069533	Streptococcus infantarius (strain CJ18)	Firmicutes			-1.6	-1.31	2.06	5.64	0.72	2.12		-1.36	-3.45	-11.53	6.82	0.4	-5.2	26.6	3.99	13.58	5.97	99.58
388919	Streptococcus sanguinis (strain SK36)	Firmicutes			-1.63	-1.88	-2.76	1.38	2.8	-0.33	13.42	-3.11	-7.52	-17.88	2.41	-1.77	-6.41	21.02	7.39	10.26	26.24	-19.1
412419	Borrelia duttonii (strain Ly)	Spirochaetes										-4.62		21.4						17	4.47
412418	Borrelia recurrentis (strain A1)	Spirochaetes										-5.81		20.54						16.94	5.24
394221	Maricaulis maris (strain MCS10)	Proteobacteria		10.94	1.41	-1.7	-4.23	8.57	0.4	4.47		2.47	-0.07			-11.36	13.79	14.18	10.59	-3.98	11.24	55.31
760192	Haliscomenobacter hydrossis (strain ATCC 27775 / DSM 1100 / LMG 10767 / O)	Bacteroidetes			1.35	-0.49	-9.59	-0.37	-1.99	2.74	2.79	-6.35	-7.65		1.49	-10.77	27.69	1.61	2.33	2.96	7.04	9.48
761193	Runella slithyformis (strain ATCC 29530 / DSM 19594 / LMG 11500 / NCIMB 11436 / LSU 4)	Bacteroidetes		-0.6	-0.91	-1.78	-8.83	1.28	5.97	-0.19	9.47	-5.24	0.19		-2.23	-13.82	27.11	1.21	5.54	4.69	16.26	10.25
106370	Frankia sp. (strain CcI3)	Actinobacteria			0.16	-1.89	-11.87	2.26	-4.58	13.04	-2.6	1.43	7.38		2.98	-14.56	-3.52	12.42	11.1	-3.5	8.46	82.16
797210	Halopiger xanaduensis (strain DSM 18323 / JCM 14033 / SH-6)	Euryarchaeota			0.86	-2.37		1.38	-1.87	6.5	12.3	-5.96	4.68	-9.13	2.99	-4.72	0.02	9.74	13.89	4.77	23.58	130.45
479432	Streptosporangium roseum (strain ATCC 12428 / DSM 43021 / JCM 3005 / NI 9100)	Actinobacteria			-0.54	-0.16	-9.15	7.82	-4.55	0.08		2.26	1.48	-1.81	5.52	-3.89	10.71	7.79	12.93	-4.67	29.37	102.43
177437	Desulfobacterium autotrophicum (strain ATCC 43914 / DSM 3382 / HRM2)	Proteobacteria			-2.49	1.43	-7.82	1.02	6.01	7.07	10.32	1.83	-1.64	11.22	6.76	-3.53	-2.86	2.08	14.43	1	8.92	57.87
208964	Pseudomonas aeruginosa (strain ATCC 15692 / PAO1 / 1C / PRS 101 / LMG 12228)	Proteobacteria	0.13	0.52	0.65	-2.97	-2.95	1.76	-1.95	8.07	1.24	-2.83	-5.2		0.41	-22.53	7.13	5.08	15.58	-3.19	21.13
380358	Xanthomonas albilineans (strain GPE PC73 / CFBP 7063)	Proteobacteria	-5.23	6.21	0.74	-4.22	-7.45	-3.92	1.75	1.96	2.06	-3.6	10.32		7.33	-4.95	-3.68	2.89	8.41	9.81	13.48	39.96
642492	Cellulosilyticum lentocellum (strain ATCC 49066 / DSM 5427 / NCIMB 11756 / RHM5)	Firmicutes	5.19	2.13	4.07	-1.84	-1.96	1.44			7.05	-4.53	2.01		-5.28		22.92	22.49	7.83	11.69	18.48	15.27
868595	Desulfotomaculum carboxydivorans (strain DSM 14880 / VKM B-2319 / CO-1-SRB)	Firmicutes			-2.61	-1.91	-0.16	4.31	4.32	2.95	4.45	-2.97	-4.07		1.69	-1.18	17.1	27.41	10.25	15.54	13.3	13.38
392499	Sphingomonas wittichii (strain RW1 / DSM 6014 / JCM 10273)	Proteobacteria			2.28	-2.66	-3.56	2.04	7.34	-1.98		-3.85	-0.73	-8.04	4.07	-7.92	-5.96	9.35	7.42	1.23	36.42	52.36
84588	Synechococcus sp. (strain WH8102)	Cyanobacteria			0.42	-1.05	-3.9	8.89	-6.26	11.52	1.48	-0.95	3.09		4.98	-1.54	26.03	8.61	23.1	10.39	25.44	79.38
262724	Thermus thermophilus (strain HB27 / ATCC BAA-163 / DSM 7039)	Deinococcus-Thermus			-0.21	-2.16	-6.94	-0.71	7.62	5.15	4.18	0.3	3.51			-20.31	22.34	5.65	19.03	8.71		29.94
420247	Methanobrevibacter smithii (strain PS / ATCC 35061 / DSM 861)	Euryarchaeota			-4	-0.03	0.11	1.15	0.84	-2.89	-2.14	-17.84	3.85	10.94	-2.59	-8.6	-0.06	5.56	6.82			21.3
1005048	Collimonas fungivorans (strain Ter331)	Proteobacteria	6.04	4.17	0.85	-1.48	-8.61	2.41	-2.36	5.85	10.16	-3.59	-6.27	9.54	1.34	-12.41	3.38	8.74	14.72	-3.77	-11.84	9.23
1041930	Methanocella conradii (strain DSM 24694 / JCM 17849 / CGMCC 1.5162 / HZ254)	Euryarchaeota			-1.74	0.31		4.16	-3.1	4.55	6.38	-9.72	2.76	-4.6	1.83	-4.52	-7.11	5.41	22.11	12.25	13.02	31.49
340177	Chlorobium chlorochromatii (strain CaD3)	Chlorobi			2.37	3.2	-2.5	8.75	-8.55	3.7		-5.86	7.61	-3.4	-4.61	-13.96	-2.94	5.61	10.42	12.08	3.62	28.3
1089553	Thermacetogenium phaeum (strain ATCC BAA-254 / DSM 12270 / PB)	Firmicutes			2.91	-2.06	-0.31	4.1	5.45	7.08		-0.82	-4.98		2.02	1.5	5.55	10.91	34.87	16.03	10.36	4.75
360106	Campylobacter fetus subsp. fetus (strain 82-40)	Proteobacteria			-0.43	-1.04	-2.64	5.48	-0.24	-0.46	7.87	-5.56	5.31	-9.55	7.64	-12.28	5.7		8.18	19.92	17.57	66.05
272563	Clostridium difficile (strain 630)	Firmicutes			3.17		1.58	0.83			19.5	-7.36	9.67	-9.08	13.03		-5.34	12.88	6.1	6.61	15.55	18.28
212717	Clostridium tetani (strain Massachusetts / E88)	Firmicutes			6.22		-1.2		-9.66	0.96	13.94	-6.97	4.81	-9.66	7.61	-6.18	-5.73	8.34	5.99		5.48	23.38
665571	Spirochaeta thermophila (strain ATCC 49972 / DSM 6192 / RI 19.B1)	Spirochaetes		-1.33	-1.86	1.06	-4.7	9.31	-2.51	-0.13	14.43	-3.15	3.11		7.44	-9.04	-1.41	2.6	16.86	10.71	20.18	99.38
210007	Streptococcus mutans serotype c (strain ATCC 700610 / UA159)	Firmicutes			-1.7	-1.58	-0.35	5.2	5.46	-4.94	-2.77	-4.37	-4.07	-14.62	0.06	-2.01	-2.18	19.35	3.42	10.44	23.86	91.06
760142	Hippea maritima (strain ATCC 700847 / DSM 10411 / MH2)	Proteobacteria			-1.94	1.8	-0.47	4.29	7.47	1.92	5.81	-1.45	0.71		6.6	-10.73	16.82	12.02	20.11	16.76	7.7	25.65
754477	Methylophaga sp. (strain JAM7)	Proteobacteria			0.2	-1.13	-2.34	0.74	-0.84	-3.75	12.66	-0.79	-6.37	-5.9	-4.71	-7.38	8.11	5.78	16.91	12.49	22.2	106.95
592316	Pantoea sp. (strain At-9b)	Proteobacteria	-5.1	6.54	-0.21	-3.95	-4.61	3.5			6.63	0.73	-8.77	-7.13	-3.65		1.51	3.12	20.52	1.36	13.98	106.48
331104	Blattabacterium sp. subsp. Blattella germanica (strain Bge)	Bacteroidetes	-4.48	6.89	-2.75	-0.94		6.03	-5.39	-5.95	6.19	-6.7			-1.28	-2.26	14.33	5.9	6.02	35.39	7.01
262316	Mycobacterium paratuberculosis (strain ATCC BAA-968 / K-10)	Actinobacteria			-1.9	-3.02	-10.84	4.21	-3.57	7.23		0.62	1.55		0.83	-4.16	4.27	6.63	8.76	15.78	66.77
292564	Cyanobium gracile (strain ATCC 27147 / PCC 6307)	Cyanobacteria			2.67	-1.17	-1.48	9.74				-0.22			-0.74			19.92	21.38	9.5	41.22
712938	Lactobacillus fermentum (strain CECT 5716)	Firmicutes			-2.06		1.11	-4.5	-7.58	-6.7	-0.58	-7.09	-4.51		3.96	-7.39			-1.57	11.03	21.06	43.19
990316	Methanosaeta concilii (strain ATCC 5969 / DSM 3671 / JCM 10134 / NBRC 103675 / OCM 69 / GP-6)	Euryarchaeota			4.17	1.6		4.93	4.67	4.73	-1.17	17.54	5.09	-0.09	-3.63	-2.09		3.71	22.62	6.37	10.05	5.86
709986	Deinococcus maricopensis (strain DSM 21211 / LMG 22137 / NRRL B-23946 / LB-34)	Deinococcus-Thermus			0.34	-2.04	-6.06	2.92	-1.6	9.4	5.1	-2.1	1.01		-2.84	-9.34	12.37	-5.26	11.38	2.5	28.61	27.46
712898	Pantoea vagans (strain C9-1)	Proteobacteria	5.57	9.09	0.96	-3.59	-4.83	-1.9	5.74	-0.75	11.09	0.29	6.05	-6.75	-1.37	-10.87	-4.33	4.73	5.98	2.41	0.74	103.66
633147	Olsenella uli (strain ATCC 49627 / DSM 7084 / CIP 109912 / JCM 12494 / VPI D76D-27C)	Actinobacteria			-4.21	-3.63	-0.52	-0.76				-3.44	12.62				3.04	14.86	15.3		42.84
1002804	Helicobacter bizzozeronii (strain CIII-1)	Proteobacteria			-2.54	0.54	-4.63		15.25	3.89	-1.3	-6.26	5.05	-6.63	20.11	8.04		16.13		18.71	10.88	80.65
525904	Thermobaculum terrenum (strain ATCC BAA-798 / YNP1)	Thermobaculum				-4.32	-6.22	2.05				0.31	2.47		11.01		6.42	3.58	-7.6	8		98.52
316273	Xanthomonas campestris pv. vesicatoria (strain 85-10)	Proteobacteria	-4.8	5.02	5.97	-4.21	-3.85	-2.78	4.72	3.41	4.89	-3	12.79		-5.02	-2.97	-4.2	0.5	4.93	0.36	11.05	69.85
1204414	Corynebacterium glutamicum (strain ATCC 13032 / K051)	Actinobacteria			2.01	-3.45	-6.3	4.36	-7.31	-1.39	11.97	-2.46	9.29	2.9	1.99	-1.69	-6.3	11.42	17.41	13.47		71.67
502025	Haliangium ochraceum (strain DSM 14365 / JCM 11303 / SMP-2)	Proteobacteria			0.27	-1.26	-13.87	-1.21	4.13	1.68		-3.25	-2.31	-15.09	0.33	-16.74		-0.02	13.63	-0.31	24.04	83.36
452662	Sphingobium japonicum (strain NBRC 101211 / UT26S)	Proteobacteria		5.35	2.55	-2.29	-1.16	0.75	7.12	1.75	9.03	1.3	0.3	-9.16	2.04	-5.17	22.27	9.19	12.84	6.8	24.09	52.82
317655	Sphingopyxis alaskensis (strain DSM 13593 / LMG 18877 / RB2256)	Proteobacteria		5.3	0.44	-1.64	-8.09	2.6	4.71	0.77		-2.59	2.86	-6.78	3.75	-6	17.11	11.06	14.72	3.68	17.44	42.06
1201294	Methanoculleus bourgensis (strain ATCC 43281 / DSM 3045 / OCM 15 / MS2)	Euryarchaeota			0.2	0.96	-5.84	2.3	0.2	7.54	8.2	-7.96	0.7	-7.1	2.23	-3.37	0.95	7.46	24.29	13.33	49.16	14.76
698737	Staphylococcus lugdunensis (strain HKU09-01)	Firmicutes			-0.96	-1.33	-2.88		15.18	-7.26	7.76	-1.96	-1.56	14.25	6.57	6.02	-4.01	2.44	10.31	5.52	21.43	8.4
545694	Treponema primitia (strain ATCC BAA-887 / DSM 12427 / ZAS-2)	Spirochaetes			-2.43	-2.65	1.49	4.72	2.3	-5.94	-0.69	-4.08	6.8	-12.84		-9.87	0.23	7.11	20.84	16.54	64.95	14.63
293826	Alkaliphilus metalliredigens (strain QYMF)	Firmicutes			0.27	-1.31	2.5	0.4	10.6	-8.78		-5.26			8.36	-6.93	-6.93	-3.43	4.1	2.29	8.26	86.89
519442	Halorhabdus utahensis (strain DSM 12940 / JCM 11049 / AX-2)	Euryarchaeota				-2.58	-7.13	3.99				-6.27	1.78	-11.25	1.56		1.67	4.52	15.8	-1.81		135.98
582899	Hyphomicrobium denitrificans (strain ATCC 51888 / DSM 1869 / NCIB 11706 / TK 0415)	Proteobacteria			1.42	-1.99	-0.64	3.05				0.18	9.47		4.2		10.12	18.43	13.31	19.34	53.68	88
224914	Brucella melitensis biotype 1 (strain 16M / ATCC 23456 / NCTC 10094)	Proteobacteria		-3.2	0.38	-1.67	0.27	1.69	-5.59	-10.7	3.36	0.57	4.34	-4.82	4.39	-11.39	-4.09	10.46	11.85	0.67		63.33
639283	Starkeya novella (strain ATCC 8093 / DSM 506 / CCM 1077 / IAM 12100 / NBRC 12443 / NCIB 9113)	Proteobacteria			0.58	-2.14	13.2	5.72				1.72	0.39	-6.85	6.76		-6.49	10.71	7.72	1.85	31.53	97.67
296591	Polaromonas sp. (strain JS666 / ATCC BAA-500)	Proteobacteria	1.66	10.85	0.93	-3.48	-4.41	4.91	-1.04	6.59		-2.63	13.4	-6.95	1.07	-9.64	-0.15	14.41	22.53	6.25	34.21	86.51
908937	Prevotella dentalis (strain ATCC 49559 / DSM 3688 / JCM 13448 / NCTC 12043 / ES 2772)	Bacteroidetes			-4.65	-2.04	-5.32	5.91	-4.6	0.59	5.02	-9.47	8.17	-0.95	1.35	-6.55	-9.21	-0.66	4.38	0.05	1.31	44.04
56780	Syntrophus aciditrophicus (strain SB)	Proteobacteria			-2.92	3.85	-2.13	3.11	-8.93	-8.48	6.24	-4.48	12.72	-3.17	2.52	-13.82	-3.03	5.46	21.52	15.74	18.84	38.55
369723	Salinispora tropica (strain ATCC BAA-916 / DSM 44818 / CNB-440)	Actinobacteria			-1.65	-1.22	-7.88	6.6	4.67	1.96	10.03	-0.16	2.24		2.81	-11.3	21.53	7.86	13.73	1.71	29.44	89.45
347834	Rhizobium etli (strain CFN 42 / ATCC 51251)	Proteobacteria		4.69	1.35	-1.05		2.54	9.54	-6.92	7.35	5.04	5.3	-3.41	7.49	0.93	-3.9	20.66	8.42	-1.78	23.79
858215	Thermoanaerobacterium xylanolyticum (strain ATCC 49914 / DSM 7097 / LX-11)	Firmicutes	12.76	14.74	-2.84	-1.28	-1.01	0.55	5.78	-8.41	5.41	-2.72	-0.16		6.07	0.61	6.39	1.02	8.56	9.01	10.87	26.13
682795	Granulicella mallensis (strain ATCC BAA-1857 / DSM 23137 / MP5ACTX8)	Acidobacteria		-3.63	-0.2	-4.21	-10.39	0.24	2.49	4.19	3.06	-4.7	4.24		-4.54	-11.75	18.05	4.08	12.53	0.46	38.08	12.16
1111708	Synechocystis sp. (strain PCC 6803 / Kazusa)	Cyanobacteria			1.75	-2.97	-2.36	4.96	-3.22	4.85	-2.17	-7.05	-4.84		3.35	-9.5	24.65	19.39	9.76	15.63	22.08	3.52
717773	Thioalkalimicrobium cyclicum (strain DSM 14477 / JCM 11371 / ALM1)	Proteobacteria			0.26	-0.97	-4.63	-1.99	-8.02	-1.83	0.58	-8.15	-8.91	-6.15	5.27	-19.08	9.31		13.72	8.79	11.32	19.62
941968	Clostridium botulinum (strain H04402 065 / Type A5)	Firmicutes	3.62	14.17	-3.49		2.07	1.15	-2.61	2.57	12.87	-3.62	5.77	-5.46	13	-1.58	-1.57	8.67	6.99	4.15	10.6	65.76
265072	Methylobacillus flagellatus (strain KT / ATCC 51484 / DSM 6875)	Proteobacteria			-1.66	-2.19	-6.95	-1.04	-4.88	3.09		-2.38	2.52	-5.18	3.48	-13.12	6.57	5.75	14.78	11.36	47.07	101.94
123214	Persephonella marina (strain DSM 14350 / EX-H1)	Aquificae			-1.25	2.56	-1.15	2.42	-0.78	14.57	-0.31	-3.88	3.93		6.1	-13.2	11.93	6.14	13.83	12.28	0.18	107.16
326298	Sulfurimonas denitrificans (strain ATCC 33889 / DSM 1251)	Proteobacteria			3.25	0.74	-3	5.94	6.14	-13.3		-6.98	3.7	-9.69	5.79	-10.62	6.52	7.02	10.82	18.53		71.75
1171373	Propionibacterium acidipropionici (strain ATCC 4875 / DSM 20272 / JCM 6432 / NBRC 12425 / NCIMB 8070)	Actinobacteria			1.3	-2.23	-2.79	5.89	-3.43	4.58		-0.6	0.46	-8.3	-1.49	4.01	-3.35	4.43	20.09	6.49	28.46	47.85
953739	Streptomyces venezuelae (strain ATCC 10712 / CBS 650.69 / DSM 40230 / JCM 4526 / NBRC 13096 / PD 04745)	Actinobacteria		-3.85	0.49	-3.07	-8.14	7.57	14	2.09	19.62	3.37	6.43	0.84	3.91	5.71	-3.55	6.09	3.18	-5.2	31.69	9.91
292414	Ruegeria sp. (strain TM1040)	Proteobacteria	-0.71	4.83	0.09	0.69	2.52	-0.61	-1.57	-0.09		-0.4	5.01	-9.5	0.53	-16.95	15.19	3.72	8.42	13.54	1.92	57.1
762633	Thermus thermophilus (strain SG0.5JP17-16)	Deinococcus-Thermus	7.49	2.27	1.76	-2.24	-6.45	-0.61	6.59	6.89	2.18	0.21	3.34			-19.68	21.3	5.53	17.57	7.31	21.47	30.25
195253	Synechococcus sp. (strain ATCC 27167 / PCC 6312)	Cyanobacteria		-3.51	1.15	-2.79	2.52	11.12	3.33	4.58		-0.86	3.36		1.18	5.48	-3.56	16.6	13.42	11.7	11.77	40.36
379066	Gemmatimonas aurantiaca (strain T-27 / DSM 14586 / JCM 11422 / NBRC 100505)	Gemmatimonadetes			0.5	-0.19	-10.51	4.5	-7.18	10.72	-6.96	-4.91	14.52		-0.16	-11.8	-6.19	4.14	4.74	-2.56	12.96	7.87
717785	Hyphomicrobium sp. (strain MC1)	Proteobacteria		-4.7	4.38	-1.84	2.01	1.15	0.07	4.87	6.56	1.58	6.94		8.96	-7.97	-3.87	12.25	14.74	19.73	61.8	95.03
272943	Rhodobacter sphaeroides (strain ATCC 17023 / 2.4.1 / NCIB 8253 / DSM 158)	Proteobacteria	-1.96	3.92	2.25	0.61	-0.66	4.8	10.32	5.78		-0.4	3.92	-8.4	-2.62	-6.16	16.96	12.85	19.88	3.7	3.03	59.33
321332	Synechococcus sp. (strain JA-2-3B'a(2-13))	Cyanobacteria			-1.29	-2.43	-1.83	5.87	-3.99	12.41	0.74	0.31	11.45		-0.82	-5.59	7.73	11.89	16.25	16.44	10.21	43.96
378806	Stigmatella aurantiaca (strain DW4/3-1)	Proteobacteria			1.27	-1.16	-14	3	-2.62	11.33	2.44	-0.36	10.41	16.79	1.1	-8.81	-5.96	1.41	12.92	3.21	6.31	-10.42
203120	Leuconostoc mesenteroides subsp. mesenteroides (strain ATCC 8293 / NCDO 523)	Firmicutes	6.51	13.54	-0.67	-2.22	-4.13	-1.13	0.26	-11.15	12.49	-6.99	-6.34		0.73	-3.03	-6.87	17.93	5.56	12.12	12.96	90.02
515622	Butyrivibrio proteoclasticus (strain ATCC 51982 / DSM 14932 / B316)	Firmicutes			-4.7	-1.21	-0.55	1.4	9.78	-0.37		-7.81	-0.46	-11.51	3.94	-10.54	24.74	14.68	6.08	11.64	5.33	57.18
509169	Xanthomonas campestris pv. campestris (strain B100)	Proteobacteria		4.07	5.94	-0.27	-4.06	-2.74	5.82	2.68	3.14	-2.7	13.04		15.12	-1.79	-4.09	6.41	4.28	-1.33	29.48	69.99
1209989	Tepidanaerobacter acetatoxydans (strain DSM 21804 / JCM 16047 / Re1)	Firmicutes	18.47	19	-2.17	0.98	-1.98	5.75	3.35	2.97	18.55	-4.4		-1.19	12.6	-2.1	10.33	3.1		10.02	15.42	21.86
553174	Prevotella melaninogenica (strain ATCC 25845 / DSM 7089 / JCM 6325 / VPI 2381 / B282)	Bacteroidetes			-4.2				2.19	-7.67		-11.36	11.46	-6.46	0.55	-10.84	21			15.3	-1.3	46.12
264731	Prevotella ruminicola (strain ATCC 19189 / JCM 8958 / 23)	Bacteroidetes			-5.17	-2.36	-4.38	3.97	-4.06	-7.26	-1.99	-10.22	7.69	1.37	1.08	-7.77	23.43	-5.99	-0.68	13.14	2.68	90.81
1237085	Nitrososphaera gargensis (strain Ga9.2)	Thaumarchaeota			3.79	-0.12		3.84	7.32	5.4	19.31	-7.53	5.87	-9.74	18.69	4.27	7.76	7.6	19.4		16.74	24.36
246197	Myxococcus xanthus (strain DK 1622)	Proteobacteria			0.4	-2.16		-1.26	-6.14	11.95		1.04	8	1.43	-7.66	-13.37	25.32	-3.36	7.03	4.96	-2.37	4.96
1322246	Desulfovibrio piezophilus (strain DSM 21447 / JCM 15486 / C1TLV30)	Proteobacteria			5.74	-0.72	-5.2	2.85	6.31	-1.9	5.86	5.08	16.16	11.45	9.99	-7.01	-3.67	14.34	6.48	-1.07	4.14	-2.7
1091494	Methylomicrobium alcaliphilum (strain DSM 19304 / NCIMB 14124 / VKM B-2133 / 20Z)	Proteobacteria			-0.23	-1.01	-5.71	-2.29	-3.53	-2.16	7.68	1.62	-2.52	-9.27	4.96	-8.29	27.36	6.89	14.13	14.07	16.87	99.42
717774	Marinomonas mediterranea (strain ATCC 700492 / JCM 21426 / NBRC 103028 / MMB-1)	Proteobacteria	-1.56	12.19	4.71	-1.01	-4.64	2.82	1.05	-5.64	5.46	-4.64	-3.39	0.99	1.61	-3.1	22.77	3.32	15.96	6.05	19.5	26.84
491952	Marinomonas posidonica (strain CECT 7376 / NCIMB 14433 / IVIA-Po-181)	Proteobacteria	2.31	7.46	3.68	-1.18	-4.89	1.43	1.12	-3.77	9.65	-0.16	-4.64	-4.62	4.45	-2.3	26.19	-1.36	16.23	16.56	28.07	25.92
134676	Actinoplanes sp. (strain ATCC 31044 / CBS 674.73 / SE50/110)	Actinobacteria			-0.45	-1.16	-5.32	4.76	-1.01	9.19	0.07	-0.14	-0.32	18.84	0.16	-6.03	19.43	9.88	16.2	3.27	27.86	92.29
552531	Bifidobacterium animalis subsp. lactis (strain BB-12)	Actinobacteria	4.88	-3.39	-3.99	3.35	-7.68	-1.07	-0.3	-0.74	20.56		3.05		7.4	0.28	2.78	11.33	13.93	-5.32	15.71	96.81
742013	Delftia sp. (strain Cs1-4)	Proteobacteria	8	5.69	2.74	-3.28	-9.33	3.11	1.18	9.28	14.81	-1.23	-5.97	-9.9	-0.44	-14.04	20.43	9.04	7.19	4.08	50.88	5.87
137722	Azospirillum sp. (strain B510)	Proteobacteria			6.97	-2.6	-4	2.84	6.34	0.2	2.47	-0.08	3.67	-15.08	1.49	6.12	-4.4	7.77	9.03	2.78	63.9	52
634498	Methanobrevibacter ruminantium (strain ATCC 35063 / DSM 1093 / JCM 13430 / M1)	Euryarchaeota		-2.26	-3.03	-0.31	-4.24	2.98	-0.74	-2.25		29.83	2.69	3.63	0.79	-10.77	0.43	1.96	11.04		12.23	12.89
656024	Frankia symbiont subsp. Datisca glomerata	Actinobacteria			0.33	-1.49	-6.56	3.63	-5.94	10.38	13.95	2.35	9.25		5.14	-9.92	22.96	13.59	14.01	5.79	33.78	4.94
272942	Rhodobacter capsulatus (strain ATCC BAA-309 / NBRC 16581 / SB1003)	Proteobacteria	1.6	3.83	4.19	0.63	-0.74	0.86	3.31	-1.15	2.46	-0.77	5.34	-3.85	4.47	-11.22	-0.17	12.78	21.87	0.53	68.9	48.67
983917	Rubrivivax gelatinosus (strain NBRC 100245 / IL144)	Proteobacteria	6.27	2.42	1.03	-1.14	-0.51	1.82	-4.24	8.27	2.31	1.25	-1.6	-5.89	-1.07	-13.04	-3.85	17.83	12.88	4.46	61.23	52.43
258594	Rhodopseudomonas palustris (strain ATCC BAA-98 / CGA009)	Proteobacteria			1.21	-0.2	-5.71	0.51	6.39	3.72	3.45	2.52	8.22	-15.36	6.46	-12.04	-0.69		12.01	18.53	58.94	39.86
316055	Rhodopseudomonas palustris (strain BisA53)	Proteobacteria			1.23	-0.07	-1.97	0.6	8.33	5.95		-2.61	0.18	-12.43	3.71	-10.5	-1.49	8.9	14.12	16.44	54.65	39.92
316056	Rhodopseudomonas palustris (strain BisB18)	Proteobacteria			1.17	-1.95	-2.88	-0.35	5.16	4.97		1.63	2.16	-7.23	2	-8.66	-0.44	11.21	11.28	17.49	57.06	37.33
316057	Rhodopseudomonas palustris (strain BisB5)	Proteobacteria			2.25	-0.04	-6.08	0.68	2.17	6.72		0.55	2.67	-13.94	4.62	-9.91	-0.76	12.88	12.1	9.04	70.73	39.2
187303	Methylocystis sp. (strain SC2)	Proteobacteria		5.32	1.09	-1.99	-0.85	1.97				-0.58	5.15	-9.63	0.65		21.44	16.85	18.46	5.72	34.89	3.3
693982	Sinorhizobium meliloti (strain AK83)	Proteobacteria		0.06	1.42	-0.91	1.07	1.86	-0.35	-0.6	7.25	-1.25	7.08	-10.09	7.42	3.06	24.44	18.34	24.51	2.3	36.51	14.62
698936	Sinorhizobium meliloti (strain BL225C)	Proteobacteria		-0.13	1.39	-1.02	0.72	5.69	-0.99	-1.01	6.91	-1.38	5.95	-10.47	7.36	2.09	24.24	17.99	24.11	1.55	35.54	14.3
349102	Rhodobacter sphaeroides (strain ATCC 17025 / ATH 2.4.3)	Proteobacteria	-0.84	4.14	3.21	0.61	-2.4	-0.38	-3.37	0.62		0.55	6.95	-8.12	-1.54	-14.16	0.03	18.37	24.6	-4.51	48.47	60.83
469371	Thermobispora bispora (strain ATCC 19993 / DSM 43833 / CBS 139.67 / JCM 10125 / NBRC 14880 / R51)	Actinobacteria			0.26	-0.84	-8.94	4.2	1.02	2.16		0.42	1.94	4.22	0.77	-6.83	25.06	0.9	12.95	-1.35	49.53	96.63
446470	Stackebrandtia nassauensis (strain DSM 44728 / NRRL B-16338 / NBRC 102104 / LLR-40K-21)	Actinobacteria			-1.6	-2.11	18.78	2.85	-5.93	3.13		-0.09	4.43		6.31	-3.64	3.75	5.71	5.2	6.49	43.93	5.55
984262	Saprospira grandis (strain Lewin)	Bacteroidetes		-2.83	3.01		-1.57		9.18	9.41	8.58	2.45	22.08		3.31	-2.47	32.48		3.03	10.43	19.25	22.42
321956	Lactobacillus delbrueckii subsp. bulgaricus (strain ATCC BAA-365)	Firmicutes	5.18	7.42	-1.92				12.65	0.47		-3.52	-4.86		6.61	-9.69	-3.25	13.63			41
391896	Rickettsia bellii (strain OSU 85-389)	Proteobacteria		-4.66					-15.24	-26.23	2.66	-1.84				-23.23				20.33	11.58
1002672	Pelagibacter sp. (strain IMCC9063)	Proteobacteria	-7.59	-7.32	1.17	0.51	-3.92	0.4	1.85	2.84	6.31	0.71	1.92	-4.43	29.95	-5.7	-1.04	5.32	3.14	22.82	6.97	81.85
326297	Shewanella amazonensis (strain ATCC BAA-1098 / SB2B)	Proteobacteria		2.3	-2.6	-3.43	-1.81	-2.74	-0.88	7.66		-1.34	13.48	-9.7	0.46	-13.89	1.78	5.65	-0.13	2.55	49.64	49.98
335992	Pelagibacter ubique (strain HTCC1062)	Proteobacteria			2.05	1.21	0.18	2.18	-1.41	-0.32	6.38	-8.08	7.9		32.53	-11.91	-1.84	2.28	4.41	4.57		23.44
643561	Acidovorax avenae (strain ATCC 19860 / DSM 7227 / JCM 20985 / NCPPB 1011)	Proteobacteria	-2.48	10.71	3.76	-3.3	-3.15	2.79	-3.07	9.43	14	0.29	-5.2	-8.03	1.18	-13.8	20.85	9.65	18.81	1.26	-9.47	18.08
272123	Anabaena cylindrica (strain ATCC 27899 / PCC 7122)	Cyanobacteria		-5.1	1.91	-2.48	0.66	9.21	15.73	5.32	3.11	-4.97	-1.35		1.07	20.93	27.18	8.24	13.03	15.33	12.77	64.51
64471	Synechococcus sp. (strain CC9311)	Cyanobacteria			0.6	-0.44	10.32	7.54	0.01	7.31	4.21	1.89	33.77		1.62	4.93	4.32	6.25	18.56	11.21	22.95	85.89
243090	Rhodopirellula baltica (strain SH1)	Planctomycetes			0.01	-0.86	-8.8	4.74	2.79	14.41	11.36	-3.62	-0.69	8.77	6.27	1.6	32.34	7.56	15.16	13.41		68.06
575540	Isosphaera pallida (strain ATCC 43644 / DSM 9630 / IS1B)	Planctomycetes			1.46	-3	-17.6	5.9	-11.34	10.96	-2.19	-5.59	12.76		2.89	-12.15	26.98	-3.13	11.8	-0.51	31.67	81.56
269482	Burkholderia vietnamiensis (strain G4 / LMG 22486)	Proteobacteria	2.84	4.51	-1.07	-1.37	-9.27	-0.38	-0.96	6.01		-2.29	6.09	-0.09	-1.32	-6.35	-4.1	13.24	53.52	5.76	-6.66	11.62
243160	Burkholderia mallei (strain ATCC 23344)	Proteobacteria	5.77	6.57	-0.28	-1.14	-9.2	1.51	-1.43	7.49	4.42	-1.78	4.09	29.44	2.46	-7.2	5.25	16.29	7.55	1.71	-10.23	88.04
545695	Treponema azotonutricium (strain ATCC BAA-888 / DSM 13862 / ZAS-9)	Spirochaetes			0.49		2.4	1.68	-1.44	0.77		-7.89	12.57	-14.68		-12.29	-0.99	8.15	18.25	0.95	39.61	-20.09
448385	Sorangium cellulosum (strain So ce56)	Proteobacteria		6.29	1.24	-3.1	-17.58	0.79	3.08	3.54	-0.79	-0.06	-0.75	20.08	6.63	-5.69	26.16	5.91	11.36	-3.6	45.13	6.95
198628	Dickeya dadantii (strain 3937)	Proteobacteria	-3.63	6.23	2.61	-3.43	-5.59	-2.31	21.16	14.02	8.56	-1.15	-8.1	-1.15	-0.37	18.28	-4.13	5.28	8.55	17	14.75	74.81
395965	Methylocella silvestris (strain BL2 / DSM 15510 / NCIMB 13906)	Proteobacteria		-4.93	-0.85	-1.91	-1.52	-0.03				1.86	2.37	-11.01	3.91		-5.7	10.93	9.34	2.92	88.83	83.14
652616	Mycobacterium tuberculosis (strain ATCC 35801 / TMC 107 / Erdman)	Actinobacteria			1.32	-0.55	-6.79	6.13	-0.22	7.72	23.95	-2.79	7.46	13.22	2.69	-0.26	-3.18	9.77	12.48	12.06	-33.87	8.43
320372	Burkholderia pseudomallei (strain 1710b)	Proteobacteria	6.52	0.14	0.95	-1.47	-13.22	-1.69	-0.59	5.82	0.88	-2.65	2.26	20.46	3.02	-12.4	-5.4	14.49	40.92	-0.68	-21.54	86.17
320373	Burkholderia pseudomallei (strain 668)	Proteobacteria	6.7	4.2	3.95	-0.86	-7.96	2.16	6.74	8.64		-1.24	4.93	-0.5	3.33	-4.29	5.67	17.55	56.69	3.91	-6.71	64.37
456481	Leptospira biflexa serovar Patoc (strain Patoc 1 / ATCC 23582 / Paris)	Spirochaetes			1.39	-0.72	-2.36	0.75	5.18	2.02	6.36	-0.67	4.7	54.81	15.24	-10.14	-2.08	6.49	15.5	16.75	9	17.89
357348	Burkholderia pseudomallei (strain 1106a)	Proteobacteria	6.73	4.2	0.96	-0.87	-7.91	2.13	6.78	8.71	6.8	-1.29	4.95	-0.64	3.36	-4.28	5.71	17.41	56.61	3.83	74.26	64.5
269483	Burkholderia sp. (strain 383)	Proteobacteria	-1.94	3.01	4.89	-1.64	-10.31	0.2	20.59	4.32		-2.64	6.91	-6.78	0.1	35.07	-4.45	12.91	10.31	0.65	54.26	9.85
